# Supplementary material for: Graph-based clustering and characterization of repetitive sequences in next-generation sequencing data
Source: BMC Bioinformatics. 2010 Jul 15;11:378. doi: 10.1186/1471-2105-11-378 (PMC2912890; doi:10.1186/1471-2105-11-378)
Supplement: Additional file 4 — Software tools for the graph-based characterization of repetitive sequences. A file archive including the R script fgclust for partitioning of sequence reads, the R package SeqGrapheR for interactive visualization of graphs derived from clusters of sequence reads, installation instructions and user manual. [file 1471-2105-11-378-S4.GZ]

Archive with 9 entries (7 files):
- programs
- programs/fgclust4.4.r
- programs/data
- programs/data/CL7_reads.fas
- programs/data/CL7.GL
- programs/SeqGrapheR_0.4.1.tar.gz
- programs/fgclust_manual.txt
- programs/README.txt
- programs/SeqGrapheR_manual.pdf
