# Supplementary material for: Graph-based clustering and characterization of repetitive sequences in next-generation sequencing data
Source: BMC Bioinformatics. 2010 Jul 15;11:378. doi: 10.1186/1471-2105-11-378 (PMC2912890; doi:10.1186/1471-2105-11-378)
Supplement: Additional file 4 — Software tools for the graph-based characterization of repetitive sequences. A file archive including the R script fgclust for partitioning of sequence reads, the R package SeqGrapheR for interactive visualization of graphs derived from clusters of sequence reads, installation instructions and user manual. [file 1471-2105-11-378-S4.GZ › programs/data/CL7_reads.fas]

>ECD97G401ENO9Q length=133 xy=1793_0284 region=1 run=R_2006_10_24_09_34_18_
CTTTGAAAATAAAATCCTTTTCTAGGAAAACTCCAGTTCGAGTGACAAACACTTTTCCCTCAGAAGGATTTTAGAAGTAATACCCTTTTGTTTCTTTAGGATACCCCATAAATAAGCATTTGTCAGAGTTGGG
>ECD97G402HITFS length=133 xy=2967_2550 region=2 run=R_2006_10_24_09_34_18_
CTTTGAAAATAAAATCCTTTTCTAGGAAAACTCCAGTTCGAGTGACAAACACTTTTCCCTCAGAAGGATTTTAGAAGTAATACCCTTTTGTTTCTTTAGGATACCCCATAAATAAGCATTTGTCAGAGTTGGG
>ECD97G401BJVHT length=133 xy=0519_1183 region=1 run=R_2006_10_24_09_34_18_
CTTTGAAAATAAAATCCTTTTCTAGGAAAACTCCAGTTCGAGTGACAAACACTTTTCCCTCAGAAGGATTTTAGAAGTAATACCCTTTTGTTTCTTTAGGATACCCCATAAATAAGCATTTGTCAGAGTTGGG
>ECD97G401AFZ40 length=129 xy=0065_0546 region=1 run=R_2006_10_24_09_34_18_
CCCAATTGTTGGTGTAAGCCCTAGAGGCCAATACTTTTGGTACTTGTATCGAATTATTTATTAATAATAAAAGGCTTTTTCTTTATTATGATTGTTTAATAAAGTCCCTGGAATAGATAGTCCGTTTAA
>ECD97G402G6O32 length=127 xy=2829_2320 region=2 run=R_2006_10_24_09_34_18_
ATGTAGGAGACAAGGTATGGAATGTTGGTGTAAGCCCTAGAGGCCAATACTTTTGGTACTTGTATCGAATTATTTATTAATAATAAAAGGCTTTTTATTTATTATGTTTATTTAATAAAGTCCGTAG
>ECD97G402I54QB length=127 xy=3643_0993 region=2 run=R_2006_10_24_09_34_18_
ATGTAGGAGACAAGGTATGGAATGTTGGTGTAAGCCCTAGAGGCCAATACTTTTGGTACTTGTATCGAATTATTTATTAATAATAAAAGGCTTTTTATTTATTATGTTTATTTAATAAAGTCCGTAG
>ECD97G401BLMYK length=127 xy=0539_1514 region=1 run=R_2006_10_24_09_34_18_
ATGTAGGAGACAAGGTATGGAATGTTGGTGTAAGCCCTAGAGGCCAATACTTTTGGTACTTGTATCGAATTATTTATTAATAATAAAAGGCTTTTTATTTATTATGTTTATTTAATAAAGTCCGTAG
>ECD97G401E0DKR length=126 xy=1937_1833 region=1 run=R_2006_10_24_09_34_18_
CTTTATTAAACAAACATAATAAAGAAAAGCCTTTTATTATTAGTAAATAATTCGATACAAGTACCAAAAGTATTGGCCTCTAGGGCTTACACCAACAAGGTTGGCTCACTGGTTGAACCATAGTAA
>ECD97G401CE3BG length=133 xy=0874_3578 region=1 run=R_2006_10_24_09_34_18_
ATAATAAAGAAAAGCCTTTTATTATTAAAATAATTCAATACAAGTACCAAAGTATTGGCCTCTAGGGTTTACACCAACAGTTTATTGGTAGGAACCTATAACTGCCTGGAAGTGTGAAAATACAAGAAGGGGG
>ECD97G401A0EGK length=132 xy=0297_1954 region=1 run=R_2006_10_24_09_34_18_
GTTTATTTTAATGTCATTTTCACTTTATCCATTTGGACCATATTTTGTGATATATTTTTTGGTGTAAGCCCTAAAGGCCAATACTTTTGGTACTTGTATCGAATTATTTATTAATAATAAAAGGACTTTTTT
>ECD97G401BTUT7 length=126 xy=0632_4045 region=1 run=R_2006_10_24_09_34_18_
AGCCCTAGAGTCCAATACTTTTGGTACTTGTATCAAATTATTTATTAATAATAAAACACTTTTTCTTTATTATGTTTGTTTAATAAAGTCCCTAGAATAATTAGTCTGTTTAATATATCAAGTGTG
>ECD97G401ESXLN length=125 xy=1852_2697 region=1 run=R_2006_10_24_09_34_18_
CAATGCTTATTTGTGGGGGTATCCTAAAGAAACAAGAGGATATTATTTCTACATCCTTCTAAGGGCAAAGTGTTTGTCGCTCGAACTTGAGTTTTCCTAGAAAGGGATTTTATTTCCAAAGGAAA
>ECD97G401DLAEX length=125 xy=1355_2151 region=1 run=R_2006_10_24_09_34_18_
CAATGCTTATTTGTGGGGGTATCCTAAAGAAACAAGAGGATATTATTTCTACATCCTTCTAAGGGCAAAGTGTTTGTCGCTCGAACTTGAGTTTTCCTAGAAAGGGATTTTATTTCCAAAGGAAA
>ECD97G401BL4WR length=125 xy=0545_0201 region=1 run=R_2006_10_24_09_34_18_
CCAAAGATATTTGATTGTTGGTGTAAGCCCTATAGGCCAATACTTTTGGTACTTGTATCAAATTATTTATTAATAATAAAAGGACTTTTCTTTATTATGTTTGTTTAATAAAGTCCCTAGAATAG
>ECD97G401AHOV3 length=125 xy=0084_1457 region=1 run=R_2006_10_24_09_34_18_
ATTCCATGTCCTTCCAAGCATATTATTGTTGGTGTAAGCCCTAGAGGCCAATACTTTTGGTACTTGTATCGAATTATTTATTAATAATAAAAGGCTTTTTTCTTTATTATGGTTGTTTAATAAAG
>ECD97G401B52EW length=124 xy=0772_0294 region=1 run=R_2006_10_24_09_34_18_
ATTCCAGGGACTTTATTAATCAACCATAATAAAGAAAATGCCTTTTATTATTAATAAATAATTCGATACAAGTACCAAAAATTATTGGCCTCTAGGGCTTACACCAACACTTGGGACGTGCAAA
>ECD97G401E32CT length=123 xy=1979_1883 region=1 run=R_2006_10_24_09_34_18_
TGATACATTAAATATTCTAGCTATTCTAGGGACTTTATTAAACAAACATAATAAAGAAAAGCCTTTTATTATTAATAAATAATTCGATACAAGTACCAAAAGTATTGGCCTCTAGGGCTTACA
>ECD97G402IJ4E3 length=123 xy=3392_2253 region=2 run=R_2006_10_24_09_34_18_
GTACATAATAACAGTTCTCTAATTGAATTATTAAACCACTAGGTAAAGTTAATACATAAGTTCCTACGGCTAAAGCAGCCACCTTTGCTCCATTGCCAACCCGTAGGTCAACTTCACCTTTTG
>ECD97G401CFLRV length=123 xy=0880_2921 region=1 run=R_2006_10_24_09_34_18_
TGATACATTAAATATTCTAGCTATTCTAGGGACTTTATTAAACAAACATAATAAAGAAAAGCCTTTTATTATTAATAAATAATTCGATACAAGTACCAAAAGTATTGGCCTCTAGGGCTTACA
>ECD97G401BGE7K length=123 xy=0479_3950 region=1 run=R_2006_10_24_09_34_18_
TTAAACGGACTATCTATTCCAGGGACTTTATTAATCAACCATAATAAAGAAAATGCCTTTAAATAATTTGATACAAGTACCAAAAAGTTTTGGCCTCTAGGGCTTACACCAACAGAGACCTCA
>ECD97G401D4FZ2 length=123 xy=1573_2928 region=1 run=R_2006_10_24_09_34_18_
TGATACATTAAATATTCTAGCTATTCTAGGGACTTTATTAAACAAACATAATAAAGAAAAGCCTTTTATTATTAATAAATAATTCGATACAAGTACCAAAAGTATTGGCCTCTAGGGCTTACA
>ECD97G401D9B68 length=124 xy=1629_1906 region=1 run=R_2006_10_24_09_34_18_
GTACATAATAACAGTTCTCTAATTGAATTATTAAACCACTAGGTAAAGTTAATACATAAGTTCCTACGGCTAAAGCAGCCACCTTTGCTCCATTGCCAACCCGTAGGTCAACTTCACCTTTTTG
>ECD97G401B1TPP length=134 xy=0723_3099 region=1 run=R_2006_10_24_09_34_18_
TATTTGTGGGGTATCCTAAAGAAACAAGAGGGTAATTACTTCTACAATCCTTCTGAGGGCAAAGTGTTTGTCGCTCGAACTGGAGTTTTCCTAAGAAAATAATTTTATTTCCAAAGGAACCAGTGGGAGGAAAG
>ECD97G401BR8P8 length=127 xy=0614_2462 region=1 run=R_2006_10_24_09_34_18_
TTCTACTTTCCTCCCACTGATTCCTTTGGAAATAAAATCCCTTTCTAGGAAAACTCAAGTTCGAGCGAACAAACACTTTGCCCTCAGAAGGATTGTAAGAAATAATAATCCTCTTGTTTCTTTAGGA
>ECD97G401CQKPA length=121 xy=1005_2748 region=1 run=R_2006_10_24_09_34_18_
AATTCAGTTAGAGAACTGTTATTATGTACCTGCAATTAGCAGGAATATTATTTCCGTTTCTTGTTTGGACAAGTTTGGTTTTTCGTTTATAATAAAGAACAATTGTTGCTCAATTTATTTG
>ECD97G401CDZC3 length=121 xy=0862_0949 region=1 run=R_2006_10_24_09_34_18_
TTACCAACGCCGCAAAAACCTATAGGGTCACACACAAAGGACGGATTGATGAGATATAGAGTAACTAAGGAACACCGTAAGGTACGGTGCACTTAAGTGGGAGACGAAATATGGTAAGGTA
>ECD97G401BKR9K length=121 xy=0529_2694 region=1 run=R_2006_10_24_09_34_18_
CATTTGATACATTAAACGAACTAGCTATTCTAGGGACTTTATTAGACAAACATTATACAGAAAAGGCTTTTATTATTAATAAATAATTTGATACAAGTACCAAAAGTATTGGCCTATAGGG
>ECD97G402FRPD2 length=121 xy=2248_3000 region=2 run=R_2006_10_24_09_34_18_
GCCCACTTAAGTGTATTTTGGCCCATATCTCATAATATGCCAAAATTACTTAAGTATTTGGTACCTTACCATATTTCGTATTCTACTTAAGTACATCGTACCTTACGATGTTCCTTAGTTA
>ECD97G401EWW43 length=120 xy=1898_0309 region=1 run=R_2006_10_24_09_34_18_
TGTCCAAACAAGAAACGGAAATAATATTCCTGCTAATTGCTGGTACATAATAACAGTTCTCTAACTGAATTATTAAACCACTGGGTAAAGTCAATTCATAAGTTCCTACGGCTAAGGCGG
>ECD97G402HEPPZ length=120 xy=2920_3621 region=2 run=R_2006_10_24_09_34_18_
TTTGGTACTTGTATCGAATTATTTAAAGGTTTTTCTTTATTACGTTTGTTTAATAAAGTCCCTAGAATAGCTAGTCCGTTTAATGTATCAAGTATGACTTGATCATGAGATCACATTAAA
>ECD97G402GNKTL length=120 xy=2611_3223 region=2 run=R_2006_10_24_09_34_18_
ATGCCCAAAATCACTTAAGCCCATGGTACCTTACCATATTTCGTATTCTACTCAAGTACACCGTACCTTACGATGTTCTATAATTCACTTAAGGGCACCGTACCTTACAGTATTCCTTAG
>ECD97G401CLY7G length=127 xy=0953_1258 region=1 run=R_2006_10_24_09_34_18_
CTGACAAATGCTTATTTGTGGGGTATCCTAAAGAAACAAGAGGGTATTACTTCTACAATCCTTCTGAGGGCAAAGTTTTTGTCGCTCGAACTGGAGTTTTCCTAGAAAAGGATTTTATTTCCAAAGG
>ECD97G401BADE3 length=120 xy=0411_0221 region=1 run=R_2006_10_24_09_34_18_
TTTAATATTCTTACCTAGTTGGTTTTGTACTTCATTCTTGAATTCCTTGAACTTTTCAAAGGACTCCGATTTCAGTTTCATTAGATACACATAACCGTATCTACTGAAATCATCGGTAAA
>ECD97G401A5OV4 length=126 xy=0357_2994 region=1 run=R_2006_10_24_09_34_18_
CTAATTGAATTATTAAACCACTGGGTAAAGTCAATTCATAAGTTCCTACGGCTAAGGCAGCAACCTTTGCTCCATTACCAACTCGTAGGTCGACTTTACTTTTGCCAATTTTCTACTCCTTTTTAG
>ECD97G402HR4NQ length=124 xy=3073_2820 region=2 run=R_2006_10_24_09_34_18_
ACTGATTCCATTGGAAATAAAATCCTTTTCTTGGAAAACTCCAGTTCGAGCGACAAACACTTTGCCCTCAGAAGGATTGTAGAAGTAATACCCTCTTGTTTCTTTAGGATACCCCACAAATAAG
>ECD97G401AKXD4 length=119 xy=0121_0890 region=1 run=R_2006_10_24_09_34_18_
TTGTCCCTCGAACTGGAGTTTTCCTAGAAAAGGATTTTATTTCCAAAGGAATCAGTGGGAGGAAAGTAGAGCTTGAAGAAATTCAAGAATCACAAAGAATTGATACACCTATGGAGGAA
>ECD97G401AIWMS length=119 xy=0098_0802 region=1 run=R_2006_10_24_09_34_18_
GGTACCTTACCATATTTCGTATTCTACTTAAGTACATCGTACCTTACGATGTTCTACAATTCACTTAAGTGCACCGTACCTTACGGTGTTCCTTAGTTACTCTATCTCTCACTGATCCG
>ECD97G401BPUV2 length=119 xy=0587_1808 region=1 run=R_2006_10_24_09_34_18_
AGCTATTCTAGGGACTTTATTAAACAAACATAATAAAGAAAATCCTTTTATTATTAATGAATAATTCGATACAAGTACCAAAAGTATTGGCCTCTAAGGCTTACACCAACAATCTCCCA
>ECD97G401CUL3W length=118 xy=1051_2778 region=1 run=R_2006_10_24_09_34_18_
TACACCGTACCTTACGATGTTCTATAATTCACTTAAGTGCACCGTACCTTAACGTGTTCCTTAGTTACTCTATCTCTCATCAATTCGTCCTTTGTGTGTGACCCTGTAGGTTTTCGCG
>ECD97G401D2GA0 length=122 xy=1551_0122 region=1 run=R_2006_10_24_09_34_18_
GTCACTCTAACTGGAGTTTTCCTAAAAAAAGGATTTTATTTCCAAAGGAACCAATGGGAGGAAAGTAGAGCTTGAAGAAATTCAAGAATCACAAAGCATTGATACACCTATGGAGGAATTAG
>ECD97G401EKH57 length=118 xy=1756_2669 region=1 run=R_2006_10_24_09_34_18_
GAAAACGAAAAGAATGCAACCGCAAATTTTTGCTTCTGCACAAGGGTTCTATTTATAGAACCACTTGTGTGGGCTTCAAGCTAAAAGCCCACTTAAGTGTATTTTGGCCCATATCTTA
>ECD97G402GXG53 length=118 xy=2724_2201 region=2 run=R_2006_10_24_09_34_18_
AGAAAAGCCTTTTTATTATTAACAAATAATTCGATACAAGTACCAAAAGTATTGGCCTCTAGGGCTTACACCAACACTTCTATCTCCTATGAACTTCCCTTTCCCATTGTGTCTGTCT
>ECD97G401D0WEI length=118 xy=1533_1400 region=1 run=R_2006_10_24_09_34_18_
TAATGAAACACAAATCAGAGTCCTTTGAAAAGTTCAAGGAATTCAAGAATGAAGTACAAAACCAAATAGGTAAGAATATTAAAACTCTTCGATCAGATCGAGGTGGTGAGTATTTAAG
>ECD97G402GY875 length=118 xy=2744_3299 region=2 run=R_2006_10_24_09_34_18_
GAAAACGAAAAGAATGCAACCGCAAATTTTTGCTTCTGCACAAGGGTTCTATTTATAGAACCACTTGTGTGGGCTTCAAGCTAAAAGCCCACTTAAGTGTATTTTGGCCCATATCTTA
>ECD97G401CB0EF length=118 xy=0839_3189 region=1 run=R_2006_10_24_09_34_18_
CTAAGCTTGAGCCCAAATCTGACAAATGCTTATTTGTGGGGTATCCTAAAGAAACAAGAGGGTATTACTTCTACAATCCTTCTAAGGAAAAAGGGTTTGTCGCTCGAACTAGAGTTTT
>ECD97G401BVO5M length=118 xy=0653_3976 region=1 run=R_2006_10_24_09_34_18_
TACACCGTACCTTACGATGTTCTATAATTCACTTAAGTGCACCGTACCTTAACGTGTTCCTTAGTTACTCTATCTCTCATCAATTCGTCCTTTGTGTGTGACCCTGTAGGTTTTCGCG
>ECD97G401DY506 length=122 xy=1513_2488 region=1 run=R_2006_10_24_09_34_18_
GTACATAATAACAGTTCTCTAATTGAATTATTAACCACTAGGTAAAGTTAATACATAAGTTCCTACGGCTAAAGCAGCCACCTTTGCTCCATTGCCAACCCGTAGGTCAACTTCACCTTTTG
>ECD97G401AO89I length=118 xy=0170_2196 region=1 run=R_2006_10_24_09_34_18_
GAAAACGAAAAGAATGCAACCGCAAATTTTTGCTTCTGCACAAGGGTTCTATTTATAGAACCACTTGTGTGGGCTTCAAGCTAAAAGCCCACTTAAGTGTATTTTGGCCCATATCTTA
>ECD97G401BT83P length=118 xy=0637_2051 region=1 run=R_2006_10_24_09_34_18_
GAAAACGAAAAGAATGCAACCGCAAATTTTTGCTTCTGCACAAGGGTTCTATTTATAGAACCACTTGTGTGGGCTTCAAGCTAAAAGCCCACTTAAGTGTATTTTGGCCCATATCTTA
>ECD97G401B2QJW length=118 xy=0734_0602 region=1 run=R_2006_10_24_09_34_18_
CTGACAAATGCTTATTTGTGGGGTATCCTAAAGAAACAAGAGGATATTATTTCTACAATCCTTCTGAGGGCAAAGTGTTTGTCGCTCGAACTTGAGTTTTCCTAGAAAGGGATTTTAA
>ECD97G402GYV26 length=118 xy=2740_2656 region=2 run=R_2006_10_24_09_34_18_
CAGTTAGAGAACTGTTATTATGTACCTGCAATTAGCAGGAATATTATTTCCTTTTCTTGTTTAGACAAATTTGGTTTTTCATTTATAGTAAAGAACACTTGTTGCTCCATTTAATTTG
>ECD97G402F9GIN length=118 xy=2450_3917 region=2 run=R_2006_10_24_09_34_18_
TAATGAAACACAAATCAGAGTCCTTTGAAAAGTTCAAGGAATTCAAGAATGAAGTACAAAACCAACTAGGTAAGAATATTAAAACTCTTTGATCAGATCGAGGTGGTGAGTATTTAAG
>ECD97G402F4WIF length=118 xy=2399_0261 region=2 run=R_2006_10_24_09_34_18_
TACACCGTACCTTACGATGTTCTATAATTCACTTAAGTGCACCGTACCTTAACGTGTTCCTTAGTTACTCTATCTCTCATCAATTCGTCCTTTGTGTGTGACCCTGTAGGTTTTCGCG
>ECD97G401ELH41 length=117 xy=1768_0131 region=1 run=R_2006_10_24_09_34_18_
GGATACTTTAAGAATAGTGTCCTTATGTTTAATGTGTTCTCATGATTAAGTCACACTTAATACATTAAACGGACTATCTATTCTAGGGACTTTATTAATCAACCATAATAAAGAAAA
>ECD97G402HGLM9 length=117 xy=2942_1539 region=2 run=R_2006_10_24_09_34_18_
CTAAAAGGATGAAACCTAACGAGTTAAATCCAACTTACCTTTGGCATTGTCGATTAGGCCACATAAATGAGAAACGCATTTCCAAACTCCATAAAGATGGACTCTTGGACTCTTTTG
>ECD97G401EFTOE length=117 xy=1703_1388 region=1 run=R_2006_10_24_09_34_18_
AACGACCGCGAAACCTATAGGGTCACACACAAAGGACGGATTGATGAGAGATAGAATAATTAAGGAACATCGTAAGGTATGGTGTACTTAAGTAGAATACGAAATATAGGTAAGGTA
>ECD97G401ELKTN length=117 xy=1768_3609 region=1 run=R_2006_10_24_09_34_18_
TATAAAACAACTTGTGTGGGCTTCAAGCTAAAAAGCCCACTTAAGTGTATTTTGGCCCATATCTTATAATATGCCCAAAATCACTTAAGCCCATGGTACCTTACCATATTTCGTATT
>ECD97G401C70O0 length=117 xy=1204_1522 region=1 run=R_2006_10_24_09_34_18_
CGAAAATAATATTCCTGTTAATTGCAGGTACATAATAACAGTTCTCTAACTGAATTATTAAACCACTAGGTAAAGTCAATACATAAGTTCCTACGGCTAAAGCAACAACCTTTTGCT
>ECD97G401DP9YR length=117 xy=1412_1377 region=1 run=R_2006_10_24_09_34_18_
AACGACCGCGAAACCTATAGGGTCACACACAAAGGACGGATTGATGAGAGATAGAATAATTAAGGAACATCGTAAGGTATGGTGTACTTAAGTAGAATACGAAATATAGGTAAGGTA
>ECD97G401DT1OV length=130 xy=1455_1149 region=1 run=R_2006_10_24_09_34_18_
GATACATTAAACAGACTAGCTATTCTAGGGACTTTATTAAACAAACGTAATAAAGAAAAAGCCTTTTATTATTAATAAATAATTCGATACAAGTACCAAAAGTAATTGGCCTCTAGGGCTTACACCAACA
>ECD97G401BVCZR length=117 xy=0650_0501 region=1 run=R_2006_10_24_09_34_18_
TATAAAACAACTTGTGTGGGCTTCAAGCTAAAAAGCCCACTTAAGTGTATTTTGGCCCATATCTTATAATATGCCCAAAATCACTTAAGCCCATGGTACCTTACCATATTTCGTATT
>ECD97G401DIXY1 length=126 xy=1328_3307 region=1 run=R_2006_10_24_09_34_18_
ATAAAGAAAAGCCTTTTATTATTAATAAATAATTCAATACAAGTACCAAAAGTATTGGCCTTTAGGGCTTACACCAACAAGTTTTTGTGTGCCAAGTTTTCCAAAGAACTATTATGATGAGAGTCG
>ECD97G401D0BK4 length=117 xy=1526_3094 region=1 run=R_2006_10_24_09_34_18_
GGATACTTTAATAATAGTGTCCTTATGTTTAATGTGTTCTCATGATTAAGTCACACTTAATACATTAAACGAACTATCTATTCCAGGGACTTTATTAATCAACCATAATAAAGAAAA
>ECD97G402H59NG length=117 xy=3234_3018 region=2 run=R_2006_10_24_09_34_18_
TATAAAACAACTTGTGTGGGCTTCAAGCTAAAAAGCCCACTTAAGTGTATTTTGGCCCATATCTTATAATATGCCCAAAATCACTTAAGCCCATGGTACCTTACCATATTTCGTATT
>ECD97G401DYHKO length=117 xy=1505_3558 region=1 run=R_2006_10_24_09_34_18_
ACGAAAACCTACAGGGTCACACACAAAGGACGGATTGATGAGAGATAGAGTAACTAAGGAATACCGTAAGGTACGGTGCCCTTAAGTGAGTTATAGAACATCGTAAGGTACGGTGTA
>ECD97G401CIZ6D length=125 xy=0919_1811 region=1 run=R_2006_10_24_09_34_18_
ATCTTCATGGTAATTTTTGTTGGTGTACGCCCTAGAGGCCAATACTTTTTGGTACTTGTATCGAATTATTTATTAATAATAAAAGGCATTTTCTTTATTATGGTTGATTAATAAAGTCCCTGGAA
>ECD97G401B9T9P length=117 xy=0815_0235 region=1 run=R_2006_10_24_09_34_18_
CGAAAATAATATTCCTGTTAATTGCAGGTACATAATAACAGTTCTCTAACTGAATTATTAAACCACTAGGTAAAGTCAATACATAAGTTCCTACGGCTAAAGCAACAACCTTTTGCT
>ECD97G401C9C0R length=117 xy=1219_2713 region=1 run=R_2006_10_24_09_34_18_
CTAAAAGGATGAAACCTAACGAGTTAAATCCAACTTACCTTTGGCATTGTCGATTAGGCCACATAAATGAGAAACGCATTTCCAAACTCCATAAAGATGGACTCTTGGACTCTTTTG
>ECD97G401BC5QE length=117 xy=0442_3252 region=1 run=R_2006_10_24_09_34_18_
CTAGTGCTAGTCGGAGATTGTTGGTGTAAGCCCTAGAGGCCAATACTTTTGGTACTTGTATCGAATTCTTTATTAATAATAAAAGGCTTTTTCTTTATTATGTTTGTCTAATAAAGT
>ECD97G401C1PY2 length=117 xy=1132_2604 region=1 run=R_2006_10_24_09_34_18_
GGATACTTTAAGAATAGTGTCCTTATGTTTAATGTGTTCTCATGATTAAGTCACACTTAATACATTAAACGGACTATCTATTCTAGGGACTTTATTAATCAACCATAATAAAGAAAA
>ECD97G402F97QZ length=117 xy=2459_2345 region=2 run=R_2006_10_24_09_34_18_
TCCTTTGAAAAGTTCAAGGAATTCAAGAATGAAGTACAAAACCAACTAGGTAAGAATATTAAAACTCTTCGATCAGATCGAGGTGGTGAGTATTTAAGCCTAGAGTTTAATGACCAT
>ECD97G402JWEM8 length=116 xy=3942_2194 region=2 run=R_2006_10_24_09_34_18_
CGAAAATAATATTCCTGTTAATTGCAGGTACATAATAACAGTTCTCTAACTGAATTATTAAACCACTAGGTAAAGTCAATACATAAGTTCCTACGGCTAAAGCAACAACCTTTGCT
>ECD97G401ESGOW length=118 xy=1847_1262 region=1 run=R_2006_10_24_09_34_18_
CTAAAAGGATGAAACCTAACGAGTTAAATCCAACTTACCTTTGGCATTGTCGATTAGGCCACATAAATGAGAAACGCATTTCCAAACTCCATAAAGATGGACTCTTGGACTCTTTTTG
>ECD97G401ESM34 length=116 xy=1849_1394 region=1 run=R_2006_10_24_09_34_18_
TAATAATTAAAAGGCTTTTTCTTTATTATGTTTGTTTAATAAAGTCCCTAGAATAGCTAGTCCGTTTAATGTATCAAGTATGACTTAATCATGAGATCACATTAAACATAAGGACA
>ECD97G402HA67K length=116 xy=2880_3502 region=2 run=R_2006_10_24_09_34_18_
GCGAAAACCTATAGGGTCACACACAAAAGAACGGATTGATGAGAGATAGAGTAAATAAGGAACACCGTAAAGTACGGTGCACTTAAGTGAATTGTAGAACATCGTAAGGTACGGTG
>ECD97G402H9LXT length=116 xy=3272_3263 region=2 run=R_2006_10_24_09_34_18_
CGAAAATAATATTCCTGTTAATTGCAGGTACATAATAACAGTTCTCTAACTGAATTATTAAACCACTAGGTAAAGTCAATACATAAGTTCCTACGGCTAAAGCAACAACCTTTGCT
>ECD97G402H60MI length=116 xy=3243_1112 region=2 run=R_2006_10_24_09_34_18_
CACTTAAGTGTATTTTGGCCCATATCTTATAATATGCCCAAAATCACTTAAGCCCATGGTACCTTACCATATTTCGTATTCTACTTAAGTACACCGTACCTTACGATGTTCTATAA
>ECD97G401CC3FK length=121 xy=0852_0526 region=1 run=R_2006_10_24_09_34_18_
TTTAATATTCTTACCTAGTTGGTTTTGTACTTCATTCTTGAATTCCTTGAACTTTTTCAAAGGACTCCGATTTCAGTTTCATTAGATACACATAACCGTATCTACTGAAATCATCGGTAAA
>ECD97G402JE5IO length=116 xy=3746_0030 region=2 run=R_2006_10_24_09_34_18_
CACTTAAGTGTATTTTGGCCCATATCTTATAATATGCCCAAAATCACTTAAGCCCATGGTACCTTACCATATTTCGTATTCTACTTAAGTACACCGTACCTTACGATGTTCTATAA
>ECD97G402GGJU0 length=129 xy=2531_3066 region=2 run=R_2006_10_24_09_34_18_
CTCCCACTGATTCCTTTGGAAATAAAATCCTTTTCTAGGAAAACTCCAGTTCGAGCGACAAACACTTTTCCCTCAGAAGGATTGTAGAAGTAATACCCTCTTGTTTCTTTAGGATACCCCACAAATAAG
>ECD97G401BXUX6 length=116 xy=0678_2396 region=1 run=R_2006_10_24_09_34_18_
AGGGCACCGTACATTACGGTATTCCTTAGTTACTCTACCTCTCATCAATCCGTCCTTTTGTGTGTGACCCTATAGGTTTTCGCGGCATTGGCAATTATATTAAATCACGTATTTAA
>ECD97G401BGE63 length=119 xy=0479_3933 region=1 run=R_2006_10_24_09_34_18_
AGAAAAAGCCTTTTTATTATTAACAAATAATTCGATACAAGTACCAAAAGTATTGGCCTCTAGGGCTTACACCAACACTTCTATCTCCTATGAACTTCCCTTTCCCATTGTGTCTGTCT
>ECD97G402IODZR length=120 xy=3441_0581 region=2 run=R_2006_10_24_09_34_18_
TTTGGTACTTGTATCGAATTATTTAAAGGTTTTTCTTTATTACGTTTGTTTAATAAAGTCCCTAGAATAGCTAGTCCGTTTAATGTATCAAGTATGACTTGATCATGAGATCACATTAAA
>ECD97G402FXAOF length=116 xy=2312_1725 region=2 run=R_2006_10_24_09_34_18_
TAATAATTAAAAGGCTTTTTCTTTATTATGTTTGTTTAATAAAGTCCCTAGAATAGCTAGTCCGTTTAATGTATCAAGTATGACTTAATCATGAGATCACATTAAACATAAGGACA
>ECD97G401AHODG length=121 xy=0084_0786 region=1 run=R_2006_10_24_09_34_18_
ACAAACATAATAAAGAAAAGCCTTTTATTATTCGATACAAGTACCAAAAGTATTGGCCTTTAGGGCTTACACCAACACATAGTCCCTTCGATCAAAAGGTCAATGTCCCTACAAGATAAAT
>ECD97G402HWBGI length=121 xy=3121_1648 region=2 run=R_2006_10_24_09_34_18_
CCTAGAGGCCAATACTTTTGGTACTTGTATCGAATTATTTATTAATAATAAAAGGCTTTTTCTTTATTATGTTTGTTTAATAAAGTCCCTAGAATAGCTAGTCCGTTTAATGTATCAAGTA
>ECD97G401DUC8S length=115 xy=1458_3834 region=1 run=R_2006_10_24_09_34_18_
CATTACCATATTTCGTATTCTACTTAAGTACATTGTACCTTACGATGTTCTACAATTCACTTAAGTGCACCGTACCTTACGGTGTTCCTTAGTTATTCTATCTCCCATCAATCCG
>ECD97G401CLUIA length=115 xy=0951_3360 region=1 run=R_2006_10_24_09_34_18_
CTAAAAAGGAGTAGAGATTTGGCAAAAGGTGAAGTTGACCTACGAGTTGGCAATGGAGCAAAGGTTGCTGCTTTAGCCGTAGGAACTTATGTATTGACTTTGCCTAGTGGTTTAA
>ECD97G401DJYV6 length=124 xy=1340_2004 region=1 run=R_2006_10_24_09_34_18_
GGATATTACTTCTACAATCCTTCTGAGGGCAAAGTGTTTGTCGCTCGAACTGGAGTTTTCCTAGAAAAGGATTTTATTTCCAAAGGAACCAGTGGGAGGAAAGTAGAGCTTGAAGAAATTCAAG
>ECD97G402GJLHD length=115 xy=2566_1775 region=2 run=R_2006_10_24_09_34_18_
CATTACCATATTTCGTATTCTACTTAAGTACATTGTACCTTACGATGTTCTACAATTCACTTAAGTGCACCGTACCTTACGGTGTTCCTTAGTTATTCTATCTCCCATCAATCCG
>ECD97G402GNGNV length=115 xy=2610_1929 region=2 run=R_2006_10_24_09_34_18_
CGCTTTGCCCTCAGAAGGACTGTAGAAGTAATACCCTTTTGTTTCTTTAGGATACCCCACAAATAAGCATTCGTCAGATTTGGGCTCAAGCTTAGTTGAAATTTGTCGTTTCACA
>ECD97G401D84SC length=115 xy=1627_0490 region=1 run=R_2006_10_24_09_34_18_
AAATGCCTATTTATAACATTAATACTAAAAGGATGAAACCTAATGAATTAAATCCAACTTACCTTTGGCATTGTCGATTAGGCCACATAAATGAGAAACGCATTTCCAAACTCCA
>ECD97G401A8T8M length=118 xy=0393_2436 region=1 run=R_2006_10_24_09_34_18_
GGTAAGACCGGACACTGGAAGAGAAACTGCCCAAAGCACCTGGAAGATAAGAAGAATGGAGTAGAGACTTCAACTTCAGGTATTTTTGTTATTGAAATTAATTTATCTACTTTTGTCA
>ECD97G401D43CO length=115 xy=1581_0422 region=1 run=R_2006_10_24_09_34_18_
CGCTTTGCCCTCAGAAGGACTGTAGAAGTAATACCCTTTTGTTTCTTTAGGATACCCCACAAATAAGCATTCGTCAGATTTGGGCTCAAGCTTAGTTGAAATTTGTCGTTTCACA
>ECD97G402GFUCV length=115 xy=2523_2781 region=2 run=R_2006_10_24_09_34_18_
TTGGTACTTGTATCGAATTATTTATTAATAATAAAAGGCATTTTCTTTATTATGGTTGATTAATAAAGTCCCTAGAATAGATAGTCCGTTTAATGTATTAAGTGTGACTTAATCA
>ECD97G401BOV4W length=115 xy=0576_1822 region=1 run=R_2006_10_24_09_34_18_
ATTAATAATAAAAGACTTTTTCTTTATTATGTTTGTTTAATAAAGTTCCTAGAATAGCTAGTCCTTTTAATGTATCAAGTGTGACTTAATCATGAGATCCCATTAAACATAATGA
>ECD97G402JUQ4P length=124 xy=3923_2887 region=2 run=R_2006_10_24_09_34_18_
ACTGATTCCTTTGGAAATAAAATCCTTTTCTAGGAAAACTCCAGTTCGAGCGACAAACACTTTGCCCTCAGAAGGATTATAGAAGTAATACCCTCTTGTTTCTTTAGGATACCCCACAAATAAG
>ECD97G401DBJE0 length=120 xy=1244_1914 region=1 run=R_2006_10_24_09_34_18_
TTTGGGTTTGGCAACTTCCTTGCCTTTCCCTTTATCACCCTGCTTGGTGGGCCTTTTGTTCTATCTTTTTTCATTTCCTATCATTAGAATGGACTTCCCTTTTGACTTCAGTATTCTGCT
>ECD97G401CY6A2 length=115 xy=1103_2588 region=1 run=R_2006_10_24_09_34_18_
TGTATCAATGCTTTGTGATTCTTGAATTTCTTCAAGCTCTACTTTCCTCCCACCGATTCCTATGGAAATAAAATCCTTTTCTAGGAAAACTCTAGTTCGAGTGACAAACATTTTT
>ECD97G402F949K length=116 xy=2458_3222 region=2 run=R_2006_10_24_09_34_18_
TTTGGTACTTGTATCGAATTATTTATTAATAATAAAAGGCATTTTCTTTATTATGGTTGATTAATAAAGTCCCTAGAATAGATAGTCCGTTTAATGTATTAAGTGTGACTTAATCA
>ECD97G401BNM4Z length=119 xy=0562_0849 region=1 run=R_2006_10_24_09_34_18_
GTAGAAGTAATACCTTCTTGTTTCTTTAGGATACCCCACAAATAAGCATTTGTCAGATTTGGGCTCAAGCTTAGTTGAAATTTGTCGTTTCACATAAACTTCGCAACCCCAAATATTCA
>ECD97G401AK8K4 length=115 xy=0124_3110 region=1 run=R_2006_10_24_09_34_18_
GTATTCTACTCAAGTACACCGTACCTTACGATGTTCCATAACTCACTTAAGGGCACCGTACCTTACGGTATTCCTTAGTTACTCTATCTCTCATCAATCCGTCCTTTGTGTGTGA
>ECD97G401BSGE5 length=116 xy=0617_0143 region=1 run=R_2006_10_24_09_34_18_
TGTATCAATGCTTTGTGATTCTTGAATTTCTTCAAGCTCTACTTTCCTCCCACCGATTCCTATGGAAATAAAATCCTTTTCTAGGAAAACTCTAGTTCGAGTGACAAACATTTTTT
>ECD97G401EL8BI length=114 xy=1776_1292 region=1 run=R_2006_10_24_09_34_18_
TCAAAAAGAAGACTGACATGGATGGTAAGGTACATACCTATAAGGCAAGACTGGTTGTAAAAGGATATAAACAAATTCATGGGGTTGACTATGATGAAACCTTTTCACCAGTTG
>ECD97G402FXGAD length=114 xy=2314_0803 region=2 run=R_2006_10_24_09_34_18_
TAATTGCCAACGCCGCGAAAACCTATAGGGTCACACACAAAGGACGGATTGATGAGAGATAGAGTAATTAAGGAATACTGTAATGTACGGTTTCCTTAAGTGAATTATAGAACA
>ECD97G401B4JT9 length=114 xy=0754_3295 region=1 run=R_2006_10_24_09_34_18_
GTCCCTACCCTACAACAAGTAAAGACTTGGTTGGTGAAATTCTTTTCTATGAAAGACCTAGGTGAAGTAGCCTATATATTAGGAATCAGGATCTATAGAGATAGATCATAAAAA
>ECD97G402IJ4KE length=119 xy=3392_2444 region=2 run=R_2006_10_24_09_34_18_
CACAAAGGACGGATTGATGAGAGATAGAGTAATTAAGGAATACCGTAAGGTACGGTTCCCTTAAGTGAATTATAGAACATCGTAAGGTACGGTGTACTTGAGTAGAATACGAAATATGG
>ECD97G401EMCOB length=114 xy=1777_2841 region=1 run=R_2006_10_24_09_34_18_
ATTATTTATTAATAATAAAAGGCTTTTTCTTTATTATGTTTGTCTAATAAAGTCCCTAGAATAGATAGTCCGTTTAATGTATCAAGTGTGACTTAATCATGAGATCACATTAAA
>ECD97G401DS9KM length=114 xy=1446_1572 region=1 run=R_2006_10_24_09_34_18_
ATTATTTATTAATAATAAAAGGCTTTTTCTTTATTATGTTTGTCTAATAAAGTCCCTAGAATAGATAGTCCGTTTAATGTATCAAGTGTGACTTAATCATGAGATCACATTAAA
>ECD97G401DCXG2 length=125 xy=1260_1252 region=1 run=R_2006_10_24_09_34_18_
CTTGATACATTAAACGGACTAGCTATTCTAGGGACTTTATTAAACAAACATAATAAAGAAAAGCCTTTTATTATTAATAAATAATTCGATACAAGTACCAAAAGTATTGGCCTCTAGGGCTTACA
>ECD97G401D6LD7 length=114 xy=1598_0829 region=1 run=R_2006_10_24_09_34_18_
TGGTACTTGTATCGAATTATTTATTAATAATAAAAGGCATTTTCTTTATTATGGTTGATTAATAAAGTCCCTAGAATAGATAGTCCGTTTAATGTATTAAGTGTGACTTAATCA
>ECD97G401C8UVZ length=114 xy=1213_3789 region=1 run=R_2006_10_24_09_34_18_
CTTTAAGAATAATGTCCTTATGTTTAATGTGATCTCATGATCAAGTCACACTTGATACATTAAACGGACTAGCTATTCTAGGGACTTTATTAAACAAACGTAATAAAGAAAAAG
>ECD97G401DADS1 length=114 xy=1231_1235 region=1 run=R_2006_10_24_09_34_18_
ATTGATGAGAGATAGAGTAAATAAGGAACACCGTTAGGTACGGTGCACTTAAGTGAATTGTAGAACATCGTAAGGTACGGTGTACTTGAGTAGAATACGAAATATGGTAAGGTA
>ECD97G401EO4LX length=114 xy=1809_1283 region=1 run=R_2006_10_24_09_34_18_
ATTGGCAAAAGGTGAAGTCGACCTACGAGTTGGTAATGGAGCAAAGGTTGCTGCCTTAGACGTAAGAACTTATGAATTGACTTTACCTAGTGGTTTGATAATTCAGTTAGAGAA
>ECD97G401E7JIG length=119 xy=2019_0246 region=1 run=R_2006_10_24_09_34_18_
ACTAGCTATTCTAGGGACTTTATTAAACAAACATAATAAAGAAAAAGCCTTTTATTATTAATAAATCATTCGATACAAGTACCAAAAGTATTGGCCTCTAGGGCTTACATCAACAATCT
>ECD97G402FJUHT length=121 xy=2159_0911 region=2 run=R_2006_10_24_09_34_18_
GTACATAATAACAGTTCTCTAATTGATTATTAAACCACTAGGTAAGTTAATACATAAGTTCCTACGGCTAAAGCAGCCACCTTTGCTCCATTGCCAACCCGTAGGTCAACTTCACCTTTTG
>ECD97G402HDZMG length=114 xy=2912_2566 region=2 run=R_2006_10_24_09_34_18_
TTATGTTAAATGTGTGATATAATATAATTGCCAATGCCGCGAAAACCTACAGAGTCACACACAAAGGACGGATTAATGAAAGATAGAGTAACTAAGAAACACCGTAAGGTACGG
>ECD97G401AOPES length=114 xy=0164_1042 region=1 run=R_2006_10_24_09_34_18_
ATTGGCAAAAGGTGAAGTCGACCTACGAGTTGGTAATGGAGCAAAGGTTGCTGCCTTAGACGTAAGAACTTATGAATTGACTTTACCTAGTGGTTTGATAATTCAGTTAGAGAA
>ECD97G402HXPT1 length=117 xy=3137_1399 region=2 run=R_2006_10_24_09_34_18_
CTAGTGCTAGTGGGAGATTGTTGGTGTAAGCCCTAGAGGCCAATACTTTTGGTACTTGTATCGAATTATTTATTAATAATAAAAGGCATTTTCTTTATTATGGTTGATTAATAAAGT
>ECD97G401DDBQI length=128 xy=1264_3352 region=1 run=R_2006_10_24_09_34_18_
CTTTAAAAATAGTGTCCTTATGTTTAATGTGTTCTCATGATTAAGTCACACTTAATACATTAAACGGACTAGCTATTCTAGGGACTTTATTAAACAAACGTAATAAAGAAAAGACCTTTTATTATTCG
>ECD97G401DPEPD length=133 xy=1402_1823 region=1 run=R_2006_10_24_09_34_18_
TTTAGTGTTGGTGTAAGCCCTAGAGGCCAATACTTTTGGTACTTGTATCGAATTATTTATTAATAATAAAAGGATTTTTCTTTATTATGTTTGTTTAATAAAGTCCCTAGAATAACTAGTCCGTTTAATGTAT
>ECD97G401D7N9K length=118 xy=1610_2054 region=1 run=R_2006_10_24_09_34_18_
CCCTTATGTTTAATGTGTTCTCATGATTAAGTCACACTTAATACATTAAACGGACTATCTATTCTAGGGACTTTATTAATCAACCATAATAAAGAAAATGCCTTTTATTATTAATAAA
>ECD97G401EQ89U length=115 xy=1833_2336 region=1 run=R_2006_10_24_09_34_18_
ATTAATAATAAAAGGCATTTTCTTTATTATGGTTGATTAATAAAGTCCCTAGAATAGATAGTCCGTTTAATGTATTAAGTGTGACTTAATCATGAGAACACATTAAACATAAGAG
>ECD97G401COTHC length=113 xy=0985_2734 region=1 run=R_2006_10_24_09_34_18_
CAAAATACACTTAAGTGGGCTTTTAGCTTGAAGCCCACACAAGTGGTTCTATAAATAGAACCCTTGTGCAGAAGCAAAAATTGGCGGTTGCATTATTTTCGTTTTCTCTCACT
>ECD97G401D8R80 length=118 xy=1623_0626 region=1 run=R_2006_10_24_09_34_18_
TGGGTAGTTCCTCTTCCAGTGTTCGGTCTTACCGTAATGGAAGCAGGTGCCTTCTTTTTCTATGCCTCCACTAGGCTTTAAAGCAGCACTAGTGGATTTGGGTTTGGCAACTTCCTTG
>ECD97G402I4AP2 length=117 xy=3622_1464 region=2 run=R_2006_10_24_09_34_18_
AACGACCGCGAAACCTATAGGGTCACACACAAAGGACGGATTGATGAGAGATAGAATAATTAAGGAACATCGTAAGGTATGGTGTACTTAAGTAGAATACGAAATATAGGTAAGGTA
>ECD97G401B2CLB length=113 xy=0729_2989 region=1 run=R_2006_10_24_09_34_18_
TTCTACTTAAGTACACCATACCTTACGATGTTCTACAATTCATTTAAGTGCACCGTACCCTACGGTGTTCCTTAGTTACTCTATCTCTCATTAATCTGTCCTTTTGTGTGTGA
>ECD97G402JNWBE length=117 xy=3845_2504 region=2 run=R_2006_10_24_09_34_18_
TATCTTATAATATGCCCAAAATCACTTAAGTATTTGGTACCTTACCATATTTCGTCTCCCACTTAAGTGCACCGTACCTTACGGTGTTCCTTAGTTACTCTATCTCTCATCAATCCG
>ECD97G401DD2RA length=126 xy=1273_1508 region=1 run=R_2006_10_24_09_34_18_
TAAGCCCTAGAGGCCAATACTTTTGGTACTTGTATCGAATTATTTATTAATAATAAAAGGCTTTTTCTTTATTACGTTTGTTTAATAAAGTCCCTAGAATAGCTAGTCTGTTTAATGTATCAAGTA
>ECD97G401EBCHI length=125 xy=1652_1380 region=1 run=R_2006_10_24_09_34_18_
GGACTTTATTAAACATACATAATAAAGAAAAATCCTTTTATTATTAATAAATAATTCGACACAAGTACCAAAATTATTGGCCTTTAGGACTTACACCAACAATCTTCCACTAGCACTAGAGCTAA
>ECD97G402GKNME length=113 xy=2578_2052 region=2 run=R_2006_10_24_09_34_18_
TGGGTAGTTCCTCTTCCAGTGTTCGGTCTTACCGTAATGGAAGCAGGTGCCTTCTTTTTCTATGCCTCCACTAGGCTTTAAAGCAGCACTAGTGGATTTGGGTTTGGCAACTT
>ECD97G401BZAN0 length=113 xy=0694_3886 region=1 run=R_2006_10_24_09_34_18_
TTTTCTGTCTCAGTGAGTTACATTGCTTCTACCCAAGGGGTTTTATTTATAGAACCACTTGTGTGGGCTTCAAGCCAAAAAGCCCACTTAAGTGCATTTTGGCCCATATCTCA
>ECD97G401AQ2Y1 length=113 xy=0191_1339 region=1 run=R_2006_10_24_09_34_18_
GTCCTTGATCTTGAAATGCCTATTTATAACATTAATACTAAAAGGATGAAACCTAATGAGTTAAATCCAACTTACCTTTGGCATTGTCGATTAGGCCACATAAATGAGAAACG
>ECD97G402I4PBN length=115 xy=3626_4001 region=2 run=R_2006_10_24_09_34_18_
GTATTCTACTCAAGTACACCGTACCTTACGATGTTCCATAACTCACTTAAGGGCACCGTACCTTACGGTATTCCTTAGTTACTCTATCTCTCATCAATCCGTCCTTTGTGTGTGA
>ECD97G401CDCPC length=113 xy=0855_0254 region=1 run=R_2006_10_24_09_34_18_
GTCCTTGATCTTGAAATGCCTATTTATAACATTAATACTAAAAGGATGAAACCTAATGAGTTAAATCCAACTTACCTTTGGCATTGTCGATTAGGCCACATAAATGAGAAACG
>ECD97G401C2ZWE length=113 xy=1147_0684 region=1 run=R_2006_10_24_09_34_18_
TGGGTAGTTCCTCTTCCAGTGTTCGGTCTTACCGTAATGGAAGCAGGTGCCTTCTTTTTCTATGCCTCCACTAGGCTTTAAAGCAGCACTAGTGGATTTGGGTTTGGCAACTT
>ECD97G401A2SBN length=113 xy=0324_2641 region=1 run=R_2006_10_24_09_34_18_
ACACAAAAGGACAGATTGATGAGAGATATAGTAACTAAGGAATACTGTAAAGTACGGTGCACTTAAGTGAATTGTAGAACATCGTAAGGTACGGTGTACTTAAATAGAATACG
>ECD97G401AN3HJ length=133 xy=0157_1301 region=1 run=R_2006_10_24_09_34_18_
GTTGGTGTAAGCCCTTGAGGCCAATACTTTTGGTACTTGTATCGAATTATTTATTAATAATAAAAGGTTTTTTCTTTATTATGTTTGTTTAATAAAGTCCCTAGAATAGCTCGTCCGTTTAATGTATCAAGTG
>ECD97G401AOHSG length=113 xy=0161_3454 region=1 run=R_2006_10_24_09_34_18_
CACCGTATCTTACGGTATTCCTTAGTTACTCTATCTCTTATCAATCCGTCCTTTGTGTGTGACCCTATAGGTTTTCGCGACGTTGGCAATTATATTAAATCACACATTTAATA
>ECD97G401CVACO length=113 xy=1059_1430 region=1 run=R_2006_10_24_09_34_18_
GGTAAAGTCAATACATCAGTTCCTATAGTTAAAGCAACAACCTTTGCTCCATTGCCAACTTGTAGGTCAACTTCACCTTTTGCCAAATCTCTACTCCTTTTTAGCTCTTGCAG
>ECD97G401APF65 length=113 xy=0172_2991 region=1 run=R_2006_10_24_09_34_18_
GGTAAAGTCAATACATCAGTTCCTATAGTTAAAGCAACAACCTTTGCTCCATTGCCAACTTGTAGGTCAACTTCACCTTTTGCCAAATCTCTACTCCTTTTTAGCTCTTGCAG
>ECD97G401AMST0 length=118 xy=0142_2278 region=1 run=R_2006_10_24_09_34_18_
CTTATAATATGCCCAAAATTAGTTAAGCACGTGGTACCTTACCATATTTCGTACTCTACTTAAGTATACCATACCTTATGATGTTCTACAATTCACTTAAGTGCACCGTACCTTACGG
>ECD97G402GQR4B length=117 xy=2648_1097 region=2 run=R_2006_10_24_09_34_18_
CGAAAATAATATTCCTGTTAATTGCAGGTACATAATAACAGTTCTCTAACTGAATTATTAAACCACTAGGTAAAGTCAATACATAAGTTCCTACGGCTAAAGCAACAACCTTTTGCT
>ECD97G402J0X20 length=112 xy=3994_1018 region=2 run=R_2006_10_24_09_34_18_
TGCCAAACCCAAACCCATTATTGCTGCTTTGAAGCCTAGTGGAAGCATAGAAAAAGAAGGCACCTGTTTCCATTGCGGTAAGACCACACACTGGAAGAGGAACTGCCCAAAG
>ECD97G401E75VE length=112 xy=2026_0552 region=1 run=R_2006_10_24_09_34_18_
TGGTGTATACCACTCTTCGACCTAAAACCACTATGGACCCTAGATGTAGAGTCGAGTGCTTTATTGCTGATCCAACGTTGTCCGTAACTGGATAACCATAAATACTTTTGTA
>ECD97G401EASKK length=112 xy=1646_0146 region=1 run=R_2006_10_24_09_34_18_
ATCCACAATGCCAAAGGTAAGTTGGATTTAACTCATTAAGTTTCATCCTTTTAGTATTAACGTTATAAATAGACATTTCAAGATCAAGGACATATAGTCCATTGTTCATTTG
>ECD97G401ET1A4 length=112 xy=1865_0910 region=1 run=R_2006_10_24_09_34_18_
GCTTTTTGGCTTGAAGCCCACACAAGTGGTTCTATAAATAGAACCCCTTGGGTAGAAGCATTGTCACTCCAATCCACTCAGACAGAAATTCAAGTAGAGACTTTGAATTTTG
>ECD97G401DFZUM length=112 xy=1295_0940 region=1 run=R_2006_10_24_09_34_18_
TGATTTAATATAATTGCCAATGCCGCGAAAACCTACAGGGTCACACACAAAGGACGGATTGATGAGAGATAGAGTAACTAAGGAACATCGTAAGGTACGGTGCCCTTAAGTG
>ECD97G401C677J length=112 xy=1195_1469 region=1 run=R_2006_10_24_09_34_18_
GCTAGAAGCCATGAAATCTGAAATGGATTCCATGTACACAAACCAAGTTTGGACCTTGGTAGAGCCTCTTGTAGGAGTTAACCCTATAGGATGCAAGTGGGTCTTCAAAAAG
>ECD97G401EKV0G length=112 xy=1761_0126 region=1 run=R_2006_10_24_09_34_18_
TGCTTTAATGTTATCCCACTTCACATTAAAGCTCGACTACGGATACTTTAAGAACAGTGCCCTTATGTTTAATGTGTTCTCATGATTAAGTCACACTTAATACATTAAACGG
>ECD97G402I8TMB length=112 xy=3673_3681 region=2 run=R_2006_10_24_09_34_18_
GCTTTTTGGCTTGAAGCCCACACAAGTGGTTCTATAAATAGAACCCCTTGGGTAGAAGCATTGTCACTCCAATCCACTCAGACAGAAATTCAAGTAGAGACTTTGAATTTTG
>ECD97G402FOYGN length=112 xy=2217_1765 region=2 run=R_2006_10_24_09_34_18_
ATCCACAATGCCAAAGGTAAGTTGGATTTAACTCATTAAGTTTCATCCTTTTAGTATTAACGTTATAAATAGACATTTCAAGATCAAGGACATATAGTCCATTGTTCATTTG
>ECD97G401BNC17 length=115 xy=0559_0077 region=1 run=R_2006_10_24_09_34_18_
CGTAAGGTACGGTGTACTTAAGAAGAATACGAAATATGGTAAAGTACCAAATACTTAAGTGATTTTGGCATATTATGAGATATGAGCCAAAATGCACTTAAGTGGGCTTTTTTGG
>ECD97G401DENXQ length=112 xy=1280_0284 region=1 run=R_2006_10_24_09_34_18_
TAAGTCACACTTAATACATTAAACGGACTATCTATTCCAGGGACTTTATTAATCAAACCAAAATAAAGAAAAAGCCTTTTATTAAATTCGATACAAAGTACCAAAAAGTATT
>ECD97G401ALC7W length=114 xy=0126_0922 region=1 run=R_2006_10_24_09_34_18_
TGTGATTCTTGAATTTCTTCAAGCTCTACTTTCCTCCCACTGGTTCCTTTGGAAATAAAATCCTTTTCTAGGAAAACTCCAGTTCGAGCGACAAACACTTTGCCCTCAGAAGGA
>ECD97G402IQYO1 length=117 xy=3470_1939 region=2 run=R_2006_10_24_09_34_18_
TATAAAACAACTTGTGTGGGCTTCAAGCTAAAAAGCCCACTTAAGTGTATTTTGGCCCATATCTTATAATATGCCCAAAATCACTTAAGCCCATGGTACCTTACCATATTTCGTATT
>ECD97G401EPVTK length=112 xy=1817_3782 region=1 run=R_2006_10_24_09_34_18_
CAAATTTCAACTAAGCTTGAGCCCAAATCTGACAAATGCTTATTTGTGGGGTATCCTAAAGAAACAAGAGGATATTATTTCTACAATCCTTCTGAGGGCAAAGTGTTTGTCG
>ECD97G401BVGW6 length=112 xy=0651_1496 region=1 run=R_2006_10_24_09_34_18_
TGCTTTAATGTTATCCCACTTCACATTAAAGCTCGACTACGGATACTTTAAGAACAGTGCCCTTATGTTTAATGTGTTCTCATGATTAAGTCACACTTAATACATTAAACGG
>ECD97G402I89LP length=112 xy=3678_3915 region=2 run=R_2006_10_24_09_34_18_
GCTTTTTGGCTTGAAGCCCACACAAGTGGTTCTATAAATAGAACCCCTTGGGTAGAAGCATTGTCACTCCAATCCACTCAGACAGAAATTCAAGTAGAGACTTTGAATTTTG
>ECD97G401C8384 length=112 xy=1216_3638 region=1 run=R_2006_10_24_09_34_18_
TGCTTTAATGTTATCCCACTTCACATTAAAGCTCGACTACGGATACTTTAAGAACAGTGCCCTTATGTTTAATGTGTTCTCATGATTAAGTCACACTTAATACATTAAACGG
>ECD97G401DL94Y length=123 xy=1366_3392 region=1 run=R_2006_10_24_09_34_18_
GATATCCTAAAGAAACAAGAGGGTATTACTTCTACAATCCTTCTGAGGGCAAAGTGTTTGTCGCTCGAACTGGAGTTTTCCTAGAAAAGGATTTTATTTCCAAAGGAACCAGTGGGAGGAAAA
>ECD97G401CBERT length=120 xy=0832_3831 region=1 run=R_2006_10_24_09_34_18_
TTCTACAATCCTTCTGAGGGCAAAGTGTTTGTCGCTCGAACTGGAGTTTTCCTAGAAAAGGATTTTATTTCCAAAGGAATCAGTGGGAGGAAAGTAGAGTTTGAAGAAATTCAAGAATCA
>ECD97G402FLLKX length=112 xy=2179_0751 region=2 run=R_2006_10_24_09_34_18_
ATTCATAATCAAAAGAGTCCAAGAGTCCATCTTTATGGAGTTTGGAAATGCGTTTCTCATTTATGTGGCCTAACCGACAATGCCAAAGGTAAGTTGGATTTAACTCATTTGG
>ECD97G402HWY2H length=112 xy=3128_3575 region=2 run=R_2006_10_24_09_34_18_
ATCCACAATGCCAAAGGTAAGTTGGATTTAACTCATTAAGTTTCATCCTTTTAGTATTAACGTTATAAATAGACATTTCAAGATCAAGGACATATAGTCCATTGTTCATTTG
>ECD97G401A0NRR length=118 xy=0300_1733 region=1 run=R_2006_10_24_09_34_18_
TTTTGGTACTTGTATCGAATTATTTATTAATAATAAAAGGCTTTTTCTTTACTAAGTTTGTCTAATAAAAGTCCCTAGAATAGATAGTTCGTTTAATGTATCAAGTGTGACTTAATCA
>ECD97G401C2Y79 length=113 xy=1146_3911 region=1 run=R_2006_10_24_09_34_18_
GTCCTTGATCTTGAAATGCCTATTTATAACATTAATACTAAAAGGATGAAACCTAATGAGTTAAATCCAACTTACCTTTGGCATTGTCGATTAGGCCACATAAATGAGAAACG
>ECD97G401B1PE3 length=114 xy=0722_1629 region=1 run=R_2006_10_24_09_34_18_
AAAGGTGAAGTTGACCTACGAGTTGGCAATGGAGCAAAGGTTGCTGCTTTAGCCGTAGGAACTTATGTATTGACTTTACCTAGTGATTTAATAATTCAGTTAGAGAACTGTTTA
>ECD97G401CVN7V length=116 xy=1063_3017 region=1 run=R_2006_10_24_09_34_18_
TATTTAATGAAACACAAATCAGAGTCCTTTGAAAAATTCAAGGAATTCAAGAATGAAGTACAAAACCAACTAGGTAAGAATATTAAAACTCTTCGATCAGATCGAGGTGGTGAGTA
>ECD97G401AOFYB length=119 xy=0161_1073 region=1 run=R_2006_10_24_09_34_18_
AACACAAATCAGAGTCCTTTGAAAAGTTCAAGGAATTCAAGAATGAAGTACAAAACCAACTAGGTAAGAATATTAAAACTCTTCGATCAGATCGAGGTGGTGAGTATTTAAGCCTAAAG
>ECD97G402JVD3R length=111 xy=3930_3989 region=2 run=R_2006_10_24_09_34_18_
AAATGGAAATAATATTCCTGCTAATTGCAGGTACATAATAACAGTTCTCTAACTGAATTATTAAACCACTAGGTAAAGTCAATACATAAGTTCCTACGGCTAAAGCAGCAA
>ECD97G401EAR1B length=111 xy=1645_3549 region=1 run=R_2006_10_24_09_34_18_
ATCTTACGATGTTCTACAATTCACTTAAGTGCACCGTACCTTACGGTGTTCCTTAGTTACTCTATCTCTCATCAATCCGTCCTTTGTGTGTGACCCTGTAGGTTTTTGCGA
>ECD97G401D1AET length=111 xy=1537_3171 region=1 run=R_2006_10_24_09_34_18_
ATATGGTGAGGTACCATGGGCTTAAGTGATTTTGGGCATATTATAAGATATGGGCCAAAATACACTTAAGTGGGCCTTTTAGCTTGAAGCCCACACAAGTGGTTCTATAAA
>ECD97G401EVSG9 length=124 xy=1885_0859 region=1 run=R_2006_10_24_09_34_18_
ATGATTAAGTCACACTTGATACATTAAACGGACTAGCTATTCTAGGGATTTTATTAAACAAACATAATAAAGAAAAGCCTTTTATTATTAATAAATAATTCGATACAAGTACCAAAAGTATTGG
>ECD97G401EDYXY length=111 xy=1682_0916 region=1 run=R_2006_10_24_09_34_18_
AATAAAGTCCCTAGAATAGATAGTCCGTTTAATGTATTAAGTATGACTTAATCATGAGAACACACTAAACATAAGGGCACTATTCTTAAAGTATCCGTAGTTGAGCTTTAA
>ECD97G402HIJXK length=114 xy=2964_2518 region=2 run=R_2006_10_24_09_34_18_
TATTATGGTTGATTAATAAAGTCCCTGGAATAGATAGTCCGTTTAATGTATTAAGTGTGACTTAATCATGAGAACACATTAAACATAAGGACACTATTCTTAAAGTATCCGTAG
>ECD97G401CIRQM length=111 xy=0916_3164 region=1 run=R_2006_10_24_09_34_18_
TCACTTAAGGGCATCGTACCTTACAGTGTTCCTTAGTTACTCTATCTCTCATCAATCCGTCCTTTGTGTGTGACCCTGTAGGTTTTCGTGACGTTGGCAATTATATTAAAT
>ECD97G402GIO31 length=111 xy=2556_0783 region=2 run=R_2006_10_24_09_34_18_
TTCATCATATTTACTGATGATTTTAGTAGATATGGTTATGTGTATTTAATGAAACACAAATCAGAGTCCTTTGAAAAGTTAAAGGAATTCAAGAATGAAGTACAAAACCAA
>ECD97G402GZOZQ length=115 xy=2749_3252 region=2 run=R_2006_10_24_09_34_18_
TAATTTACCCCTTTGCCCTTATGTCTATATCGAACACAAGGTATAGACCGTGTCATCCTTGTCCAGTTTAATATTGGGCCCATAGAGATTTATCCTGTTACGCAGGATGGGAAAA
>ECD97G401B8AUD length=111 xy=0797_2131 region=1 run=R_2006_10_24_09_34_18_
TACCTTACAATGTTATACAATTCACTTAAGTGCACTGTACGTTATGGTGTCCTTAGTTACTCTATCTCTCATCAATTTGTCCTTTTGTGTGTGTCCCTGTAGGTTTTCGCG
>ECD97G401D7EV1 length=111 xy=1607_2191 region=1 run=R_2006_10_24_09_34_18_
ATTCTGATGATCGGAAATGGAAAGAGACAAAACAAAAGGCCCACCAAGCAGGGTGATAAAGGGAAAGGCAAGGAAGTTGCCAAACCCAAACCCATTGTTGCTGCTTTGAAG
>ECD97G401CJ9JY length=115 xy=0933_3276 region=1 run=R_2006_10_24_09_34_18_
TTGCTGCTTTTGCCGTAGGAACTTATGTATTGGCTTTACCTAGTGGTTTAATAATTCAGTTAGAGAACTGTTATTATGTACTTGCAATTAGCAGGAATATTATTTCCGTTTCTTG
>ECD97G401BQ3CT length=121 xy=0601_2091 region=1 run=R_2006_10_24_09_34_18_
CTCTACTTTCCTCCCACTGATTCCTTTGGAAATAAAATCCTTTTCTAGGAAAACTCCAGTTCGAGCGACAAACACTTTTCCCTCAGAAGGATTGTAGAAGTAATACCCTCTTGTTTCTTTA
>ECD97G401CYDG8 length=115 xy=1094_2090 region=1 run=R_2006_10_24_09_34_18_
TATTTAATGAAACACAAATCAGAGTCCTTTGAAAATTCAAGGAATTCAAGAATGAAGTACAAAACCAACTAGGTAAGAATATTAAAACTCTTCGATCAGATCGAGGTGGTGAGTA
>ECD97G401AFLY3 length=111 xy=0060_2669 region=1 run=R_2006_10_24_09_34_18_
AAGAGGGTATTACTTCTACAATACTTCTTAGGGAAATGTGTTTGCGCTCGAACTAGAGTCTTCCTAGAAATGGATTTTATTTCCAAAGGAATCAGTGGGAGGAAAGTAGAG
>ECD97G402GQB3E length=117 xy=2643_0808 region=2 run=R_2006_10_24_09_34_18_
GGATACTTTAAGAATAGTGTCCTTATGTTTAATGTGTTCTCATGATTAAGTCACACTTAATACATTAAACGGACTATCTATTCTAGGGACTTTATTAATCAACCATAATAAAGAAAA
>ECD97G401AHL5G length=111 xy=0083_2002 region=1 run=R_2006_10_24_09_34_18_
ATCTTACGATGTTCTACAATTCACTTAAGTGCACCGTACCTTACGGTGTTCCTTAGTTACTCTATCTCTCATCAATCCGTCCTTTGTGTGTGACCCTGTAGGTTTTTGCGA
>ECD97G402HPBAB length=111 xy=3041_2513 region=2 run=R_2006_10_24_09_34_18_
TACTTAAGTGATTTTGGCATATTATGAGATATGGGCCAAAATACACTTAAGTGGGCTTTTTAGCTTGAAGCCCACACAGGTGGTTCTATAAATAGAACCCTTGGGTAGAAG
>ECD97G401BXCS7 length=111 xy=0672_3465 region=1 run=R_2006_10_24_09_34_18_
CAAACTATAGGCTTAAATACTCACCACCTCGATCTGATCGAAGAGTTTTAATATTCTTACCTAGTTGGTTTAGTACTTCATTCTTGAATTCCTTGAACTTTTCAAAGGACT
>ECD97G402HJUDV length=128 xy=2979_1281 region=2 run=R_2006_10_24_09_34_18_
GGTTCCTTTGGAAATAAAATCCTTTTCTAGGAAAACTCCAGTTCGAGCGACAAACACTTTGCCCTCAGAAGGATTGTAGAAGTAATACCCTCTTGTTTCTTTAGGATACCCCACAAATAAGCATTTGT
>ECD97G401DJRD9 length=111 xy=1338_0479 region=1 run=R_2006_10_24_09_34_18_
TTCATCATATTTACTGATGATTTTAGTAGATATGGTTATGTGTATTTAATGAAACACAAATCAGAGTCCTTTGAAAAGTTAAAGGAATTCAAGAATGAAGTACAAAACCAA
>ECD97G402F63QD length=119 xy=2424_0531 region=2 run=R_2006_10_24_09_34_18_
GTTTAATATTTTACCTAGTTGGTTTGTACTTCATTATTGAATTCCTTGAAATTTTCAAAGGACTTTGATTTGTGTTTCATTAAATACACATAACCATATCTACTAAAATCATTAGTAAA
>ECD97G401BV4M9 length=116 xy=0658_3571 region=1 run=R_2006_10_24_09_34_18_
TTATAGAACCACTTGTGTGGGCTTCAAGCTAAAAAGCCCACTTAAGTGTATTTTGGCCCATATCTTATAATATGCCCAAAATCACTTAAGCGTGTGGTACCTTACCATATTTCGTA
>ECD97G401DNJKH length=115 xy=1381_0831 region=1 run=R_2006_10_24_09_34_18_
GTTTTAATATTCTTACCTAGTTGGTTTTGTACTTCATTCTTGAATTCCTTGAACTTTTCAAAGGACTCTGATTTGTGTTTCATTAAATACACATAACCATATCTACTGAAATCAT
>ECD97G401AYHAO length=111 xy=0275_2430 region=1 run=R_2006_10_24_09_34_18_
GCTTTTTGGCTTGAAGCCCACACAAGTGGTTCTATAAATAGAACCCCTTGGGTAGAAGCATTGTCACTCCAATCCACTCAGACAGAAATTCAAGTAGAGACTTTGAATTTT
>ECD97G401C2YYD length=111 xy=1146_3555 region=1 run=R_2006_10_24_09_34_18_
ATATGGTGAGGTACCATGGGCTTAAGTGATTTTGGGCATATTATAAGATATGGGCCAAAATACACTTAAGTGGGCCTTTTAGCTTGAAGCCCACACAAGTGGTTCTATAAA
>ECD97G402H6YYA length=110 xy=3242_3040 region=2 run=R_2006_10_24_09_34_18_
AATAGGATCCACAATGTTAGAAACTATGTCAAGTTCACTAATGAACTTTTTGATCCGAACAACTTCCTTTGTTATACTTGAGGCAGCAATATACTCGGCCTCGGTTGTAG
>ECD97G402HPTXE length=110 xy=3047_2096 region=2 run=R_2006_10_24_09_34_18_
CTCATGATTAAGTCACACTTAATACATTAAACAGACTATCTATTCCAGGGACTTTATTAATCAACCATAATAAAGAGAATGCCTTTTATTATTCGATACAAGTACCAAAA
>ECD97G402JSUD6 length=123 xy=3901_3916 region=2 run=R_2006_10_24_09_34_18_
GCCAATACTTTTGGTACTTGTATCGAATTATTTATTAATAATAAAAGGCATTTTCTTTATTATGGTTGATTAACAAAGTCCCTAGAATAGATAGTCCGTTTAATGTATTAAGTGTGACTTAAT
>ECD97G401EALAT length=110 xy=1643_3011 region=1 run=R_2006_10_24_09_34_18_
TACATTTAGCAGGAATATTATTTTCGATTCTTGTTTGGACAAATTTGGTTTTTCATTCATAATAAAGAACAATTGTTACTCCATTTATTTGAATGATATATTCTATGCTA
>ECD97G402IBE7L length=113 xy=3293_1839 region=2 run=R_2006_10_24_09_34_18_
GAAGTAGAGATTTGGCAAAAGGTGAAGTTGACCTACGAGTTGGCAATGGAGCAAAGGTTGCTGCTTTAGCCGTAGGAACTTATGTATTGACTTTACCTAGTGGTTTAATAATT
>ECD97G401EE9ZD length=115 xy=1697_0439 region=1 run=R_2006_10_24_09_34_18_
CTAGGCTTAAATACTCACCACCTCGATCTGATCGAAGAGTTTAAATATTCTTACCTAGTTGGTTTTGTACTTCATTCTTGAATTCCTTGAACTTTTCAAAGGACTCTGATTTGTG
>ECD97G401EG2AH length=110 xy=1717_1863 region=1 run=R_2006_10_24_09_34_18_
AATGCGTGATTTAATATAATTGCCAACGCCGCGAAAACCTATAGGGTCACACACAAAGGACGGATTGATGAGAGATAGAATAATTAAGGAACATCGTAAGGTACGGTGTA
>ECD97G401ESFW8 length=110 xy=1847_0266 region=1 run=R_2006_10_24_09_34_18_
ATACTTTAATGTTATCCCATTTCACAATAAAGCTCGACTACAAATACTTTAAGAATAATGTCCTTATGTTTAATGGGATCTCATGATTAAGTTACACTTGATACATTAAA
>ECD97G401DOYNO length=110 xy=1397_1506 region=1 run=R_2006_10_24_09_34_18_
CACAATGCTTCTACCCAAGGGGTTCTATTTATAGAACCACTTGTGTGGGCTTCAAGCTAAAAAACCCACTTAAGTGTATTTTGCCCATATCTCATAATATGCCAAAATCA
>ECD97G402GI19W length=110 xy=2560_1458 region=2 run=R_2006_10_24_09_34_18_
CTCATGATTAAGTCACACTTAATACATTAAACAGACTATCTATTCCAGGGACTTTATTAATCAACCATAATAAAGAGAATGCCTTTTATTATTCGATACAAGTACCAAAA
>ECD97G401DNJP3 length=110 xy=1381_1033 region=1 run=R_2006_10_24_09_34_18_
AATTTCAACTAAGCTTAAGCCCAAATCTGACAAATGCTTATTTATGGGGTATCCTAAAGAAACAAGAGGATATTATTTCTACAATCCTTCTGAGGGCAAAATGTTTGTCG
>ECD97G401CEC0R length=110 xy=0866_2265 region=1 run=R_2006_10_24_09_34_18_
CTCATGATTAAGTCACACTTAATACATTAAACAGACTATCTATTCCAGGGACTTTATTAATCAACCATAATAAAGAGAATGCCTTTTATTATTCGATACAAGTACCAAAA
>ECD97G402GFTRH length=110 xy=2523_2011 region=2 run=R_2006_10_24_09_34_18_
CTCATGATTAAGTCACACTTAATACATTAAACAGACTATCTATTCCAGGGACTTTATTAATCAACCATAATAAAGAGAATGCCTTTTATTATTCGATACAAGTACCAAAA
>ECD97G402JPUI9 length=110 xy=3867_3395 region=2 run=R_2006_10_24_09_34_18_
AGAAGGTTAGTGGGAGCATGATCGTTTTCCTGGTATTATATGTAGATGACATATTACTCATTGGAAACGATGTCCCTACCCTGCAACAAGTAAAGTCTTGGTTGGGGAAA
>ECD97G401EYOGV length=110 xy=1918_0461 region=1 run=R_2006_10_24_09_34_18_
GTCCAAGAGTCCATCTTTATGGAGTTTGGAAATGCATTTCTCACTTATGTGGCCTAATCGACAATGCCAAAGATAAGTTGGATTTAACTCATTAGGTTTCATCCTTTTAG
>ECD97G402GU8LB length=114 xy=2699_0173 region=2 run=R_2006_10_24_09_34_18_
TAATGTGTTCTCATGATTAAGTCACACTTAATACATTAAACAAACTATCTATTCCAGGGACTTTATTAATCAACCATAATAAAGAAAATGCCTTTAAATAATTCGATACAAGTA
>ECD97G401EHM02 length=110 xy=1724_0068 region=1 run=R_2006_10_24_09_34_18_
AGGCACCTGATTCCATTGAAATAAGACCAGACACTGGAAGAGAAACTGCCCAAAGTACCTGGAAGATAAGAAGAATGGAGTAGAGACTTCAACTTCAGGTGTTTTTGTTA
>ECD97G401B62DD length=110 xy=0783_1839 region=1 run=R_2006_10_24_09_34_18_
GATTCCGCTTACTGTTTATTATGTTAAATACATGATTTAATATAATTTCCAATATCGCGAAAACCTACAGGGTCACACACAAAAGGACGGATTGATGAGAGATAGAGTAA
>ECD97G401DEE4K length=110 xy=1277_1154 region=1 run=R_2006_10_24_09_34_18_
GATGTACTTAAGTAGAATACGAAATATGGTAAGGTACCACACACTTAAGTGATTTTGGCATATTATAAGATATGAGCCACATACACTTAAGTGAGCTTTTTAGTTTGTAG
>ECD97G402J5UMB length=133 xy=4050_0433 region=2 run=R_2006_10_24_09_34_18_
GTTGGTGTAAGTCCTAGAGGCCAATACTTTTGGTACTTGTATCGAATTATTTATTAATAATAAAAGGCTTTTTCTTTATTATGTTTGTTTAATAAAGTCCCTAGAATAGTTAGTCCGTTTAATGTATCAAGTG
>ECD97G401B030Q length=110 xy=0715_2568 region=1 run=R_2006_10_24_09_34_18_
AAAAGGCTTTGTCAGTGGGTTAGCAACATTGTCAAGTGTAGGTACTTTACATATTTTCACACAACGTCTAAGTATGTGTTTGGATCGTTGGTGAGATCTAGGCTCCTTAG
>ECD97G401BK919 length=121 xy=0535_1183 region=1 run=R_2006_10_24_09_34_18_
AATCTGACAAATGCTTATTTGTGGGGTATCCTAAAGAAACAAGAGGGTATTACTTCTACAATCCTTCTGAGGGCAAAGTGTTTGTCGCTCGAACTGGAGTTTTCCTAGAAAAGGAATTTTA
>ECD97G402HQZE4 length=110 xy=3060_2622 region=2 run=R_2006_10_24_09_34_18_
TGTTTAATAAAGTCCCTAGAATAGCTAGTCCGTTTAATGTATCAAGTATGACTTAATCATGAGATCACATTAAACATAAGGACATTATTCTTAAAGTATCCGTAGTCGAG
>ECD97G402FIPLE length=110 xy=2146_1152 region=2 run=R_2006_10_24_09_34_18_
AGGCACCTGATTCCATTGAAATAAGACCAGACACTGGAAGAGAAACTGCCCAAAGTACCTGGAAGATAAGAAGAATGGAGTAGAGACTTCAACTTCAGGTGTTTTTGTTA
>ECD97G402JI53Q length=110 xy=3791_3092 region=2 run=R_2006_10_24_09_34_18_
CTTTGGGCAGTTTCTCTTCCAGTGTCCGGTCTTACCGCAATGGAAGCAGGTGCCTTCCTTTGATATGCCTCCACTAGGCTTCAAAGCAGCAACAGTGGGTTTGGGTTTGG
>ECD97G402IH5QN length=110 xy=3370_0765 region=2 run=R_2006_10_24_09_34_18_
CTCATGATTAAGTCACACTTAATACATTAAACAGACTATCTATTCCAGGGACTTTATTAATCAACCATAATAAAGAGAATGCCTTTTATTATTCGATACAAGTACCAAAA
>ECD97G402HO2BI length=115 xy=3038_3180 region=2 run=R_2006_10_24_09_34_18_
TTCTACTTAAGTACACCATACCTTACGATGTTCTACAATTCATTTAAGTGCACCGTACCCTACGGTAGTTCCTTAGTTACTCTATCTCTCATTAATCTGTCCTTTTTGTGTGTGA
>ECD97G401BN6PQ length=110 xy=0568_1644 region=1 run=R_2006_10_24_09_34_18_
AGGCACCTGATTCCATTGAAATAAGACCAGACACTGGAAGAGAAACTGCCCAAAGTACCTGGAAGATAAGAAGAATGGAGTAGAGACTTCAACTTCAGGTGTTTTTGTTA
>ECD97G402I9S5W length=110 xy=3685_0594 region=2 run=R_2006_10_24_09_34_18_
AATGCGTGATTTAATATAATTGCCAACGCCGCGAAAACCTATAGGGTCACACACAAAGGACGGATTGATGAGAGATAGAATAATTAAGGAACATCGTAAGGTACGGTGTA
>ECD97G402GGPTX length=110 xy=2533_2611 region=2 run=R_2006_10_24_09_34_18_
CTCATGATTAAGTCACACTTAATACATTAAACAGACTATCTATTCCAGGGACTTTATTAATCAACCATAATAAAGAGAATGCCTTTTATTATTCGATACAAGTACCAAAA
>ECD97G401AUBJW length=110 xy=0228_0874 region=1 run=R_2006_10_24_09_34_18_
TGTTTAATAAAGTCCCTAGAATAGCTAGTCCGTTTAATGTATCAAGTATGACTTAATCATGAGATCACATTAAACATAAGGACATTATTCTTAAAGTATCCGTAGTCGAG
>ECD97G402G5G45 length=118 xy=2815_2679 region=2 run=R_2006_10_24_09_34_18_
TAATGAAACACAAATCAGAGTCCTTTGAAAAGTTCAAGGAATTCAAGAATGAAGTACAAAACCAAATAGGTAAGAATATTAAAACTCTTCGATCAGATCGAGGTGGTGAGTATTTAAG
>ECD97G401BLTWS length=110 xy=0541_2330 region=1 run=R_2006_10_24_09_34_18_
ACCTGAAGTTGAAGTCTCTACTCCATTCTTCTTATCTTCCAGGTACTTTGGGCAGTTTCTTTTCCAGTGTCCGGTCTTACCGCAATAGAAGCAGGTGCCTTCCTTTGCTA
>ECD97G401A5GA7 length=127 xy=0355_0065 region=1 run=R_2006_10_24_09_34_18_
AAGCCCTAGAGGCCAATACTTTTGGTACTTGTATCGAATTATTTATTAATTAATAAAAGGCTTTTTTCTTTATTATGTTTGATTAATAAAGTCCCTAGAATAGCTAGTCCGTTTAATGTATCAAGTA
>ECD97G402G9TYZ length=110 xy=2865_1129 region=2 run=R_2006_10_24_09_34_18_
CTCATGATTAAGTCACACTTAATACATTAAACAGACTATCTATTCCAGGGACTTTATTAATCAACCATAATAAAGAGAATGCCTTTTATTATTCGATACAAGTACCAAAA
>ECD97G402I1CJF length=110 xy=3588_3113 region=2 run=R_2006_10_24_09_34_18_
AGGCACCTGATTCCATTGAAATAAGACCAGACACTGGAAGAGAAACTGCCCAAAGTACCTGGAAGATAAGAAGAATGGAGTAGAGACTTCAACTTCAGGTGTTTTTGTTA
>ECD97G401AZHXP length=110 xy=0287_0763 region=1 run=R_2006_10_24_09_34_18_
AAATGGAATAATATTCCTGCTAATTGCAGGTACATAATAACAGTTCTCTAACTGAATTATTAAACCACTAGGTAAAGTCAATACATAAGTTCCTACGGCTAAAGCAGCAA
>ECD97G401A9PEE length=115 xy=0403_1860 region=1 run=R_2006_10_24_09_34_18_
ACGGATACTTTAGGAATAGTGTCCTTATGTTTAATGTGTTCTCATGATTAAGTCACACTTAATACATTAAACGGACTATCTATTCCAGGGACTTTATTAATCAACCATAATAAAG
>ECD97G401B6JBR length=113 xy=0777_1733 region=1 run=R_2006_10_24_09_34_18_
GCTTTTTTGGCTTGAAGCCCACACAAGTGGTTCTATAAATAGAACCCCTTGGGTAGAAGCATTGTCACTCCAATCCACTCAGACAGAAATTCAAGTAGAGACTTTGAATTTTG
>ECD97G401AIKW2 length=110 xy=0094_2004 region=1 run=R_2006_10_24_09_34_18_
GTCCATTGTTCATTTGTGCAGTAGCATAGAATATATCATTCAAATAAATTGAACAACAATTGTTCTTTATTATAAATGAAAAACCAAACTTGTCGAAACAAGAAACAGAA
>ECD97G401E08FY length=113 xy=1947_0876 region=1 run=R_2006_10_24_09_34_18_
TTTATTATGATTGATTAATAAAGTCCCTGGAATAGATAGTCCGTTTAATGTATTAAGTGTGACTTAATCATGAGAACACATTAAACATAAGGACACTATTCTTAAAGTATCCG
>ECD97G402JR2YF length=109 xy=3893_1125 region=2 run=R_2006_10_24_09_34_18_
AGTTTTCCTAGAAAAGGATTTTATTTCCAAAGGAATCAGTGGGAGGAAAGTAGAGCTTGAAGAAATTCATGAATCACAAAGCATTGATACACCTATGGAGGAATTAGAG
>ECD97G402FWX2T length=109 xy=2308_1779 region=2 run=R_2006_10_24_09_34_18_
AGTTTTCCTAGAAAAGGATTTTATTTCCAAAGGAATCAGTGGGAGGAAAGTAGAGCTTGAAGAAATTCATGAATCACAAAGCATTGATACACCTATGGAGGAATTAGAG
>ECD97G401ED387 length=116 xy=1683_3705 region=1 run=R_2006_10_24_09_34_18_
TATGGTTATGTGTATTTAATGAAACACAAATCAGAGTCCTTTGAAAAGTTCAAGGAATTCAAGAATGAAGTACAAAACCAACTAGGTAAGAATATTAAAACTCTTTGATCAGATTG
>ECD97G401EVYYS length=109 xy=1887_1074 region=1 run=R_2006_10_24_09_34_18_
ATCCTGCGTAACAGGATAAATGTCTATGGGCCCAATATTGAACTGGACAAGGGTGACACGGTCTATACCTTGTGTTCAATATAGACATAAGGGCAAAGGGGTAATTATA
>ECD97G401D8GXI length=113 xy=1619_2340 region=1 run=R_2006_10_24_09_34_18_
TTATAGAACCACTTGTGTGGGCTTCAATCTAAAAGCCCACTTAAGTGTATTTTGGCCCATATCTTATAATATGCCCAAAATCACTTAAGCCCATGGTACCTTACCATATTTCA
>ECD97G401D5HK9 length=109 xy=1585_2491 region=1 run=R_2006_10_24_09_34_18_
CGTACATTACGGTATTCCTTAGTTACTCTATCTCTCATCAATCCGTCCTTTTGTGTGTGACCCTGTAGGTTTTCGCGACATTGGCAATTATATTAAATCACATATTTAA
>ECD97G402HDY5P length=109 xy=2912_1963 region=2 run=R_2006_10_24_09_34_18_
GGAAGCATGTGCCTTCCTTTGATATGCCTCCACTAGGCTTCAACGTAGGAGCAGTGGGTTTGAGTTTGGCAACTTCCTTGCCTTTCCCTTTATCAGCCTGCTTGGTGGG
>ECD97G401D01LK length=109 xy=1534_4038 region=1 run=R_2006_10_24_09_34_18_
CATCTGAAAGAGTTTGGGATTCTATCCCAACTTACTCCTCCTAGAATACCCCAATGGAACGGTGTATCTGAGAGAAGAAATCGAACCTTGCTAGACATGGTCCGGTCCA
>ECD97G401CSSZZ length=114 xy=1031_0317 region=1 run=R_2006_10_24_09_34_18_
CTTTATTATGGTTGATTAATAAAGTCCCTAGAATAGATAGTCCGTTTAATGTATTAAGTGTGACTTAATCATGAGAACACATTAAACATAAGGGCACTATTCTTAAAGTATCCG
>ECD97G401CBBO3 length=109 xy=0831_3941 region=1 run=R_2006_10_24_09_34_18_
ACACTTTCATGTCTTGTGTAACAGTGATGTGTTGCTAGATACCGCTTAATATTTATTATGTTAAATACGTGATTTAATATAATTGTTAATGTCGCGAAAACCTACAGGG
>ECD97G402GNOPF length=109 xy=2613_0065 region=2 run=R_2006_10_24_09_34_18_
TCATCACTTCGATCTGATCGAAGAGTTTTAATATTCTTACCTAGTTGGTTTTAACTCGTTAGGTTTCACCCTTTTGTATTAATGTTATTAATAGGCATTTCAAGATCAA
>ECD97G402F39GU length=115 xy=2391_3164 region=2 run=R_2006_10_24_09_34_18_
TTATTTATTAATAATAAAAAGCTTTTTCTTTATTATGTTTGTCTAATAAAGTCCCTAGAATAGATAGTCCGTTTAATGTATCAAGTGTGACTTAATCATGAGATCACATTAAACA
>ECD97G402GD9EQ length=109 xy=2505_2704 region=2 run=R_2006_10_24_09_34_18_
AGTTTTCCTAGAAAAGGATTTTATTTCCAAAGGAATCAGTGGGAGGAAAGTAGAGCTTGAAGAAATTCATGAATCACAAAGCATTGATACACCTATGGAGGAATTAGAG
>ECD97G401ET8MC length=109 xy=1867_2194 region=1 run=R_2006_10_24_09_34_18_
AATAATGCAACCGCAATGAATACTTCTGCACAAGGGTTCTATTTATAGAACCACTTGTGTGTGTAACAGCCCAATTTTAGTAATTAGTTCGTATATTGTTATTATTATA
>ECD97G401DH6VX length=122 xy=1320_0971 region=1 run=R_2006_10_24_09_34_18_
ATACTTTTGGTACTTGTATTGAATTATTTATTAATTAATAAAAGGCTTTTTCTTTATTATGGTTGTTTAATAAAGTCCCTGGAATAGATAGTCCGTTTAATGTATCAAGTGTGACTTGATCA
>ECD97G401DQ79W length=109 xy=1423_0786 region=1 run=R_2006_10_24_09_34_18_
AATAATGCAACCGCAATGAATACTTCTGCACAAGGGTTCTATTTATAGAACCACTTGTGTGTGTAACAGCCCAATTTTAGTAATTAGTTCGTATATTGTTATTATTATA
>ECD97G402F44YV length=109 xy=2401_3029 region=2 run=R_2006_10_24_09_34_18_
AATAATGCAACCGCAATGAATACTTCTGCACAAGGGTTCTATTTATAGAACCACTTGTGTGTGTAACAGCCCAATTTTAGTAATTAGTTCGTATATTGTTATTATTATA
>ECD97G401C5J6X length=109 xy=1176_1511 region=1 run=R_2006_10_24_09_34_18_
AGTTTTCCTAGAAAAGGATTTTATTTCCAAAGGAATCAGTGGGAGGAAAGTAGAGCTTGAAGAAATTCATGAATCACAAAGCATTGATACACCTATGGAGGAATTAGAG
>ECD97G401BR53Z length=114 xy=0613_3165 region=1 run=R_2006_10_24_09_34_18_
AAAGGTGAAGTTGACCTACGAGTTGGCAATGGAGCAAAGGTTGCTGCTTTAGCCGTAGGAACTTATGTATTGACTTTACCTAGTGATTTAATAATTACAGTTAGAGAACTGTTA
>ECD97G402HKBWM length=113 xy=2984_3508 region=2 run=R_2006_10_24_09_34_18_
ATAAAACCTAATGAGTTAAATCCAACTTACCTTTGGCATTATCGATTAGGCCACATAAATGAGAAACGCATTTCCAAACTCCATAAAGATGGACTCTTGGACTCTTTTGATTA
>ECD97G401CLSZ4 length=112 xy=0951_1410 region=1 run=R_2006_10_24_09_34_18_
AACACAAATCAGAGTCCTTTGAAAAGTTCAAGGAATTCAAGAATGAAGTACAAAACCAACTAGGTAAGAATATTAAAACTCTTCGATCAGATCGAGGTGGTGAGTATTTAAG
>ECD97G401AF1ZB length=113 xy=0065_2933 region=1 run=R_2006_10_24_09_34_18_
TTCTACTTAAGTACACCATACCTTACGATGTTCTACAATTCATTTAAGTGCACCGTACCCTACGGTGTTCCTTAGTTACTCTATCTCTCATTAATCTGTCCTTTTGTGTGTGA
>ECD97G402FVVX7 length=114 xy=2296_1517 region=2 run=R_2006_10_24_09_34_18_
ATTATTTATTAATAATAAAAGGCTTTTTCTTTATTATGTTTGTCTAATAAAGTCCCTAGAATAGATAGTCCGTTTAATGTATCAAGTGTGACTTAATCATGAGATCACATTAAA
>ECD97G402I10F8 length=132 xy=3596_1334 region=2 run=R_2006_10_24_09_34_18_
GGTGTAAGCCCTAGAGGCCAATACTTTTAGGTACTTGTATTGAATTATTTATTAATAATAAAAGGCTTTTTCTTTATTATGTTTGTTTAATAAAGTCCCTAGAATAGCTAGTCCGTTTAATGTATTAAGTAT
>ECD97G401BSV2J length=117 xy=0621_4041 region=1 run=R_2006_10_24_09_34_18_
GGGACTTTATTAATCAACCATTAATAAAGAAAATGCCTTTTATTATTAATAAATAATTCGATACAAGTACCAAAAGTATTGGCCTCTAGGGCTTACACCAACAATCTCCCACTAGCA
>ECD97G401D155W length=109 xy=1547_3362 region=1 run=R_2006_10_24_09_34_18_
CTCACATTTGTACCAATGTGCAGGGACTAAAAAGGAGTAGAGATTTGGCAAAAGGTGAAGTCGACCTACGAGTTGGCAATGGAGCAAAGGTTGATGCTTTAGCCGTAGG
>ECD97G401C09I4 length=113 xy=1127_1774 region=1 run=R_2006_10_24_09_34_18_
TACACCGTACCTTACGATGTTCCTTAATTATTCTATCTCTCATCAATCCGTCCTTTGTGTGTGACCCTATAGGTTTTCGCGACGTTGTGTCGCAACCTGAAAAATACAGTGTG
>ECD97G401CE1JO length=109 xy=0874_1282 region=1 run=R_2006_10_24_09_34_18_
AGTTTTCCTAGAAAAGGATTTTATTTCCAAAGGAATCAGTGGGAGGAAAGTAGAGCTTGAAGAAATTCATGAATCACAAAGCATTGATACACCTATGGAGGAATTAGAG
>ECD97G401D6S8I length=109 xy=1600_2800 region=1 run=R_2006_10_24_09_34_18_
TAACAGGATAAATGTCTACGGGCCCAATATTGAACTAGACAAGGATGACACGGTATATGCCTTGTGTTCAATATAGACATAAGGGCAAAAGGGTAATTATATACATAAG
>ECD97G402GQPEP length=120 xy=2647_1679 region=2 run=R_2006_10_24_09_34_18_
TCTAGGGACTTTATTAATCAACCATAATAAAGAAAATGCCTTTTATTATTAATAAATAATTCGATACAAGTACCAAAAATATTGGCCTCTAGGGCTTACACCAACAATCTCCCACTAGCA
>ECD97G401BD4Q7 length=109 xy=0453_3585 region=1 run=R_2006_10_24_09_34_18_
ACTTAAGTGCATTGTACCTTACGGTGTTCCTTAGTTACTCTATCTCTCATCAATCCGTCCTTTTGTGTGTGATCCTGTAGGTTTTCGCGGCATTGGCAATTATATTAAA
>ECD97G402JPH5V length=114 xy=3863_3745 region=2 run=R_2006_10_24_09_34_18_
TAATTACCCCTTTGCCCTTATGTCTATATCGAACACAAGGTATAGACCGTGTCATCCTTGTCCAGTTTAATATTGGGCCCATAGAGATTTATCCTGTTACGCAGGATGGGAAAA
>ECD97G402GKQV4 length=109 xy=2579_2194 region=2 run=R_2006_10_24_09_34_18_
GGAAGCATGTGCCTTCCTTTGATATGCCTCCACTAGGCTTCAACGTAGGAGCAGTGGGTTTGAGTTTGGCAACTTCCTTGCCTTTCCCTTTATCAGCCTGCTTGGTGGG
>ECD97G401AIIBF length=109 xy=0093_2729 region=1 run=R_2006_10_24_09_34_18_
ATAGGGTTAACTCCTACAGGAGGCTCTACCGAGGTCCAAACCTGGTTTGTGTACATGGAATCCATTTCAGATTTCATGGCTTCTAGCCACTTCTCAGACTCGGAACCAG
>ECD97G401APWFC length=126 xy=0177_3542 region=1 run=R_2006_10_24_09_34_18_
GAGGGTATTACTTCTACAATCCTTCTGAGGGCAAAGTGTTTGTCGCTCGAACTGAAGTTTTCCTAGAAAAGGATTTTATTTCCAAAGGAATAAGTGGGAGGAAAGTAGAGCTTGAAGAAATTCAAG
>ECD97G401BNA8U length=109 xy=0558_1820 region=1 run=R_2006_10_24_09_34_18_
AATAATGCAACCGCAATGAATACTTCTGCACAAGGGTTCTATTTATAGAACCACTTGTGTGTGTAACAGCCCAATTTTAGTAATTAGTTCGTATATTGTTATTATTATA
>ECD97G401CSPVA length=124 xy=1030_0356 region=1 run=R_2006_10_24_09_34_18_
AAAAGCCCACTTAAGTGTATTTTGGCCCATATCTTATAATATGCCCAAAATCACTTAAGTATTTGGTACCTTACCATATTTCGTCACCCACTTAAGTGCACCGTACCTTACGGTGTTTGAAATT
>ECD97G401ASI1T length=109 xy=0207_3295 region=1 run=R_2006_10_24_09_34_18_
CGTACATTACGGTATTCCTTAGTTACTCTATCTCTCATCAATCCGTCCTTTTGTGTGTGACCCTGTAGGTTTTCGCGACATTGGCAATTATATTAAATCACATATTTAA
>ECD97G402GM23Y length=109 xy=2606_0748 region=2 run=R_2006_10_24_09_34_18_
ACAAACATAATAGTCTTAATGCTTTAATGTTATCCCACTTCACACTAAAGCTCGACTACGGATACTTTAGGAATAATGTCCTTATGTTTAATGTGTTCTCATGATTAAG
>ECD97G401BRZRK length=109 xy=0611_3134 region=1 run=R_2006_10_24_09_34_18_
TTTAATGTATCAAGTGTGACTTAATCATGAGATTTCATTAAACATAAGGATACTATTCTTAAAGTATCCGTAGTCAAGCTTTATTGTGAAGTGGGATAAAATTAAAGCA
>ECD97G401A24FB length=113 xy=0328_1941 region=1 run=R_2006_10_24_09_34_18_
TTTCCTAGAAAAGGATTTTATTTCCAAAGGAATCAGTGGGAGGAAAGTAGAGCTTGAAGAAATTCAAGAATCACAAAGCATCGATACACCTATGGAGGAATTAGAGCAGGAAA
>ECD97G402J0CI3 length=108 xy=3987_1757 region=2 run=R_2006_10_24_09_34_18_
ATGTGTATAATTACCCCTTTGCCCTTATGTCTATATTGAACACAAGGTATAGACCGTGTCACCCTTGTCCAGTTCAATATTGGGCCCATAGACATTTATCCTGTTACG
>ECD97G402JLALS length=116 xy=3815_3934 region=2 run=R_2006_10_24_09_34_18_
TCGTAAGGTACGGTGTACTTGAGTAGAATACGAAATGTGGTAAGGTACCATGGGCTTAAGTGATTTTGGGCATATTATAAGATATGGGCCAAAATACACTTAAGTGGGCTTTTTAG
>ECD97G401EUG4M length=108 xy=1870_0932 region=1 run=R_2006_10_24_09_34_18_
TATTAAGTGTGACTTAATCATGAGAACACATTAAACATAAGGACACTATTCCTAAAGTATCCGTAGTCGAGCTTTAGTGTGAAGTGGGATAACATTAAAGCATTAAGA
>ECD97G402JLTS7 length=118 xy=3822_0153 region=2 run=R_2006_10_24_09_34_18_
CTGACAAATGCTTATTTGTGGGGTATCCTAAAGAAACAAGAGGATATTATTTCTACAATCCTTCTGAGGGCAAAGTGTTTGTCGCTCGAACTTGAGTTTTCCTAGAAAGGGATTTTAA
>ECD97G402JX2EI length=108 xy=3961_1816 region=2 run=R_2006_10_24_09_34_18_
TTTTTTATTTCAGCCCGCCGGTTGTTTTTTCGCGGATGCGACACCCTTCAACTAAGGAAGAAAGGGATCGCATGAATAAGATTCCATATGCATCTGCAATAGGATCTA
>ECD97G402H5O47 length=108 xy=3228_1017 region=2 run=R_2006_10_24_09_34_18_
AATATTGAACTGGACAAGGGTGACACGGTCTATACCTTGTGTTCAAAATAGACATAAGGGCAAAAGGGTAATTATACACATGATCATTATCACAGGAGGTTTTGTCAG
>ECD97G401EE0XQ length=119 xy=1694_1004 region=1 run=R_2006_10_24_09_34_18_
GTTTAATGTGATCTCATGATTAAGTCATACTTGATACATTAAACGGACTAGCTATTCCAGGGACTTTATTAAACACACATAATAAAGAAAAAGACCTTTTATTATTAATAAATAATTTG
>ECD97G402IBR10 length=119 xy=3297_2102 region=2 run=R_2006_10_24_09_34_18_
TTATTAATAATAAAAGGATTTTTCTTTATTATGTTTGTTTAATAAAGTCCCTAGAATAGTTAGTCCGTTTAATGTATCAAGTGTGACTTAATCATGAGATCACATTAAACATAAGGACA
>ECD97G402IZ17Z length=108 xy=3574_0429 region=2 run=R_2006_10_24_09_34_18_
TTATACTGGATTAACCCGCTATGAGAATACTATATAGAATGTTATGCAAAGTTTCATAAGTTATTCTCACGGTGATAATGGTGTATACCACCCTTCGACCTGAAACCA
>ECD97G401DTWZE length=108 xy=1453_3240 region=1 run=R_2006_10_24_09_34_18_
AAAAGACCCACCAAGCAGGGTGATAAAGGGAAATGCAAGAAAGTTGCCAAACCCAAACCCATTGCTCCTGCTTTGAAGCCTAGTGGAGGCATAGCAAAGGAAGGCACA
>ECD97G401ED67A length=108 xy=1684_3428 region=1 run=R_2006_10_24_09_34_18_
ATGTGGCCTAATCGACAATGCCAAAGGTAAGTTGGATTTAACTCATTAGGTTTCATCCTTTTAGTATTAATGTTATAAATAGGCATTTCAAGATCAAGGACATATAGT
>ECD97G402HUWUY length=108 xy=3105_1608 region=2 run=R_2006_10_24_09_34_18_
GAAGTTGGAGTCTCTACTCCATTCTTCCTATCTTCCAGGTACTTTGGGCAGTTCCTCTTCCAGTGTGCGGTCTTACCGCAATGGAAGCAGGTGCCTTCTTTTTCTATG
>ECD97G402FHWW5 length=124 xy=2137_0855 region=2 run=R_2006_10_24_09_34_18_
CCAATACTTTTGGTACTTGTATCGAATTATTTAATAATAATAAAAGGCTTTTTCTTTATTATGTTTGTTTAATAAAGTCCCTAGAATAGCTAGTCCGTTTAATGTATCAAGTGTGGCTTAATCA
>ECD97G401D4BNR length=122 xy=1572_1397 region=1 run=R_2006_10_24_09_34_18_
TTCAAGCTAAAAAGCCCACTTAAGTGTATTTTGGCCCATATCTTATAATATGCCCAAAATCACTTAAGCGTGTGGTACCTTACCATATTTCGTATTCCACTTAAGTGCACCGTACCTTACGG
>ECD97G402JH8W5 length=112 xy=3781_1047 region=2 run=R_2006_10_24_09_34_18_
CACTTAAGTGTATTTTGGCCCATATCTTATAATAGTGCCCAAAATCACTTAAGCTCATGGTACCTTACCATATTTGGTATTCTACTTAAGTACACTGTACCTTTACGATGTT
>ECD97G402IQ4AP length=132 xy=3472_1007 region=2 run=R_2006_10_24_09_34_18_
TTGTGGGGTATCCTAAAGAAACAAGAGGGTATTACTTCTACAATCCTTCTGAGGGCAAAGTGTTTGTCGCTCGAACTGGAGTTTTCCTAGAAAATAATTTTATTTCCAAAGGAACCAGTGGGAGGAAAGTAG
>ECD97G402F07CD length=108 xy=2356_3803 region=2 run=R_2006_10_24_09_34_18_
GAAGTTGGAGTCTCTACTCCATTCTTCCTATCTTCCAGGTACTTTGGGCAGTTCCTCTTCCAGTGTGCGGTCTTACCGCAATGGAAGCAGGTGCCTTCTTTTTCTATG
>ECD97G401CRZ3S length=111 xy=1021_3830 region=1 run=R_2006_10_24_09_34_18_
GAAACCTAATGAGTTAAATCCAACTTACCTTTGGCATTGTCGATTAGGCCACATAAATGAGAAACGCATTTCCAAACTCCATAAAGATGGACTCTTGGACTCTTTTGATTA
>ECD97G401BMYDA length=108 xy=0554_1516 region=1 run=R_2006_10_24_09_34_18_
CATGGGCCCAATATTTAACTGGACAAGGATGACACGGTCTATGCCTTGTGTTCAATATAGACATAAGGGCAAAAGGGTAATTGCCCACATAAGTATTATCACAAAAGG
>ECD97G402GBJPG length=120 xy=2474_3058 region=2 run=R_2006_10_24_09_34_18_
TTCTACAATCCTTCTGAGGGCAAAGTGTTTGTCGCTCGAACTGGAGTTTTCCTAGAAAAGGATTTTATTTCCAAAGGAACCAGTGGGAGGAAAGTAGAGCTTGAAGAAATTCAAGAATCA
>ECD97G401CA0ZM length=113 xy=0828_2352 region=1 run=R_2006_10_24_09_34_18_
ATCCACAATGCCCAAAGGTAAGTTGGATTTAACTCATTAAGTTTCATCCTTTTAGTATTAACGTTATAAATAGACATTTCAAGATCAAGGACATATAGTCCATTGTTCATTTG
>ECD97G401B16N0 length=122 xy=0727_3502 region=1 run=R_2006_10_24_09_34_18_
TAGCCGTAGGAACTTATGTATTGACTTTACCTAGTGGTTTAATAATTCAGTTAGAGAATTGTTATTATGTACCTGCAATTAGCAGGAATATTATTTCCGTTTCTTGTTTGGACAAGTTTTGG
>ECD97G402JYJIG length=108 xy=3966_3510 region=2 run=R_2006_10_24_09_34_18_
TTTTTTATTTCAGCCCGCCGGTTGTTTTTTCGCGGATGCGACACCCTTCAACTAAGGAAGAAAGGGATCGCATGAATAAGATTCCATATGCATCTGCAATAGGATCTA
>ECD97G401EBMG2 length=108 xy=1655_2036 region=1 run=R_2006_10_24_09_34_18_
GAGTTAAATCCAACTTACCTTTGGCATTGTCGATTAGGCCACATAAATGAGAAACGTATTTCCAAGCTCCATAAAGATGGACTCTTGGACTCTTTTGATTATGAATCA
>ECD97G402FKY5Y length=112 xy=2172_0372 region=2 run=R_2006_10_24_09_34_18_
TAAGTCACACTTAATACATTAAACGGACTATCTATTCCAGGGACTTTATTAATCAAACCAAAATAAAGAAAAAGCCTTTTATTAAATTCGATACAAAGTACCAAAAAGTATT
>ECD97G402IYL68 length=108 xy=3557_2642 region=2 run=R_2006_10_24_09_34_18_
TATGTACCTTACCATCCATGTCAGTCTTCTTTTCGAAGACCCACTTGCATCCTATAGGGTTAACTCCTACAGGAGGCTCTACCAAGGTCCAAACTTGGTTTGTGTACA
>ECD97G402GCXHQ length=113 xy=2490_2044 region=2 run=R_2006_10_24_09_34_18_
ATCCACAATGCCAAAGGTAAGTTAGGATTTAACTCATTAAGTTTCATCCTTTTAGTATTAACGTTATAAATAGACATTTCAAGATCAAGGACATATAGTCCATTGTTCATTTG
>ECD97G401BFD6G length=108 xy=0468_1014 region=1 run=R_2006_10_24_09_34_18_
TTTTTTATTTCAGCCCGCCGGTTGTTTTTTCGCGGATGCGACACCCTTCAACTAAGGAAGAAAGGGATCGCATGAATAAGATTCCATATGCATCTGCAATAGGATCTA
>ECD97G402HSJ9Z length=117 xy=3078_2581 region=2 run=R_2006_10_24_09_34_18_
AAAAGGATGAGACCTAATGAGTTAAATCCAACTTACCTTTGGCATTGTCGATTAGGCCACATAAATGAGAAACGCGTTTCCAAACTCCATAAAGATGGACTTTTGGACTCTTTTGTA
>ECD97G401BJANF length=113 xy=0512_2841 region=1 run=R_2006_10_24_09_34_18_
ATGGAGCAACAATTGTTCTTTATTATAAATGAAAACCAAACTTGTCCAAACAAGAAACGAAAATAATATTCCTGCTAATTGCAGGTACATAATAACAGTTCTCTACTGAATTA
>ECD97G401AQD4N length=108 xy=0183_1909 region=1 run=R_2006_10_24_09_34_18_
AAAAGACCCACCAAGCAGGGTGATAAAGGGAAATGCAAGAAAGTTGCCAAACCCAAACCCATTGCTCCTGCTTTGAAGCCTAGTGGAGGCATAGCAAAGGAAGGCACA
>ECD97G402J571H length=124 xy=4054_1443 region=2 run=R_2006_10_24_09_34_18_
CCCTAGAGGCCAATACTTTGGTACTTGTATCGAATTATTTATTAATAAATAAAAGGCTTTTTCTTTATTATGTTTGTTTAATAAAGTCCCTAGAATAGCTAGTCCATTTAATGTATCAAGTGTG
>ECD97G401DT0CD length=108 xy=1454_3499 region=1 run=R_2006_10_24_09_34_18_
TTTGAAGCCTAGCGGAAGCATAGAAAAGGAAGGCACCTGCATCCATTGCGGTAAGACCGCACACTGGAAGAGGAACTGCCCAAAGTACCTGGAAGATAGGAAGAATGG
>ECD97G401C18S3 length=108 xy=1138_2437 region=1 run=R_2006_10_24_09_34_18_
TATGGTTGCTTAATAAAGTCCCTAGAATAGATAGTCCGTTTAATGTATCAAGTATGACTTAATCATGAGATCACATAAAACATAAGGACACTATTCTTAAAGTATCCG
>ECD97G401BFNFT length=108 xy=0471_0727 region=1 run=R_2006_10_24_09_34_18_
ATTTCCAAAGGAACCAGTGGGAGGAAAGTAGAGCTTGAAGAAATTCAAGAGTCACAAAGCATCGACACACCTATGGAGGAATTGGAGTAGGAAACACAAGCAGTTGTG
>ECD97G402GN2PW length=112 xy=2617_1842 region=2 run=R_2006_10_24_09_34_18_
ATCCACAATGCCAAAGGTAAGTTGGATTTAACTCATTAAGTTTCATCCTTTTAGTATTAACGTTATAAATAGACATTTCAAGATCAAGGACATATAGTCCATTGTTCATTTG
>ECD97G402G4UO1 length=113 xy=2808_2259 region=2 run=R_2006_10_24_09_34_18_
TAAGTCACACTTAATACATTAAACGGACTATCTAATTCCAGGGACTTTATTAATCAAACCAAAATAAAGAAAAAGCCTTTTATTAAATTCGATACAAAGTACCAAAAAGTATT
>ECD97G402HNYB0 length=116 xy=3026_0510 region=2 run=R_2006_10_24_09_34_18_
TATTTAATGAAACACAAATCAGAGTCCTTTGAAAAGTTCAAGGAATTCAAGAATGAAGTACAAAACCAACTAGGTAAGAATATTAAAACTCTTCGATCAGATCGAGGTGGTGAGTA
>ECD97G402GQ2FS length=108 xy=2651_2182 region=2 run=R_2006_10_24_09_34_18_
TACTCATTGGAAATGATGTCCCTACCCTGCAACAAGTAAAGTCTTGGTTGGGGAAATGCTTTTCTATGAAGGACCTAGGTGAAGCAGCCTATATATTAGGAATCAGAA
>ECD97G401CLM2T length=108 xy=0949_1923 region=1 run=R_2006_10_24_09_34_18_
TTAAGTGGGCTTTTTTAGCTTGAAGCCCACACAAGTGGTTCTATAAATAGAACCCTTGTGCAGAAGCATTGATTGCGGTTGCATTATTTTCGTTTTCTCTCTCTCTCT
>ECD97G402GEKZT length=111 xy=2509_1335 region=2 run=R_2006_10_24_09_34_18_
TTTATTTCCAAAGGAACCAGTGGGAGGAAAGTAGAGCTTGAAGAAATTCAAGAGTCACAAAGCATCGACACACCTATGGAGGAATTGGAGTAGGAAACACAAGCAGTTGTG
>ECD97G401DHDXC length=108 xy=1311_0302 region=1 run=R_2006_10_24_09_34_18_
ATTAATACTAAAAGGATGAAACCTAATGAGTCAAATCCAACTTACCTTTGGCATTATCGATTAGGCCACATAAATGAGAAACACATTTCCAAACTGCAATAGGATCTA
>ECD97G402GGNA7 length=113 xy=2532_3441 region=2 run=R_2006_10_24_09_34_18_
CACTTAAGTGTATTTTGGCCCATATCTTATAATAGTGCCCAAAATCACTTAAGCTCATGGTACCTTACCATATTTGGTATTCTACCTTAAGTACACTGTACCTTTACGATGTT
>ECD97G401EPKZ6 length=107 xy=1814_2052 region=1 run=R_2006_10_24_09_34_18_
TTCAGGTATTTTTGTTATTAATTTATCTACTTCTACATCATGAGTATTAGATACTGGATGCGGTTCTCACATTTGTACAAATGTGCAGGAACTAAAAAGGAGTAGAG
>ECD97G401EVDN8 length=113 xy=1880_2150 region=1 run=R_2006_10_24_09_34_18_
TCTCTACTTGAATTTCTGTCTGAGTGGATTGGAGTGACAATGCTTCTACCCAAGGGGTTTTATTTATAGAACCACTTGTGTGGGCTTCAAGCTAAAAAGCCCACTTAAGTGTA
>ECD97G401E7S77 length=107 xy=2022_0549 region=1 run=R_2006_10_24_09_34_18_
GGTAGCAGTGATGTGTTGCTAGATACCGCTCACTGTTTATTATGTTAAATATGTGATTTAGTATAATTACCAATGCCACGAAAACCTACAGGGTCACACACAAAAGG
>ECD97G402JSOTQ length=117 xy=3900_0796 region=2 run=R_2006_10_24_09_34_18_
CTAAAAGGATGAAACCTAACGAGTTAAATCCAACTTACCTTTGGCATTGTCGATTAGGCCACATAAATGAGAAACGCATTTCCAAACTCCATAAAGATGGACTCTTGGACTCTTTTG
>ECD97G401D2NR2 length=107 xy=1553_1616 region=1 run=R_2006_10_24_09_34_18_
CTTTAGGATACCCCACAAATAAGCATTTGTCAGATTTGGGCTCAAGCTTAGTTGAAATTTGTCGTTTCACATAAACCTCGCAACCCCAAATCTTCATGTAAGACATA
>ECD97G401D8RLE length=114 xy=1622_3872 region=1 run=R_2006_10_24_09_34_18_
CAGATTTAGGGCTCAAGCTTAAGTTGAAATTTAGTCGTTTTCACATTAAACCTCGCAACCCCAAATCTTTATGTAAGACATATGTGGTTTCTTACCACTCCATATCTTCATAAG
>ECD97G402ILM4P length=119 xy=3409_3527 region=2 run=R_2006_10_24_09_34_18_
GGTACCTTACCATATTTCGTATTCTACTTAAGTACATCGTACCTTACGATGTTCTACAATTCACTTAAGTGCACCGTACCTTACGGTGTTCCTTAGTTACTCTATCTCTCACTGATCCG
>ECD97G402HHJT7 length=107 xy=2953_0797 region=2 run=R_2006_10_24_09_34_18_
CCATCAATTGTCTTTATGGTTATCCAGTTACGGACAACGTTTGATCAGCAATAAAGCACTCGACTCTACATCCAGGGTCCATAGTGGTTTTAGGTCGAAGTGTGGTA
>ECD97G401D94WM length=107 xy=1638_2244 region=1 run=R_2006_10_24_09_34_18_
GAAGCAAAATTCCAAGTCTCTACTTGAATTTCTGTCTGAGTGGATTGGAGACACAATGCTTCTACCCAAGGGGTTCTATTTATAGAACCACTTGTGTGGGCTTCAAG
>ECD97G401D18CV length=107 xy=1548_2109 region=1 run=R_2006_10_24_09_34_18_
CCTTTATGGTTATCCAGTTACGGACAACGTTGGATCAGCAATAAAGCACTCGACTCTACATCTAGGGTCCATAGTGGTTTCAGGTCGAAGAGTGGAATACACTATTA
>ECD97G402HQJX4 length=116 xy=3055_3050 region=2 run=R_2006_10_24_09_34_18_
TTCTTTATTATGGTTGATTAATAAAGTCCCTGGAATAGATAGTCCGTTTAATGTATTAAGTGTGACTTAATCATGAGAACACATTAAACATAAGGACACTATTCTTAAAGTATCCG
>ECD97G401D7USK length=107 xy=1612_2322 region=1 run=R_2006_10_24_09_34_18_
GAAGCAAAATTCCAAGTCTCTACTTGAATTTCTGTCTGAGTGGATTGGAGACACAATGCTTCTACCCAAGGGGTTCTATTTATAGAACCACTTGTGTGGGCTTCAAG
>ECD97G402FXUVF length=114 xy=2318_3321 region=2 run=R_2006_10_24_09_34_18_
CGTAAGATACGGTGTACTTGAGTAGAATACGAAATATGGTAAGGTACCATGGGCTTAAGTGATTTTGGGCATATTATAAGATATGGGCCAAAATACACTTAAGTGGGCTTTTAG
>ECD97G402IMU8E length=107 xy=3423_3340 region=2 run=R_2006_10_24_09_34_18_
TGTGATCTCATGATCAAGTCACACTTGATACATTAAACGGACTAGCTATTCTAGGGACTTTATTAAACAAACATAATAAAGAAAAGACCTTTTATTATTAATAAATA
>ECD97G401C092O length=110 xy=1127_2478 region=1 run=R_2006_10_24_09_34_18_
AATAATTATGTGTATAATTACCCCTTTGCCCTTATGTCTATATTGAACACAAGGTATAGACCGTGTCACCCTTGTCCAGTTCAATATTGGGCCCATAGACATTTATCCTA
>ECD97G401CVT4L length=118 xy=1065_2483 region=1 run=R_2006_10_24_09_34_18_
TTAATCAACCATAATAAAGAAAATGCCTTTTATTAATTAATAAATAATTCGATACAAGTACCAAAAGTATTGGCCTCTAGGGCTTACACCAACAATCTCCCACTAGCACTAGAGCCAA
>ECD97G402IZLMP length=125 xy=3568_3503 region=2 run=R_2006_10_24_09_34_18_
AGTGTTGGTGTAAGCCCTATAGGCCAATACTTTTGGCACTTGTATCGAAGTATTTATTAATAATAAAAGGCTTTTTATTTATTATGTTTGTTTAATAAAGTCCCTAGAATAGCTAGTCCGTTTAA
>ECD97G401D6KUY length=107 xy=1598_0136 region=1 run=R_2006_10_24_09_34_18_
CCTTTATGGTTATCCAGTTACGGACAACGTTGGATCAGCAATAAAGCACTCGACTCTACATCTAGGGTCCATAGTGGTTTCAGGTCGAAGAGTGGAATACACTATTA
>ECD97G401CXMUI length=107 xy=1086_0344 region=1 run=R_2006_10_24_09_34_18_
GTATACCACCCTTCGACCTGAAACCACTATAGACCCTAGATGTAGAGTTGAGTGCCTTATTTATGATCAAACATTGTCCGTAACTGGATGACCATAAAGACAGTTGA
>ECD97G401B76S9 length=107 xy=0796_1003 region=1 run=R_2006_10_24_09_34_18_
TTCAGGTATTTTTGTTATTAATTTATCTACTTCTACATCATGAGTATTAGATACTGGATGCGGTTCTCACATTTGTACAAATGTGCAGGAACTAAAAAGGAGTAGAG
>ECD97G401ASJKE length=107 xy=0207_3964 region=1 run=R_2006_10_24_09_34_18_
ATTTGGGGTTGCGAGGTTTATGTGAAACGACAAATTTCAACTAAGCTTGAGCCCAAATCTGACAAATGCTTATTTGTGGGGTATCTTAAAGAAACAATAAGGTATTA
>ECD97G401BTNRJ length=107 xy=0630_3069 region=1 run=R_2006_10_24_09_34_18_
ACAATGCTTCTGCACAAGGGTTCTATTTATAGAACCACTTGTGTGGGCTTCAAGCTAAAAGCCCACTTAAGTGTATTTTGGCCCATATCTTATAATATGCCCAAAAT
>ECD97G401BCQ3C length=107 xy=0438_0662 region=1 run=R_2006_10_24_09_34_18_
CTAATGAGTTAAATCCAACTTACCTTTGGCATTGTCAATTAGGCCACATAAATGAGAAAGCATTTCCAAACTCCATAAACATAGACTCTTGGACTCTTTTGATTGTG
>ECD97G401BETHG length=115 xy=0461_2866 region=1 run=R_2006_10_24_09_34_18_
CTAAAAAGGAGTAGAGATTTGGCAAAAGGTGAAGTTGACCTACGAGTTGGCAATGGAGCAAAGGTTGCTGCTTTAGCCGTAGGAACTTATGTATTGACTTTGCCTAGTGGTTTAA
>ECD97G401BYQLW length=117 xy=0688_2466 region=1 run=R_2006_10_24_09_34_18_
GGATACTTTAATAATAGTGTCCTTATGTTTAATGTGTTCTCATGATTAAGTCACACTTAATACATTAAACGAACTATCTATTCCAGGGACTTTATTAATCAACCATAATAAAGAAAA
>ECD97G401BPBOU length=107 xy=0581_1500 region=1 run=R_2006_10_24_09_34_18_
TGCGTAACAGGATAAATGTCTATGGGCCCAATATTGAACTGGACAAGGATGACACGGTCTATGCCTTGTGTTCAATATAGACATAAGGGAAAAAGGGTAATTGTACA
>ECD97G401CHLTM length=115 xy=0903_2088 region=1 run=R_2006_10_24_09_34_18_
TTGGTACTTGTATCGAATTATTTATTAATAATAAAAGGCATTTTCTTTATTATGGTTGATTGATAAAGTCCCTGGAATAGATAGTCCGTTTAATGTATTAAGTGTGACTTAATCA
>ECD97G401EFE4S length=107 xy=1698_3018 region=1 run=R_2006_10_24_09_34_18_
TTTATCACCCTGCTTAGTGGGCCTTTTGTTCTATCTCTTTCCATTTCCGATCATCAGAATGGACTTCCCTTTTGACTTCAGATTCTGCTCGGCAGTTCTTAACATGG
>ECD97G401BBM3B length=107 xy=0425_2069 region=1 run=R_2006_10_24_09_34_18_
AATTCACTTAAGTGCACCGTACATTACGGTATTCCTTAGTTACTCTATCTCTCATCAATCCGTCATTTTGTGTGTGACCCTGTAGGTTTTTGCGGCATTGGCAATTA
>ECD97G401CI01C length=125 xy=0919_2926 region=1 run=R_2006_10_24_09_34_18_
CTACTTTCCTCCCACTGATTCCTTTGGAAATAAAATCCCTTTCTAGGAAAACTCAAGTTCGAGCGACAAACACTTTTACCCTCAGAAGGATTGTAGAAATAATATCCTCTTGTTTCTTTAGGATA
>ECD97G401AF4L4 length=117 xy=0066_2250 region=1 run=R_2006_10_24_09_34_18_
CTGACCAATGCTTATTTGTGGGGTATCCTAAAGAAACAAGAGGATATTACTTCTACAATCCTTCTGAGGGCAAAGTGTTTGTCGCTCGAACTGGAGTTTTCCTAGAAAAGGATTTTA
>ECD97G401CBDSW length=107 xy=0832_2574 region=1 run=R_2006_10_24_09_34_18_
TAATAGTCTTAATGCTTTAATGTTATCCCACTTCACACTAAAGCTCGACTACGGATACTTTAGGAATAGTGTCCTTATGTTTAATGTGTTCTCATGATTAAGTCACA
>ECD97G402H0LUF length=107 xy=3170_1029 region=2 run=R_2006_10_24_09_34_18_
TTCAGGTATTTTTGTTATTAATTTATCTACTTCTACATCATGAGTATTAGATACTGGATGCGGTTCTCACATTTGTACAAATGTGCAGGAACTAAAAAGGAGTAGAG
>ECD97G401AEOMG length=107 xy=0050_0406 region=1 run=R_2006_10_24_09_34_18_
AATTCACTTAAGTGCACCGTACATTACGGTATTCCTTAGTTACTCTATCTCTCATCAATCCGTCATTTTGTGTGTGACCCTGTAGGTTTTTGCGGCATTGGCAATTA
>ECD97G402IVPSP length=107 xy=3524_2503 region=2 run=R_2006_10_24_09_34_18_
GAAGCAAAATTCCAAGTCTCTACTTGAATTTCTGTCTGAGTGGATTGGAGACACAATGCTTCTACCCAAGGGGTTCTATTTATAGAACCACTTGTGTGGGCTTCAAG
>ECD97G401BE7TM length=126 xy=0466_0968 region=1 run=R_2006_10_24_09_34_18_
GGCCAATACTTTTGGTACTTGTATCGAATTATTTATTAATAATAAGAGGTTTTTTCTTTATTATGTTTGTTTAATAAAGTCCCTAGAATAGCTAGTCCGTTTAATGTATCAAGTATGACTTAATCA
>ECD97G401B3Z9B length=114 xy=0748_2493 region=1 run=R_2006_10_24_09_34_18_
CGTAAGGTACGGTGTACTTAAGAAGAATACGAAATATGGTAAAGTACCAAATACTTAAGTGATTTTGGCATATTATGAGATATGAGCCAAAATGCACTTAAGTGGGCTTTTTGG
>ECD97G401DGZIS length=107 xy=1306_2114 region=1 run=R_2006_10_24_09_34_18_
GAAGCAAAATTCCAAGTCTCTACTTGAATTTCTGTCTGAGTGGATTGGAGACACAATGCTTCTACCCAAGGGGTTCTATTTATAGAACCACTTGTGTGGGCTTCAAG
>ECD97G401CYQGB length=107 xy=1098_2521 region=1 run=R_2006_10_24_09_34_18_
TTCAGGTATTTTTGTTATTAATTTATCTACTTCTACATCATGAGTATTAGATACTGGATGCGGTTCTCACATTTGTACAAATGTGCAGGAACTAAAAAGGAGTAGAG
>ECD97G401BEIBF length=107 xy=0458_0681 region=1 run=R_2006_10_24_09_34_18_
GAATCCATGTTGTTTTACTGTTTCATCAAAACGAAGATTCCATCTTTTGGAAGCTTGCTTCAATCCATAGATTGATCTTTGTAACTTACATATCTTTTGGGCTTCTT
>ECD97G402I78W5 length=107 xy=3667_1431 region=2 run=R_2006_10_24_09_34_18_
TAATAGTCTTAATGCTTTAATGTTATCCCACTTCACACTAAAGCTCGACTACGGATACTTTAGGAATAGTGTCCTTATGTTTAATGTGTTCTCATGATTAAGTCACA
>ECD97G401BNJL9 length=119 xy=0561_0383 region=1 run=R_2006_10_24_09_34_18_
AGGCTTAAATACTCACCACCTCGATCTGATCGAAGAGTTTTAATATTCTTACCTAGTTGGTTTTGTACTTCATTCTTGAATTCCTTGAACTTTTTCAAAGGACTTTGATTTGTGTTTCA
>ECD97G401AY25A length=107 xy=0282_2076 region=1 run=R_2006_10_24_09_34_18_
GGTAAGTTGGATTTAACTCATTAGGTTTCATCCTTTTAGTATTAATGTTATAAATAGGCATTTCAAGATCAAGGACATATAATCCATTGTTCATTTGAGCAGTAGCA
>ECD97G401AGAGE length=107 xy=0068_1628 region=1 run=R_2006_10_24_09_34_18_
TTTATCACCCTGCTTAGTGGGCCTTTTGTTCTATCTCTTTCCATTTCCGATCATCAGAATGGACTTCCCTTTTGACTTCAGATTCTGCTCGGCAGTTCTTAACATGG
>ECD97G402GSD0D length=107 xy=2666_2395 region=2 run=R_2006_10_24_09_34_18_
GAAGCAAAATTCCAAGTCTCTACTTGAATTTCTGTCTGAGTGGATTGGAGACACAATGCTTCTACCCAAGGGGTTCTATTTATAGAACCACTTGTGTGGGCTTCAAG
>ECD97G401AGLLD length=112 xy=0071_3775 region=1 run=R_2006_10_24_09_34_18_
GTAAGGTACAGTGTACTTAAGTAGAATACAAAATATGGTAAGGTATCACGCGCTTAAGTGATTTTGGCATATTAAAAGATATGAGCCACATACACTTAAGTGGGCTTTTTAG
>ECD97G401BZVNR length=118 xy=0701_2421 region=1 run=R_2006_10_24_09_34_18_
GAAATATGGTAAGGTACCACACGCTTAAGTGATTTTGGGCATATTATAAGATATGGGCCAAAATACACTTAAGTGGGCTTTTTTAGCTTGAAGCCCACACAAGTGGTTCTATAAATAG
>ECD97G401AQFJV length=111 xy=0183_3753 region=1 run=R_2006_10_24_09_34_18_
AATAAAGTCCCTAGAATAGATAGTCCGTTTAATGTATTAAGTATGACTTAATCATGAGAACACACTAAACATAAGGGCACTATTCTTAAAGTATCCGTAGTTGAGCTTTAA
>ECD97G402FLHJG length=107 xy=2177_3706 region=2 run=R_2006_10_24_09_34_18_
AAAGTCCCTGAAATAGATAGTCCGTTTAATGTATTAAGCGTGACTTAATCATGAGAGCACATTAAACATAAGGACACTATTCCTAAAGTATCAGTAGTCGAGCTTTA
>ECD97G401B2WC6 length=107 xy=0735_4040 region=1 run=R_2006_10_24_09_34_18_
CTTTAGGATACCCCACAAATAAGCATTTGTCAGATTTGGGCTCAAGCTTAGTTAAAATTTGTCGTTTCACATAAACTTCGCAATCCCAAATCTTCATGTAAGACATA
>ECD97G401BBANF length=107 xy=0421_2329 region=1 run=R_2006_10_24_09_34_18_
TGCGTAACAGGATAAATGTCTATGGGCCCAATATTGAACTGGACAAGGATGACACGGTCTATGCCTTGTGTTCAATATAGACATAAGGGAAAAAGGGTAATTGTACA
>ECD97G401AE142 length=107 xy=0054_1540 region=1 run=R_2006_10_24_09_34_18_
ATTTGGGGTTGCGAGGTTTATGTGAAACGACAAATTTCAACTAAGCTTGAGCCCAAATCTGACAAATGCTTATTTGTGGGGTATCTTAAAGAAACAATAAGGTATTA
>ECD97G402JRGJI length=114 xy=3886_0748 region=2 run=R_2006_10_24_09_34_18_
TTCTCTTTATTATGGTTGATTAATAAAGTCCCTGGAATAGATAGTCCGTTTAATGTATTAAGTGTGACTTAATCATGAGAACACATTAAACATAAGGACACTATTCCTAAAGTA
>ECD97G402J58TA length=106 xy=4054_2444 region=2 run=R_2006_10_24_09_34_18_
AATTAATATATCTACTTATGTATCATGGGTATTAGATACTGGATGCGGTTCTCATATTTGTACCAATGTGCAGGGGTTAAAAAGGAGTAGAGATTTGGCAAAAGGT
>ECD97G401EMXFV length=110 xy=1784_1081 region=1 run=R_2006_10_24_09_34_18_
GATTCCGCTTACTGTTTATTATGTTAAATACATGATTTAATATAATTTCCAATATCGCGAAAACCTACAGGGTCACACACAAAAGGACGGATTGATGAGAGATAGAGTAA
>ECD97G401EJRHQ length=106 xy=1748_0860 region=1 run=R_2006_10_24_09_34_18_
CCATAATGTAAGCAAGTGCCATCCTTTGTTATGCCTCCACTAGGATTCAAAGCAGGAGCAGTAGGTTTGGGTTTGGCAACTAGCTTGCCCTTCCCCTTTACCATCA
>ECD97G401EIZKB length=116 xy=1739_1529 region=1 run=R_2006_10_24_09_34_18_
GGCTTAAAATACTCACCACCTCGATCTGATCGAAGAGTTTTAATATTCTTACCTAGTTGGTTTTGTACTTCATTCTTGAATTCCTTGAACTTTTCAAAGGACTCTGATTTGTGTTC
>ECD97G402JZDO4 length=106 xy=3976_1670 region=2 run=R_2006_10_24_09_34_18_
GTACCTATCAACTGCCTTTATGGTTATCCAGTTACGGACAACGTTGGATCAGCAATAAAGCACTCGACTCTACATCTAGGATCCATAGTGGTTTCAGGTCGAAGAG
>ECD97G402IRQXR length=106 xy=3479_1677 region=2 run=R_2006_10_24_09_34_18_
AACTGTCTTTATGGTCATCCAATTACGGACAACGTTGGATCAGCAATAAAACACTCGACTCTACATCTAGGGTCCATAGTGGTTTCAGGTCGAAGAGTGGTATACA
>ECD97G402HP47U length=117 xy=3051_0344 region=2 run=R_2006_10_24_09_34_18_
TATGTGTATTTAATGAAACACAAATCAGAGTCCTTTGAAAAGTTCAAGGAATTCAAGAATGAAGTACAAAACCAACTAGGTAAGAATATTAAAAACTCTTCGATCAGATCGAGGTGG
>ECD97G402IWTWH length=106 xy=3537_1231 region=2 run=R_2006_10_24_09_34_18_
ATAATAGTCTTAATGCTTTAATGTTATCCCACTTCACACTAAAGCTCGACTACGGATACTTTAAGAATAATGTCCTTATGTTTAATGTGTTCTCATGATTAAGTCA
>ECD97G402HKRYP length=111 xy=2989_3839 region=2 run=R_2006_10_24_09_34_18_
AATGCGTGATTTAATATAATTGCCAACGCCGCGAAAACCTATAGGGTCACACACAAAGGACGGATTGATGAGAGATAGAATAATTAAGGAACATTCGTAAGGTACGGTGTA
>ECD97G401EGQA4 length=115 xy=1713_2718 region=1 run=R_2006_10_24_09_34_18_
GTCCTTATGTTTAATGTGTTCTCATGATTAAGTCACACTTAATACATTAAACGGACTATCTATTCCAGGGACTTTATTAATCAACCATAATAAAGAGAATGCCTTTTATTATTAA
>ECD97G401EAB7L length=106 xy=1640_3519 region=1 run=R_2006_10_24_09_34_18_
TAAACATAAGGACATTATTCCTAAAGTATCCGTAGTCGAGCTTTAGTGTGAAGTGGGATAACTATTAAAGCATTAAGACTATTATGTTTGTAGACTGATGATCACA
>ECD97G401E52A0 length=118 xy=2002_0922 region=1 run=R_2006_10_24_09_34_18_
AGCTAAAAGGCCCACTTAAGTGTATTTTGGCCCATATCTTATAATATGCCCAAAATCACTTAAGCCCATGGTACCTTACCATATTTCGTATTCTACTTAAGTACACCGTACCTTACGA
>ECD97G401B4LBU length=119 xy=0755_1128 region=1 run=R_2006_10_24_09_34_18_
ATGTACGGTGCCCTTAAGTGAATTATAGAACATCGTAAGGTACGGTGTACTTAAGTAGAATACGAAATATGGTAAGGTACCACGAGCTTAAGTGATTTTGGCATATTATAAGGTATGGG
>ECD97G401DO1TK length=106 xy=1398_1510 region=1 run=R_2006_10_24_09_34_18_
ATGTGTTGCTAGATGCCGCTCACTGTTTATTATGTTAAATACGGGATTTAATATAATTACCAATGTCGCGAAAACCTACAGGGTCAGACACAAAAGGACGGATTGA
>ECD97G402GTMZ6 length=112 xy=2680_3364 region=2 run=R_2006_10_24_09_34_18_
TTCTTTATTACGTTTGTTTAATAAAGTCCCTAGAATAGCTAGTCCGTTTAATGTATCAAGTGTGACTTGATCATGAGATCACATTAAACATAAGGACACTATTCTTAAAGTA
>ECD97G401EX7B9 length=106 xy=1912_2839 region=1 run=R_2006_10_24_09_34_18_
TCAGATCGAGGTGGTGAGTATTTAAGCCTAGAGTTTGATGACCATCTGAAAGAGTGTGGGATCCAATCCCAACTTACTCCTCCTGGAACACCCCAATGGAATGGTG
>ECD97G401DRJUN length=106 xy=1426_3501 region=1 run=R_2006_10_24_09_34_18_
AATTGCCAACGTCACGAAAACCTACAGGGTCACACACAAAGGACGGATTGATGAGAGATAGAGTAACTAAGGAATACCGTAAGGTACGGTGCCCTTAAGTGAGTTA
>ECD97G401BXDZN length=108 xy=0673_0897 region=1 run=R_2006_10_24_09_34_18_
ATATTATGTTTGTTTAATAAAGTACCTAGAATAGCTAGTCCATTTAATGTATCAAGTGTGACTTGATCATGGGATCCCATTAAACATAAGGACAATATTCTTAAAGTA
>ECD97G401DGD67 length=114 xy=1299_3153 region=1 run=R_2006_10_24_09_34_18_
GGTAAGACCGGACACTGGAAGAGGAACTGCCCAAAGTACCTGGAAGATAAGAAGAATGGAGTAGAGACTTCAACTTCAGGTATTTTTGTTATTAATTTATCTACTTCTGCATCA
>ECD97G401B0GCV length=115 xy=0708_0573 region=1 run=R_2006_10_24_09_34_18_
TGACACGCCGGAGTGTTGGTGTAAGCCCTAGAGGCCAATACATTTTGGTACTTGTATCGAATAATAAAAGGCATTCTCTTTATTAATGGTTGATTAATAAAGTCCCTGGAATAGA
>ECD97G401C2HVS length=115 xy=1141_1910 region=1 run=R_2006_10_24_09_34_18_
CTTGTATCGAATTATTTATTAATAATAAAAGGCTTTTTCTTTATTATGTTTGTTTAATAAAGTCCCTGGAATAGATAGTCCGTTTAATGTATCAAGTGTGACTTAATCATCATAG
>ECD97G401C0VYW length=106 xy=1123_0582 region=1 run=R_2006_10_24_09_34_18_
GGTTTTGTACTTCATTCTTGAATTCCTTGAACTTTTTCAAAGGACTCTGATTTGTGTTTCATTAAATACACATAGCCATATCTACTAAAATCATCAGTAAATGTGA
>ECD97G401EYTUU length=118 xy=1919_3348 region=1 run=R_2006_10_24_09_34_18_
TTGTATCAAATTATTTATTAATAATAAAAGGCTTTTTCTTTATTATGTTTGTTTAATAAAGTCCCTAGAATAGCTAGTCCGTTTAATGTATCAAGTGTGACTTAATCATGAGATCCCA
>ECD97G402FUX72 length=116 xy=2285_2864 region=2 run=R_2006_10_24_09_34_18_
CGAAAATAATATTCCTGTTAATTGCAGGTACATAATAACAGTTCTCTAACTGAATTATTAAACCACTAGGTAAAGTCAATACATAAGTTCCTACGGCTAAAGCAACAACCTTTGCT
>ECD97G401B1FCM length=129 xy=0719_0868 region=1 run=R_2006_10_24_09_34_18_
CCCAATTGTTGGTGTAAGCCCTAGAGGCCAATACTTTTGGTACTTGTATCGAATTATTTATTAATAATAAAAGGCTTTTTCTTTATTATGATTGTTTAATAAAGTCCCTGGAATAGATAGTCCGTTTAA
>ECD97G401EHH5F length=114 xy=1722_1937 region=1 run=R_2006_10_24_09_34_18_
TCAAAAAGAAGACTGACATGGATGGTAAGGTACATACCTATAAGGCAAGACTGGTTGTAAAGGATATAAACAAATTCGATGGGGTTGACTATGATGAAACCTTTTCACCAGTTG
>ECD97G401D9P98 length=106 xy=1633_3774 region=1 run=R_2006_10_24_09_34_18_
AATTAATATATCTACTTATGTATCATGGGTATTAGATACTGGATGCGGTTCTCATATTTGTACCAATGTGCAGGGGTTAAAAAGGAGTAGAGATTTGGCAAAAGGT
>ECD97G401C1SRU length=110 xy=1133_2136 region=1 run=R_2006_10_24_09_34_18_
GATGTACTTAAGTAGAATACGAAATATGGTAAGGTACCACACACTTAAGTGATTTTGGCATATTATAAGATATGAGCCACATACACTTAAGTGAGCTTTTTAGTTTGTAG
>ECD97G402G3IR9 length=106 xy=2793_1607 region=2 run=R_2006_10_24_09_34_18_
GTACCTATCAACTGCCTTTATGGTTATCCAGTTACGGACAACGTTGGATCAGCAATAAAGCACTCGACTCTACATCTAGGATCCATAGTGGTTTCAGGTCGAAGAG
>ECD97G401D5HN1 length=111 xy=1585_2591 region=1 run=R_2006_10_24_09_34_18_
AAGAGGGTATTACTTCTACAATACTTCTTAGGGAAATGTGTTTGCGCTCGAACTAGAGTCTTCCTAGAAATGGATTTTATTTCCAAAGGAATCAGTGGGAGGAAAGTAGAG
>ECD97G401CBLVB length=109 xy=0835_0741 region=1 run=R_2006_10_24_09_34_18_
AAAGTTATCAAGTCTTAAACATAGGTATGAATATTAGGAGTAATATTTATACCGGATTGACCCGCTATGAGAATACTATATAGAAAGTTATGCAAAGTGTCATAAGTTA
>ECD97G401DMRUE length=106 xy=1372_1764 region=1 run=R_2006_10_24_09_34_18_
ATGATATACCAAAGTCACTTAAGCGCGTAGTACCTTACCATATTTTGTATTCTACTTAAGTGCACCATACCTTACGATGTTCTATAATTCACTTAAGTGCATCGTA
>ECD97G402GLA0K length=106 xy=2585_3698 region=2 run=R_2006_10_24_09_34_18_
CATTTGTCAGATTTGGGCTCAAGCTTAGTTGAAATTTGTCGTTTCACATAAACTTCGCAACCCCAAATCTTCATATAAGACATATGTGGTTTCTTACCACTCCATA
>ECD97G401CFND4 length=106 xy=0881_0922 region=1 run=R_2006_10_24_09_34_18_
CTTAAGTGGGCTTTTTATCTTGAAGCCCACACAAGTGGTTCTATAAATAGAACCCTTGTGCAGAAGCATTCATTGCGGTTGCATTATTTTCGTTTTCTCTCTCTCT
>ECD97G401ED1H8 length=106 xy=1683_0142 region=1 run=R_2006_10_24_09_34_18_
TTATGTTTGTTTAATAAAGTCCCTAGAATAGCTAGTCCGTTTAATGTATCAAGTGTGACTTAATCATGATATCACATTAAACATAAGGACATTATTCTTAAAGTAT
>ECD97G401A9PX6 length=106 xy=0403_2572 region=1 run=R_2006_10_24_09_34_18_
ATACCAAAAGAAGCCCAAAAGATATGCAAGTTACAGAGATCAATCTATGGATTGAAGCAAGCTTCCAGAAGCTGTAATCTTTGTTTTGATAAAACGGTAAAAAATA
>ECD97G402HOMXV length=107 xy=3033_3729 region=2 run=R_2006_10_24_09_34_18_
TATACCTTGTGTTCAATATAGACATAAGGGCAAAGGGGTAATTATACACATAATTATTATCACAGGAGGTTTTGTCAGATCACATGACATTTTCGTGACTTGGGTAG
>ECD97G402G4RLU length=106 xy=2807_2352 region=2 run=R_2006_10_24_09_34_18_
AATTGCCAACGTCACGAAAACCTACAGGGTCACACACAAAGGACGGATTGATGAGAGATAGAGTAACTAAGGAATACCGTAAGGTACGGTGCCCTTAAGTGAGTTA
>ECD97G401BCVPJ length=118 xy=0439_2549 region=1 run=R_2006_10_24_09_34_18_
AAATCACTTAAGTATTTGGTACCTTACCATATTTCGTCTCCCACTTAAGTGCACCGTACCTTACGGTGTTCCTTAGTTACTCTATATCTCATCAATCCGTCCTTTGTGTGTGACCCTA
>ECD97G401A5I85 length=120 xy=0355_3879 region=1 run=R_2006_10_24_09_34_18_
AAATACTCATCACTTCGATCTAATCGAAGAGTTTTAATATTCTTACCTAGTTGGTTTTAACTCGTTAGGTTTCACCCTTTTGTATTAATGTTATTAATAGGCATTTCAAGATCAAGGACA
>ECD97G401AYPCE length=106 xy=0278_0572 region=1 run=R_2006_10_24_09_34_18_
AATTCCTTCTGTGATAATACTTATGTGTATAATTATCCTTTTGACCTTATGTCTATGTTGAACACAAGGCATAAACCGTGTCATCCTTGTCCAGTTCAATATTGGG
>ECD97G402GPWXI length=111 xy=2638_1636 region=2 run=R_2006_10_24_09_34_18_
AAATGGAAATAATATTCCTGCTAATTGCAGGTACATAATAACAGTTCTCTAACTGAATTATTAAACCACTAGGTAAAGTCAATACATAAGTTCCTACGGCTAAAGCAGCAA
>ECD97G401A1UJ3 length=106 xy=0313_3937 region=1 run=R_2006_10_24_09_34_18_
GTTTAATGTATCAAGTGTGACTTAATCATGAGATCCCATTAAACATACACTATTCTTAAAGTATTTATACTCGAGCTTTGTTGTGAAGTGGGATAACATTAAAGCA
>ECD97G402I6FKS length=106 xy=3646_2762 region=2 run=R_2006_10_24_09_34_18_
TCTGTCCTTTTGTGTGTGACCCTGTAGGTTACTTATGTCCCTCAACATGCTTTGTGGAGTACCCATAAACTGTCTTTATGGTCATCCAGTTACAGACAATGTTTGA
>ECD97G402HAULR length=106 xy=2876_3549 region=2 run=R_2006_10_24_09_34_18_
CCAAGGTCCAAACTTGGTTTCTGTACATGGAATCCATTTCAGATTTCATGGCTTCTAGCCACTTCTCAGACTCGGGACCAATTATGGCCTCTTGGTAGGTCACAGG
>ECD97G402G4TST length=106 xy=2808_1099 region=2 run=R_2006_10_24_09_34_18_
AATTGCCAACGTCACGAAAACCTACAGGGTCACACACAAAGGACGGATTGATGAGAGATAGAGTAACTAAGGAATACCGTAAGGTACGGTGCCCTTAAGTGAGTTA
>ECD97G401AWWWH length=106 xy=0257_3071 region=1 run=R_2006_10_24_09_34_18_
GCGTAACAGGATAAATGTCTATGGGCCCAATATTGAACTGGACAAGGATGACACGGTCTCTGCCTTGTGTTCAATATAGACATAAGGGCAAAAGGGTAATTATACA
>ECD97G401B1OPV length=106 xy=0722_0721 region=1 run=R_2006_10_24_09_34_18_
ATGGTGTCTTCTCAACCTTTTTTGGATGGAACACGGTTAAGTGTGTAAGCTATTGTCAATAGTGCATGTCCCCAAAAGGAGTTTGGAAGATCGGCGTGACTCATCA
>ECD97G402HX874 length=110 xy=3143_1954 region=2 run=R_2006_10_24_09_34_18_
TTATATGTAGATGACATATTACTCATTGGAAACGATATCCCTACCCTACAACAAGTAAAGTCTTGGTTGGGGAAATGCTTTTCTATGAAGGACCTAGGTGAAGCAGCCTA
>ECD97G402GATMT length=106 xy=2466_2035 region=2 run=R_2006_10_24_09_34_18_
CATTTGTCAGATTTGGGCTCAAGCTTAGTTGAAATTTGTCGTTTCACATAAACTTCGCAACCCCAAATCTTCATATAAGACATATGTGGTTTCTTACCACTCCATA
>ECD97G402FLM6Z length=106 xy=2179_2841 region=2 run=R_2006_10_24_09_34_18_
TCAGATCGAGGTGGTGAGTATTTAAGCCTAGAGTTTGATGACCATCTGAAAGAGTGTGGGATCCAATCCCAACTTACTCCTCCTGGAACACCCCAATGGAATGGTG
>ECD97G402IA7E3 length=118 xy=3290_4029 region=2 run=R_2006_10_24_09_34_18_
TCGAAGAGTTTTAATATTCTTACCTAGTTGGTTTTGTACTTCATTCTTGAATTCCTTGAACTTTTCAAAGGACTCTGATTTGTGTTTCATTAAATACACATAACCATATCTACTGAAA
>ECD97G401CL8X1 length=106 xy=0956_1591 region=1 run=R_2006_10_24_09_34_18_
AAAGGAATCAGTGGGAGGAAAGTAGAGCTTGAAGAAATTCAAGAATCACAAAGCATCGATACACCTATGAAGGAATTAGAGCAGGAAACACAAGTAGTTGTGGAAG
>ECD97G401BQBXQ length=106 xy=0592_3420 region=1 run=R_2006_10_24_09_34_18_
GTACCTATCAACTGCCTTTATGGTTATCCAGTTACGGACAACGTTGGATCAGCAATAAAGCACTCGACTCTACATCTAGGATCCATAGTGGTTTCAGGTCGAAGAG
>ECD97G401BP438 length=106 xy=0590_2774 region=1 run=R_2006_10_24_09_34_18_
GTACCTATCAACTGCCTTTATGGTTATCCAGTTACGGACAACGTTGGATCAGCAATAAAGCACTCGACTCTACATCTAGGATCCATAGTGGTTTCAGGTCGAAGAG
>ECD97G401BYXLQ length=106 xy=0690_3340 region=1 run=R_2006_10_24_09_34_18_
CATTTGTCAGATTTGGGCTCAAGCTTAGTTGAAATTTGTCGTTTCACATAAACTTCGCAACCCCAAATCTTCATATAAGACATATGTGGTTTCTTACCACTCCATA
>ECD97G401B1FBI length=106 xy=0719_0828 region=1 run=R_2006_10_24_09_34_18_
ATTTGTCGTTTCACATAAAGTTCGCAACCCCAAATCTTCATGTAAGACATATGTGGTCTCTTACCACTCCATATCTCATATGGTGTCTTTTCAACCTTTTGGATGG
>ECD97G402JQC6P length=110 xy=3873_2991 region=2 run=R_2006_10_24_09_34_18_
GTCCAAGAGTCCATCTTTATGGAGTTTGGAAATGCATTTCTCACTTATGTGGCCTAATCGACAATGCCAAAGATAAGTTGGATTTAACTCATTAGGTTTCATCCTTTTAG
>ECD97G402GSGHI length=114 xy=2667_1508 region=2 run=R_2006_10_24_09_34_18_
ATTTGATGAGAGATAGAGTAACTAAGGAATACCGTGAGGTACGGTGCCCTTAAGTGAATTATAGAACATCGTAAGGTACGGTGTACTTGAGTAGAATACGAATATGGTAAGGTA
>ECD97G401EUBOA length=105 xy=1868_2056 region=1 run=R_2006_10_24_09_34_18_
ATAGAAAAGCATTTCCCCAACCAAGTCTTTACTTGTTGCAGGGTAGGGACGTCGTTTCCAATGAGTAATATGTCATCTACATATAACACTAGGAACACGATCATG
>ECD97G401EBZ8U length=105 xy=1659_3500 region=1 run=R_2006_10_24_09_34_18_
GGATCATGGATAAAGAGTTATCAAGTCTTAAACATAGGTATGAATATTAGGAGTAATATTTATACCGGATTGACCCGCTATGAGAATACTATATAGAAAGTTATG
>ECD97G401EBUXR length=121 xy=1658_0717 region=1 run=R_2006_10_24_09_34_18_
ATACCGTAAGGTACGGTGTCCTTAAGTGAATTATAGAACATCGTAAGGTACGGTGTACTTGAGTAGAATACGAAATATGGTAAGGTACCATGGGCTTAAGTGATTTTGGGCATATTATAAG
>ECD97G402JDCNX length=105 xy=3725_1995 region=2 run=R_2006_10_24_09_34_18_
TTCTCTTCCAGTGTCTGGTCTTACCGCAATGGAAGCATGTGCCTTCCTTTGTTATGCCTCCACTAGGCTTCAAAGCAGGAGCAGTGGGTTTGGGTTTGGCAACTT
>ECD97G402HO2AH length=105 xy=3038_3143 region=2 run=R_2006_10_24_09_34_18_
TAAACATAGGTATGAATATTAAGAGTAATATTTATACCGGATTGACCCGCTATGAGAATACTATATAGAAAGTTATGCAAAGTGTCATAAGTTATTCTCATGGTG
>ECD97G401D7KOE length=105 xy=1609_1500 region=1 run=R_2006_10_24_09_34_18_
CTACCCAAGACACGAAAATGTCATGTGATTTGACAAATCCTTTTTGTGATAATACTTATGTGTATAATTACCTTTTGCCCTTATGTATATATTGAACACGAGGCA
>ECD97G402ID41K length=105 xy=3324_1654 region=2 run=R_2006_10_24_09_34_18_
GTAGCAGTGATGTGTTGCTAGATACCGCTCATTGTTTATTATGTTAAATGCGTGATTTAATATAATTGCCAACGCCGCAAAACCTAATAGGTCGACACACAAAGG
>ECD97G401DZGLM length=105 xy=1516_3896 region=1 run=R_2006_10_24_09_34_18_
GTCTTAAACATAGGTATAAATTTAGAGTAATCTTTATACTGGATTGACCCGCTATGAGAATACTATATAGAATATTATGCAAAGTGTCATAAGTTATTCTCATGG
>ECD97G401DM0YP length=108 xy=1375_1295 region=1 run=R_2006_10_24_09_34_18_
CATGGGCCCAATATTTAACTGGACAAGGATGACACGGTCTATGCCTTGTGTTCAATATAGACATAAGGGCAAAAGGGTAATTGCCCACATAAGTATTATCACAAAAGG
>ECD97G401EFGWB length=105 xy=1699_1209 region=1 run=R_2006_10_24_09_34_18_
ATAGAAAAGCATTTCCCCAACCAAGTCTTTACTTGTTGCAGGGTAGGGACGTCGTTTCCAATGAGTAATATGTCATCTACATATAACACTAGGAACACGATCATG
>ECD97G401CKRDW length=115 xy=0939_1810 region=1 run=R_2006_10_24_09_34_18_
GTATTTCCCCAACCAAGACTTTACTTGTTGTAGGGTAGGGATATCGTTTCCAATGAGTAATATGTCATCTACATATAATACCAGGAAAACGATCATGCTCCCACTAACCTTCTTG
>ECD97G402FSFVG length=105 xy=2257_0458 region=2 run=R_2006_10_24_09_34_18_
GGTGACGTATCCTGCTTGACCTACGCTGGTCTTGTTCTACTTGAGCAGGTTGTTCTTCCACAACTACTTGTGTTTCCTGCTCTAATTCCTCCATAGGTGTATCAA
>ECD97G402GZ01B length=105 xy=2753_2477 region=2 run=R_2006_10_24_09_34_18_
CTACCCAAGACACGAAAATGTCATGTGATTTGACAAATCCTTTTTGTGATAATACTTATGTGTATAATTACCTTTTGCCCTTATGTATATATTGAACACGAGGCA
>ECD97G401APUZV length=110 xy=0177_1689 region=1 run=R_2006_10_24_09_34_18_
GTCCATTGTTCATTTGTGCAGTAGCATAGAATATATCATTCAAATAAATTGAACAACAATTGTTCTTTATTATAAATGAAAAACCAAACTTGTCGAAACAAGAAACAGAA
>ECD97G401DSZCQ length=116 xy=1443_0616 region=1 run=R_2006_10_24_09_34_18_
CGTAAGGTACAGTGCACTTAAATGAATTGTAGAACATCGTAAGGTACGGTGTACTTAAGTAGAATACGAAATATGGTAAGGTACCACGCACTTAAGTGATTTTGGCATATTATAAG
>ECD97G401CJM60 length=105 xy=0926_2970 region=1 run=R_2006_10_24_09_34_18_
GACATGGATGGTAAGGTACATACCTATAAGGAAAGACTGGTTGCAAAAGGATATAAACAAATTCATGGGATTGACTATGATGAAACCTTTTCACCAGTTGCAATG
>ECD97G401CP77X length=109 xy=1001_2955 region=1 run=R_2006_10_24_09_34_18_
ATATGGTTATGTGTATTTAATGAAACACAAATCTGAGTCCTTTGAAAAGTTCAAGGAATTCAAGAATGAAGTACAAAACCAACTAGGTAAGAATATTAAAACTCTTCGA
>ECD97G401C2TBG length=105 xy=1145_0346 region=1 run=R_2006_10_24_09_34_18_
ATGTGTTGCTAGATACCGCTCACTGTTTATTATGTTAAATGCGTGATTTAATCTATTTACCAACGCCGCGAAAACCTATAGGGTCACACACAAAGGACGGATTGA
>ECD97G402GC0Q6 length=105 xy=2491_2176 region=2 run=R_2006_10_24_09_34_18_
ATGAGTGACCTAGATGGAATTTTCCCATCCCGCTTAACAAGATAAATGTCTACGGGCCCAATATTGAACTGGACAGGGATGACACGGTGTATGCCTTGTGTTCAA
>ECD97G401C3LE7 length=105 xy=1153_4001 region=1 run=R_2006_10_24_09_34_18_
CTTAAACATAGGTATGAATATTAGGAGTAATATTTATACCGGATTGACCCGCTATGAGAATACTATATAGAAAGTTATGCAAAGTGTCATAAGTTATTCTCATGG
>ECD97G401C7J4U length=105 xy=1199_0540 region=1 run=R_2006_10_24_09_34_18_
AGTCCCTAGAATAGATAGTCCGTTTAATGTATCAATTGTGACTTAATCATGAGATCACATTAAACATAAGGACACTATTCTTAAAGTATCCGTAGTCGAGCTTTA
>ECD97G402IDEOE length=109 xy=3316_0252 region=2 run=R_2006_10_24_09_34_18_
TCATCACTTCGATCTGATCGAAGAGTTTTAATATTCTTACCTAGTTGGTTTTAACTCGTTAGGTTTCACCCTTTTGTATTAATGTTATTAATAGGCATTTCAAGATCAA
>ECD97G401CO8MX length=108 xy=0990_1895 region=1 run=R_2006_10_24_09_34_18_
AGGAACTGCCCAAAGTACCTAGAAGATTAATAAGAATGGTAGTAGAGACTTCAACTTCAGGTATTTTTGTTATTAACTTATCTACTTCTGCATCATGGGTATTAGATA
>ECD97G401CEDG3 length=105 xy=0866_2853 region=1 run=R_2006_10_24_09_34_18_
ATAGAAAAGCATTTCCCCAACCAAGTCTTTACTTGTTGCAGGGTAGGGACGTCGTTTCCAATGAGTAATATGTCATCTACATATAACACTAGGAACACGATCATG
>ECD97G401CL22D length=105 xy=0954_2163 region=1 run=R_2006_10_24_09_34_18_
AACACGGTTAAGTGTGTAAGCTGCGGTCAACAGCGCATGTCCCCAAAAGGAGTTTGGAAGATCGGCTTGACTCATCATGGATCGGACCATGTCCAACAGGGTTCG
>ECD97G401DAFMN length=129 xy=1231_3597 region=1 run=R_2006_10_24_09_34_18_
ACATTAAACGGACTAGCTATTCTAGGGACTTTATTAAACAAACATAATAAAGAAAAAACCTTTTATTATTAATAAATAATTTGATACAAGTACCAAAAGTATTGGCCTCCAGGGCTTACACCAACACTA
>ECD97G401A1A3C length=105 xy=0307_3286 region=1 run=R_2006_10_24_09_34_18_
ATGGTGTCTTCTCAACCTTTTTGGATGGAACACGGTTAAGTGTGTAAGCTATTGTCAATAGTGCATGTCCCCAAAAGGAGTTTGGAAGATCGGCGTGACTCATCA
>ECD97G401B6LL4 length=105 xy=0778_0602 region=1 run=R_2006_10_24_09_34_18_
AGTTAGTTTTGTACTTCATTCTTGAATTCCTTGAACTTTTTCAAAGGACTCTAATTTGTGTTTCATTAAATACACATAACCATATCTACTGAAATCATCAGTAAA
>ECD97G401DJ8IH length=109 xy=1343_2183 region=1 run=R_2006_10_24_09_34_18_
GGTATGTTCCGTGGTCCACATACATCAGTATGTATGAGGGCCAAAAAATCATTAGCTCTTTCGCCTTTTCCTGTGAATGGAGACTTTGTCATCTTTCCAATTAAACAAG
>ECD97G402ITZAY length=105 xy=3504_3432 region=2 run=R_2006_10_24_09_34_18_
TGCTCCATTACCAACTCGTAGGTCGACTTCACCTTTTGCCAATTTTCTACTCCTTTTTAGTTCTTGCACATTTGTGCAAATGTGAGAACTGCATCCAGTATCTAA
>ECD97G401AV91N length=117 xy=0250_2121 region=1 run=R_2006_10_24_09_34_18_
ACACACAAAGGACGGATTGATGAGAGATAGGATAACTAAGGAATACCGTAAGGTACGGTGCCCTTAAGTGAGTTATGGAACATCGTAAGGTACGGTGTACTTGAGTAGAATACGAAA
>ECD97G401BJQT4 length=105 xy=0517_3338 region=1 run=R_2006_10_24_09_34_18_
TTCGTGTCTTGGGTAGCAGTGATGTGTTGCTAGATACCGCTCACTGTTTATTATGTTTAATACGTGATTTAATATAATTGTCAATGCCGCGAAAACCTACAGGGT
>ECD97G402F1ZNX length=114 xy=2365_3643 region=2 run=R_2006_10_24_09_34_18_
ATCCACAATAGCCAAAGGTAAAGTTGGATTTAACTCATTAAGTTTCATCCTTTTAGTATTAACGTTATAAATAGACATTTCAAGATCAAGGACATATAGTCCATTGTTCATTTG
>ECD97G401CUVI1 length=105 xy=1054_2699 region=1 run=R_2006_10_24_09_34_18_
GTCTTTATGGTTATCCAGTTACGGACAACGTTGGATCAGCAATAAAGCACTCGACTCTACATCTAGGATCCATAGTGGTTTCAGGTCGAAGAGTGGTATACACCA
>ECD97G401B1OTT length=105 xy=0722_0863 region=1 run=R_2006_10_24_09_34_18_
TGAAACAGTAAAACAATTTGAATTCATCAAGAACAAAGATGGGCCTTGTGTCTACAAGAAGGTTAGTGGGAGCATGATCGTTTTCCTGGTATTATATGTAGATGA
>ECD97G402JCBLL length=118 xy=3713_3111 region=2 run=R_2006_10_24_09_34_18_
ATTAAGGAACATTGTAAGGTACGGTGTACTTAAGTAGAATACGAAATATGGTAAGGTACCAAATACTTAAGTGATTTTGGCATTTTATGAGATATGGGCCAAAATGCACTTAAGTGGG
>ECD97G401EBHS1 length=105 xy=1654_0083 region=1 run=R_2006_10_24_09_34_18_
CCTAGATCTCACCAACGATCCAAACACATACTTAGGCGTTGTGCGAAAATATGTAAAGTACCTACACTAGACAATATAGCTGACCCACTAACAAAGCCTCTTGCG
>ECD97G402HRUNJ length=110 xy=3070_2141 region=2 run=R_2006_10_24_09_34_18_
CATAGAATATATCATTCATATAAATTGAGCAACAATTGTTCTTTATTATAAATGAAAAAAAAAACCAAACTTGTCCAAACAAGAAATGGAAATAATATTCCTGCTAATTG
>ECD97G401BFT40 length=120 xy=0473_1218 region=1 run=R_2006_10_24_09_34_18_
AAATAAAATCCTTTTCTAGGAAAACTCCAATTCTAGCGACAAACACTTTGCCCTCAGAAGGATTGTAGAAGTAATATCCTCTTGTTTCTTTAGGATACCCCACAAATAAGCATTTGTCAG
>ECD97G401A7IS6 length=105 xy=0378_2408 region=1 run=R_2006_10_24_09_34_18_
CACCCTTCGACCTGAAACCACTATGGACCCTAGATGTAGAGTCGAGTGCCTTATTGCTGATCAAACATTGTCCGTAGTTGGATGACCATAAAGACAATTTATGGG
>ECD97G402FWZLZ length=109 xy=2308_3765 region=2 run=R_2006_10_24_09_34_18_
ATCCTGCGTAACAGGATAAATGTCTATGGGCCCAATATTGAACTGGACAAGGGTGACACGGTCTATACCTTGTGTTCAATATAGACATAAGGGCAAAGGGGTAATTATA
>ECD97G401BI1YG length=105 xy=0509_3862 region=1 run=R_2006_10_24_09_34_18_
CCATCAACTGTCTTTATGGTTATCTAGTTACGGACAACGTTTGATCAACAATAAAGCACTCGATTCTACATCTAGGGTACATAGTGGTTTCATGTCGAAGAGTAG
>ECD97G401ERUA5 length=104 xy=1840_0927 region=1 run=R_2006_10_24_09_34_18_
ACTTCATATCTCATATGGTGTCTTCTCAACCTTTTTTGGATGGAACATGGTTAAGTGTGTAAGCTACTATCAATATTGCATGTCCCCAAAAGGAGTTTGGAAGA
>ECD97G401E1Y4F length=113 xy=1955_2685 region=1 run=R_2006_10_24_09_34_18_
GATAAAGGGAAAGGCAAGGAAGTTGCCAAACCCAAACCCACTGTTGCTGCTTTGAATCCTAGTGGAGGCATAGCAAAAGAAGGCACCTGCTTCCATTGCGGTAAGACCGGACA
>ECD97G402H7A0I length=104 xy=3246_2288 region=2 run=R_2006_10_24_09_34_18_
ATATTTCGTATAATACTTAATTACATTGTACCTTACGATGTTCCACAATTCACTTAAGTGCATCGTATCTTATGATGTTCCTTAATTACTCTATCTCTCATTAA
>ECD97G401EWFH2 length=104 xy=1892_2024 region=1 run=R_2006_10_24_09_34_18_
ACCTTGTGTTCAATATAGACATAAGGGCAAAGGGGTAATTATACACATAATTATTATCACAGGAGGTTTTGTCAGATCACATGACATTTTCGTGACTTGGGTAG
>ECD97G401CHDCN length=104 xy=0900_3397 region=1 run=R_2006_10_24_09_34_18_
AGTCCTTAGTCCTTCTTAAATACTTAAGGATATTCTTGACAGCTACCCAATGAGCATCACCAGGATCAGATTGGTACCTACTCATTACACTTAAAGCATACGAG
>ECD97G401EJ8II length=108 xy=1753_2440 region=1 run=R_2006_10_24_09_34_18_
AGTTTTCCTAGAAAGGATTTTATTTCCAAAGGAATCAGTGGGAGGAAAGTAGAGCTTGAAGAAATTCATGAATCACAAAGCATTGATACACCTATGGAGGAATTAGAG
>ECD97G401D5O15 length=106 xy=1587_3979 region=1 run=R_2006_10_24_09_34_18_
TTAAACATAGGTATGAATATTAGGAGTAATATTTATACCGGATTGACCCGCTATGAGAATACTATATAGAAAGTTATGCAAAGTGTCATAAGTTATTCTCATGGTG
>ECD97G401ELND5 length=110 xy=1769_2843 region=1 run=R_2006_10_24_09_34_18_
TTTTTTTATTTTCAGCCCGCCGGTTGTTTTTTCGCGGATGCGACACCCTTCAACTAAGGAAGAAAGGGATCGCATGAATAAGATTCCATATGCATCTGCAATAGGATCTA
>ECD97G401C6JA8 length=120 xy=1187_1970 region=1 run=R_2006_10_24_09_34_18_
GTACTTGTATCGAATTATTTATTAATAATAAAAGGCTTTTTCTTTATTATGTTTGTTTAATAAAGTCCCTGGAATAAATAGTCCGTTTAATGTATCAAGTGTGACTTAATCATGAGAGCA
>ECD97G402HZQZY length=123 xy=3160_2012 region=2 run=R_2006_10_24_09_34_18_
TTAATGTGTTCTCATGATTAAGTCACACTTAATACATTAAACGGACTATCTATTCCAGGGACTTTATTAATTAACCATAATAAAGAAAATGCCTTTAAATAATTTGATACAAGTACCAAAAAG
>ECD97G401C2R32 length=130 xy=1144_2880 region=1 run=R_2006_10_24_09_34_18_
AAGTGGAATTAGTGTTGGTGTAAGCCCTAGAGGCCAATACTTTTGGTACTTGTATCGAATTATTTATTAATAATAAAAGGCTTTTTCTTTATTATGTTTGTCTAATAAAGTCCCTAAAATAGATAGCCCG
>ECD97G402HGM22 length=115 xy=2942_3404 region=2 run=R_2006_10_24_09_34_18_
CTCAGAAGGATTGTAGAAGTAATACCCTTTTGTTTCTTTAGGATACCCCACAAATAAGCATTTGTCAGATTTGGGCTCAAGCTTAGTTGAAATTTGTCGTTTCACATAAACTTCG
>ECD97G401DHF6U length=104 xy=1311_3236 region=1 run=R_2006_10_24_09_34_18_
AATATTGTCCGTAAATGGATGACCATAAAGACAGTTGATGGGTACTCCACAAAACATGTTGAGGGACATGAGTGACCTAAATGAAATTTGTCCATCCTGCGTAA
>ECD97G402FJL5R length=104 xy=2156_2397 region=2 run=R_2006_10_24_09_34_18_
GGCATATTATAAGATATGGGCCACATACACTTGAGTGGGCTTTTTTAGCTTGCAGCCCACACAAGTGGTTTTATAAATAGAACCCTTGTGTAGAAGCATTTGTG
>ECD97G401CV0CZ length=120 xy=1067_2369 region=1 run=R_2006_10_24_09_34_18_
TTGCCCTTAGAAGGATTGTAGAAGTAATACCCTCTTGTTTCTTTAGGATACCCCACAAATAAGCATTTGTCAGATTTAGGCTCAAGCTTAGTTGAAATTTGTCGTTTCACATAAACTTCG
>ECD97G401D0UYQ length=104 xy=1532_3632 region=1 run=R_2006_10_24_09_34_18_
TATTATTTCCATTTCTTGTCTGGACAAGTTTGGTTTTTCATTTATAATAAAGAACAATTGTTGCTCAATTTATTTGAATGATATATTCTATGCTACTGCACAAA
>ECD97G402HBSTL length=104 xy=2887_2839 region=2 run=R_2006_10_24_09_34_18_
CTGTAGGTTTTCGCGGCATTGCCAATTATATTAAATCACGTATTTAACATTATAAATAGTGAGCGGTATCTAGCAACACATCACTACTACCCAAGACACGAAAA
>ECD97G401C8XBT length=104 xy=1214_2855 region=1 run=R_2006_10_24_09_34_18_
CTGTAGGTTTTCGCGGCATTGCCAATTATATTAAATCACGTATTTAACATTATAAATAGTGAGCGGTATCTAGCAACACATCACTACTACCCAAGACACGAAAA
>ECD97G401DOEAA length=104 xy=1390_3776 region=1 run=R_2006_10_24_09_34_18_
ATTGATTTTCTTCTTCATTTTGAATTTCTTGACCTTTTCAAAGGGTTTATATTTGTGTATCATTAAATACACATAACCATATCTACTATAATCATCCATAACTA
>ECD97G401DQ1JC length=109 xy=1421_0246 region=1 run=R_2006_10_24_09_34_18_
GACAAAACCTTTCTGTGATAATAATTATGTGTATAATTACCCCTTTGCCCTTATGTCTATATTGACACAAGGTATAGACCATGTCACCCTTGTCCAGTTCAATATTGGG
>ECD97G401DKFYK length=104 xy=1345_3642 region=1 run=R_2006_10_24_09_34_18_
TCTGAGAAGTGGCTAGAGGCCATGAAATCCGAAATAGATTCCATGTACACGAACCAAGTTTGGAACTTGGTAGAGCCTCCTGTAGGAGTTAATCCTATAGGATG
>ECD97G401C9BP4 length=112 xy=1219_1034 region=1 run=R_2006_10_24_09_34_18_
CAAATTTCAACTAAGCTTGAGCCCAAATCTGACAAATGCTTATTTGTGGGGTATCCTAAAGAAACAAGAGGATATTATTTCTACAATCCTTCTGAGGGCAAAGTGTTTGTCG
>ECD97G401B0KZ9 length=118 xy=0709_2503 region=1 run=R_2006_10_24_09_34_18_
CTCAATCTGTTCGAAGAGTTTTAATATTCTTACCTAGTTGGTTTTGTACTTCCTTCTTGAATTCCTTGAACTTTTCAAAGGACTCTGATTTGTGTTTCATTAAATACACATAACCATA
>ECD97G401DRWFO length=104 xy=1430_3426 region=1 run=R_2006_10_24_09_34_18_
GGATTGACCCGCTATGAGAAAACTATATAGAAAGTTATGCAAAGTGTCATAAGTTATTCTCATGGTGATAATAGTGTATACCACTCTTCGACCTGAAACCACTA
>ECD97G402JKENR length=104 xy=3805_3493 region=2 run=R_2006_10_24_09_34_18_
AGTCCTTAGTCCTTCTTAAATACTTAAGGATATTCTTGACAGCTACCCAATGAGCATCACCAGGATCAGATTGGTACCTACTCATTACACTTAAAGCATACGAG
>ECD97G401C1BE7 length=109 xy=1128_0129 region=1 run=R_2006_10_24_09_34_18_
CTGCACAAATGAAAAAGGGACTATATGTCCTTGATCGTGAAATTCCTATTTATAACATTAATACTAAAATGATGAAACCTAATGAGTTAAATCCAACTTGCCTTTGGCA
>ECD97G401BOX1R length=104 xy=0577_0205 region=1 run=R_2006_10_24_09_34_18_
TTATGGTTATCCAGTTACGGACAACGTTAGATCAGCAATAAAGCACTCGACTCTACATCTAGGATCCATAGTGGTTTCAGGTCGAAGAGTGGTATACACCATTA
>ECD97G401DTTWY length=114 xy=1452_3360 region=1 run=R_2006_10_24_09_34_18_
CCATCTGATCGAAGAGTTTTAACATTCTTACCTAGTTGGTTTTGTACTTCATTCTTGAATTCCTTGAACTTTTCAAAGGACTCTGATTTGTGTTTCATTAAATACACATAACCA
>ECD97G402IXRA8 length=107 xy=3547_3570 region=2 run=R_2006_10_24_09_34_18_
TATGACACTTTGCATAACTTTCTATATAGTATTCTCATAGCGGGTCAATCCGGTATAAATATTACTCCTAATATTCATACCTATGTTTAAGACTTGATAACTCTTTA
>ECD97G401CK1J4 length=104 xy=0942_2706 region=1 run=R_2006_10_24_09_34_18_
GGCATATTATAAGATATGGGCCACATACACTTGAGTGGGCTTTTTTAGCTTGCAGCCCACACAAGTGGTTTTATAAATAGAACCCTTGTGTAGAAGCATTTGTG
>ECD97G401DFQ8K length=104 xy=1292_2066 region=1 run=R_2006_10_24_09_34_18_
CTGTAGGTTTTCGCGGCATTGCCAATTATATTAAATCACGTATTTAACATTATAAATAGTGAGCGGTATCTAGCAACACATCACTACTACCCAAGACACGAAAA
>ECD97G401DKAEW length=104 xy=1344_0550 region=1 run=R_2006_10_24_09_34_18_
ATAATGGTTTCAGGTCAAAGAGTGGTATACACCATTATCCCCATGAGAATAACTTATGACACTTTTGCATAACTTTCTATATAGTATTCTCATAGCGGGTCGAA
>ECD97G401AT4RL length=117 xy=0226_0271 region=1 run=R_2006_10_24_09_34_18_
ATCGTAAGGTACGGTGTACTTGAGTAGAATACGAAATATGGTAAGGTACCATGAGCTTAAGTGATTTTGGGCATATTATAAGATATGGGCCAAAATACACTTAAGTGGGATTTTTAG
>ECD97G401CDCJD length=113 xy=0855_0039 region=1 run=R_2006_10_24_09_34_18_
GTTTATTATGTTAAATACGTGATTTAATATAATTGCCAATGTCGCGAAAACCTACAGGGTCACACACAAAAGGACAGATTGATGAGAGATAGAGTAACTAAGGAATACCGTAA
>ECD97G401DSCPG length=110 xy=1435_4034 region=1 run=R_2006_10_24_09_34_18_
ACATTTACTGATGATTTCAGTAGATATGGTTATGTGTATTTAATGAAACACAAATCAGAGTCCTTTGAAAAGTTCAAGGAATTCAAGAATGAAGTACAAAACCAACTAGG
>ECD97G402HJN9Y length=104 xy=2977_1556 region=2 run=R_2006_10_24_09_34_18_
ATATTTCGTATAATACTTAATTACATTGTACCTTACGATGTTCCACAATTCACTTAAGTGCATCGTATCTTATGATGTTCCTTAATTACTCTATCTCTCATTAA
>ECD97G401A7T5D length=104 xy=0382_0719 region=1 run=R_2006_10_24_09_34_18_
ATAACAGGATAAATGTCTATGGGCCCAATATTGAACTGGACAAGGATGACACGGTCTATGCCTTGTGTTCAATATAGACATAAGGGCAAAAGGGTAATTATACA
>ECD97G402GBFGJ length=104 xy=2473_1649 region=2 run=R_2006_10_24_09_34_18_
TATTATTTCCATTTCTTGTCTGGACAAGTTTGGTTTTTCATTTATAATAAAGAACAATTGTTGCTCAATTTATTTGAATGATATATTCTATGCTACTGCACAAA
>ECD97G401C3O3F length=113 xy=1155_0569 region=1 run=R_2006_10_24_09_34_18_
AAAATCCAAATAGATTTAAGCATTGCTATTGGTGAAAGGTTTCATCATAGTTAACCCCATGAATTTGTTTATATCCTTTTGCAACCAGTTGTGCCTTATAGGTATGTACCTTA
>ECD97G401DDRPK length=104 xy=1269_3574 region=1 run=R_2006_10_24_09_34_18_
CTTATGACACTTTGCATAACATTCTATATAGTATTCTTAAAGCGGGTCAATCCAGTATAAATATTACTCTTAATATTCATACCTATGTTTAAGACTTGATAACT
>ECD97G401A7QQQ length=108 xy=0381_0400 region=1 run=R_2006_10_24_09_34_18_
AGTTTTCCTAGAAAAGGATTTATTTCCAAAGGAATCAGTGGGAGGAAAGTAGAGCTTGAAGAAATTCATGAATCACAAAGCATTGATACACCTATGGAGGAATTAGAG
>ECD97G401CLZHN length=115 xy=0953_1625 region=1 run=R_2006_10_24_09_34_18_
AGAAGGATTATAGAAGTAATACCCTCTTGTTTCTTTAGGATACCCCACAAATAAGCATTTGTCAGATTTGGGCTCAAGCTTAGTTGAAATTTGTCGTTTCACATAAACTTCGCAA
>ECD97G401A2IYQ length=104 xy=0321_2800 region=1 run=R_2006_10_24_09_34_18_
TTATGGTTATCCAGTTACGGACAACGTTAGATCAGCAATAAAGCACTCGACTCTACATCTAGGATCCATAGTGGTTTCAGGTCGAAGAGTGGTATACACCATTA
>ECD97G401A6LLF length=104 xy=0368_0321 region=1 run=R_2006_10_24_09_34_18_
ACTTCATATCTCATATGGTGTCTTCTCAACCTTTTTTGGATGGAACATGGTTAAGTGTGTAAGCTACTATCAATATTGCATGTCCCCAAAAGGAGTTTGGAAGA
>ECD97G402GRPGZ length=109 xy=2658_3361 region=2 run=R_2006_10_24_09_34_18_
AAGTACACCGTACCTTACGATGTTCCTTAATTATTCTATCTCTCATCAATCCGTCCTTTGTGTGTGACCCTATAGGTTTTCGCGGCGTTGGCAATTATATTAAATCATG
>ECD97G401A3U8Z length=104 xy=0336_3937 region=1 run=R_2006_10_24_09_34_18_
AACTGTCTTTATGGTTATCCAGTTACGGACAACGTTGGATCAGCAATAAAGCACTCGACTCTACATCTAGGATCCATAGTGGTTTCAGGTCGAAGAGTGGTATA
>ECD97G401ATMMT length=104 xy=0220_1347 region=1 run=R_2006_10_24_09_34_18_
GGCATATTATAAGATATGGGCCACATACACTTGAGTGGGCTTTTTTAGCTTGCAGCCCACACAAGTGGTTTTATAAATAGAACCCTTGTGTAGAAGCATTTGTG
>ECD97G401BN2JR length=104 xy=0567_0341 region=1 run=R_2006_10_24_09_34_18_
ATATTTCGTATAATACTTAATTACATTGTACCTTACGATGTTCCACAATTCACTTAAGTGCATCGTATCTTATGATGTTCCTTAATTACTCTATCTCTCATTAA
>ECD97G401CZP9P length=120 xy=1109_3883 region=1 run=R_2006_10_24_09_34_18_
CTTTTTCTTTATTACGTTTGTTTAATAAAATCCCTAGAATAGCTAGTCTGTTTAATGTATTAAGTGTGACTTAATCATGAGAACACATTAAACATAAGGACACTATTATTAAAGTATCCG
>ECD97G402JXSAE length=104 xy=3958_0996 region=2 run=R_2006_10_24_09_34_18_
AGTCCTTAGTCCTTCTCAAGTACTTAAGGATATTCTTGACAGCTACCCAATGGGCATCACCAGGATCAGATTGGTACCTACTCGTTGCACTTAAAGCATACGAG
>ECD97G401C0T9V length=104 xy=1122_2481 region=1 run=R_2006_10_24_09_34_18_
CCACACTCTTTCAGATGGTCATCAAACTCTAGGCTTAAATACTCACCACCTAGATCTGATCGAAGAGTTTTAATATTCTTACCTAGTTGGTTTTGTACTTCATT
>ECD97G402JBSIF length=118 xy=3707_2949 region=2 run=R_2006_10_24_09_34_18_
GAAAACGAAAAGAATGCAACCGCAAATTTTTGCTTCTGCACAAGGGTTCTATTTATAGAACCACTTGTGTGGGCTTCAAGCTAAAAGCCCACTTAAGTGTATTTTGGCCCATATCTTA
>ECD97G402IV1VU length=108 xy=3528_1784 region=2 run=R_2006_10_24_09_34_18_
TATGGTAAGGTACCACGCACTTAAGTGTTTTTGGCATATTATAAGATATGGGCCATATACACTTGAGTGGGCTTTTTAGCTTGCAGCCCACACAAGTGGTTCTATAAA
>ECD97G402HRKNP length=104 xy=3067_1475 region=2 run=R_2006_10_24_09_34_18_
TTATGGTTATCCAGTTACGGACAACGTTAGATCAGCAATAAAGCACTCGACTCTACATCTAGGATCCATAGTGGTTTCAGGTCGAAGAGTGGTATACACCATTA
>ECD97G401BDW1C length=104 xy=0451_1774 region=1 run=R_2006_10_24_09_34_18_
TATTATTTCCATTTCTTGTCTGGACAAGTTTGGTTTTTCATTTATAATAAAGAACAATTGTTGCTCAATTTATTTGAATGATATATTCTATGCTACTGCACAAA
>ECD97G401AY7QD length=104 xy=0283_3923 region=1 run=R_2006_10_24_09_34_18_
CTAACCTTCTTGTAGGAACAAGGCTCATCTTCGTTCTTGATGAATCCATATTGTTTTACTGTTTCATCAAAACAAAGATTCCAGCTTCTGGAAGCTTGCTTCAA
>ECD97G401AZQ7H length=114 xy=0290_0491 region=1 run=R_2006_10_24_09_34_18_
ATGATTAAGTCACACTTAATACATTAAACGGACTATCTATTCCAGGGACTTTATTAATCAACCATAATAAAGAAATGCCTTTAAATAATTCGATACAAGTACCAAAAGTATTGG
>ECD97G401A1TQE length=123 xy=0313_2868 region=1 run=R_2006_10_24_09_34_18_
TGATTAAGTCACACTTGATACATTAAACGGACTATCTATTCTAGGGACTTTATTAGACAAACATAATAAAGAAAAGCCTTTTATTATTAATAAATAATTCGATACAAGTACCAAAAGTATTGG
>ECD97G402IYIK3 length=111 xy=3556_2053 region=2 run=R_2006_10_24_09_34_18_
GTGGGCTTTTTAGCTTGAAGCCCACACAAGTGGTTCTATAAATAGAACCCCTTGGGTAGAAGCATTGTCACTCCAATCCACTCAGACAGAAATTCAAGTAGAGACTTGGAA
>ECD97G401ENFX8 length=103 xy=1790_0494 region=1 run=R_2006_10_24_09_34_18_
AACCCTGTTGGACATGGTCCGATCCATGATGAGTCAAGTCGATCTTCCAAACTCCTTTTGGGGACATGCGATGTTGACCGCAGCTTACACACTTAACCGTGTT
>ECD97G402I1Y61 length=119 xy=3595_3803 region=2 run=R_2006_10_24_09_34_18_
TTCCTCCCACTGGTTCCTTTGGAAATAAAATCCTTTTCTAGGAAAACTCCAGTTCGAGCGACAAATACTTTGCCCTCAGAAGGATTGTAGAAGTAATGCCCTCTTGTTTCTTTAGGATA
>ECD97G402ILCOK length=130 xy=3406_2274 region=2 run=R_2006_10_24_09_34_18_
AGTACTTTGTTGGTGTAAGCCCTAGAGGCCAATACTTTTTGTACTTGTATCGAATTATTTATTAATAATAAAAGGCTTTTTATTTATTATGTTTGTTTAATAAAGTCCCTAGAATAGCTAGTCCGTTTAA
>ECD97G402ITFV0 length=108 xy=3498_2846 region=2 run=R_2006_10_24_09_34_18_
GTTATCAAGTCTTAAACATAGGTATGAATATTAGGAGTAATATTTATACCGGATTGACCCGCTATGAGAATACTATATAGAAAGTTATGCAAAGTGTCATAAGTTATT
>ECD97G401D7KGO length=103 xy=1609_1222 region=1 run=R_2006_10_24_09_34_18_
TCACATGACATTTTCGTGTCTTGGGTAGTAGTGATGTGTTGCTAGATACCACTCACTATTTATTATGTTAAATACGTGATTTAATATAATTACCAATGTCGCG
>ECD97G402JWW5O length=111 xy=3948_1610 region=2 run=R_2006_10_24_09_34_18_
TGATCTTGAAGTGCCAATTTATAACATTAATACTAAAAGGATGAAACCTAATGAGTTAAATCCCAACTTACCTTTGGCATTGTCGATTAGGCCACATAAATGAGAAACGCA
>ECD97G402I99IK length=121 xy=3690_1306 region=2 run=R_2006_10_24_09_34_18_
GGGCTAAAAATAAGTAGAGATTTGGCAAAAGGTGAAGTTGACCTACGAGTTGGCAATGGAGCAAAGGTTGCTGCTTTAGCCGTAGGAACTTATGTATTGACTTTACCTAGTGGTTTAATAA
>ECD97G402HHSXX length=103 xy=2956_0307 region=2 run=R_2006_10_24_09_34_18_
CTCTTCGACCTGAAACCACTATGGATCCTAGATGTAGAGTCGAGTGCTTTATTGCTGATCCAACGTTGTCCGTAACTGGATAACCATAAAGACAGTTGATGGG
>ECD97G402G9GPY length=111 xy=2861_0340 region=2 run=R_2006_10_24_09_34_18_
GTTTGAGTTTGAGTGGAGTGACAATGCTTCTACCCAAGGGGTTCTATTTATAGAACCACTTCTGTGGGCTTCAAGCTAAAAAGCCCATTTAAGTAGTATTTTGGCCCATAT
>ECD97G401EAJH0 length=103 xy=1643_0678 region=1 run=R_2006_10_24_09_34_18_
ACAACGTTTGATCAGCAATAAAGCACTCGACTTTACATCTAGGGTCCATAGTGATTTCAGGTCGAAGGGTGGTATACACCATTATCACCATGAGAATAACTTA
>ECD97G401DS8I4 length=107 xy=1446_0222 region=1 run=R_2006_10_24_09_34_18_
AATAACTTATGACACCTTGCATAACTTTCTATATAGTATTCTCATAGCGGGTCAATCCGGTATAAATATTACTCCTAATATTCATACCTATGTTTAAGACTTGATAA
>ECD97G401DQOWC length=103 xy=1417_0250 region=1 run=R_2006_10_24_09_34_18_
CCCACTTCACAATAAAGCTCGACTACAGATACTTTAAGAATAATGTCCTTATGTTTAATGTGCTCTCATGATTAAGTCACACTTAATACATTAAACGGACTAT
>ECD97G401EE9Z8 length=107 xy=1697_0470 region=1 run=R_2006_10_24_09_34_18_
CTTTCACCTTTTCCTGTGAATGGATACTTTTTCATCTTTGCAATTAAATAAGACCTTCATGTCTCATATTATTCATAATCTAAAAAAGTACCAAGAGTCCATCTTTA
>ECD97G402F3YNU length=114 xy=2388_1448 region=2 run=R_2006_10_24_09_34_18_
TACTTGAGTAGAATACGAAATATGGTAAGGTACCATGGGCTTAAGTGATTTTGGGCATATTATAAGATATGGGCCAAAATACACTTAAGTGGGCTTTTTAGCTTGAAGCCCACA
>ECD97G402FZXM8 length=121 xy=2342_1922 region=2 run=R_2006_10_24_09_34_18_
ACGGACTATCTATTCTAGGGACTTTATTAATCAACTATAATAAAGAAAATGCCTTTTATTATTAATAAATAATTCGATACAAGTACCAAAAGTATTGGCCTCTAGGGCTTACACCAACAAT
>ECD97G402IEFFY length=115 xy=3327_2844 region=2 run=R_2006_10_24_09_34_18_
CTTTGAAAAGTTCAAGGAATTCAAGAATGAAGTACAAAACCAACTAGGTAAGAATATTAAAACTCTTTTATCAGATCGAGGTGGTGAGTATTTAAGCCTAGAGTTTGATGACCAT
>ECD97G401DDH0T length=103 xy=1266_3307 region=1 run=R_2006_10_24_09_34_18_
AGGTACATACCTATAAGGCAAGACTGGTTGCAAAAGGATATAAACAAATTCATGGGATTGACTATGATGAAACCTTTTCACCAGTTGCAATGCTTAAATCTGT
>ECD97G401EAN5G length=105 xy=1644_2610 region=1 run=R_2006_10_24_09_34_18_
GACATGGATGGTAAGGTACATACCTATAAGGAAAGACTGGTTGCAAAAGGATATAAACAAATTCATGGGATTGACTATGATGAAACCTTTTCACCAGTTGCAATG
>ECD97G401D3C2W length=110 xy=1561_1638 region=1 run=R_2006_10_24_09_34_18_
TAAGTCACACTTAATACATTAAACGGACTATCTAATTCCAGGGACTTTATTAATCAACCAAAATAAAGAAAAGCCTTTTATTAATTCGATACAAAGTACCAAAAAGTATT
>ECD97G401EEITB length=103 xy=1688_2093 region=1 run=R_2006_10_24_09_34_18_
TATCTCTCATCAATCCGTCCTTTTGTGTGTGACCCTATAGGTTTTCGTGGCATTGACAATTATATTAAATCACACATTTAACATAATAAACAGTGAGCGGTAT
>ECD97G401CZFOF length=103 xy=1106_2445 region=1 run=R_2006_10_24_09_34_18_
GTTATTCTCATGGTGATAATAGTGTATTCCACTCTTCGACCTGAAACCACTATGGACCCTAGATGTAGAGTCGAGTGCTTTATTGCTGATCCAACGTTGTCCG
>ECD97G401D7Q3X length=111 xy=1611_1643 region=1 run=R_2006_10_24_09_34_18_
TAGAATATATCATTCAAATAAATTGAGCAACAATTGTTCTTTATTATAAATGAAAAACCAAACTTGTCCAAACAAGAAATGGAAATAATATTCCTGCTAATTGCAGGTACA
>ECD97G401CNC6T length=103 xy=0969_0499 region=1 run=R_2006_10_24_09_34_18_
TTCAAAGCAAGATACAATTGTTGATTCTACAACCGAGGCCGAGTATATTGCTGCCTCAAGTGCAACAAAGGAAGCTATTTGGATCAAAAAGTTCATTAGTGAA
>ECD97G402F5MRI length=113 xy=2407_1516 region=2 run=R_2006_10_24_09_34_18_
ATCCTTGATCTTGAAATGCCTATTTATAACATTAATACTAAAAGGATGAAACCTAATGAGTTAAATCCAACTTACCTTTGGCATTGTCGATTAGGCCACATAAATGAGAAACG
>ECD97G401B7H64 length=108 xy=0788_1870 region=1 run=R_2006_10_24_09_34_18_
AAAAGATATGTAAGTTACAAAGATCAATTTATGGATTGAAGCAAGCTTCCAGAAGCTGGAACCTTCGTTTTGATGAAACAGTAAAACAATATGGACTCATCGAGAACG
>ECD97G401BM04T length=108 xy=0555_1003 region=1 run=R_2006_10_24_09_34_18_
AAAGGATATAAACAAATTCATGGGGTTGACTATGATGGAAACTTTTTACTACCAGTTAGCAATAGCTTAAAATTTGTTCGAATTTTACTTAGTTATCGCTGCATATCA
>ECD97G401CX8W1 length=115 xy=1093_0275 region=1 run=R_2006_10_24_09_34_18_
CCCACTTAAGTGCACCGTACCTTACGGTGTTCCTTAGTTACTCTATATCTCATCAATCCGTCCTTTGTGTGTGACCCTATAGGTTTTTGCGGCGTTGGTATTATATTAAATCACA
>ECD97G401A6B49 length=103 xy=0365_0363 region=1 run=R_2006_10_24_09_34_18_
GCACATCCCAATGGAAGGGTGTATCTGAGAGAAGAAATCAAACCCTGTTGGACATGGTCCGATCCATGATGAGTCACACCAATCTTCCAAACTCCTTTTGAGG
>ECD97G401DPWG3 length=103 xy=1408_0277 region=1 run=R_2006_10_24_09_34_18_
CCAGTGTTCGGTCTTACCGCAATGGAAGCAGGTGCCTGCCTTTGCTATGCCTCCACTAGGCTTCAAAGCAGCAACAGTGGGTTTGGGTTTGGCAACTTCCTTG
>ECD97G401DCDFY length=103 xy=1253_3964 region=1 run=R_2006_10_24_09_34_18_
CTCTTCGACCTGAAACCACTATGGATCCTAGATGTAGAGTCGAGTGCTTTATTGCTGATCCAACGTTGTCCGTAACTGGATAACCATAAAGACAGTTGATGGG
>ECD97G401D8JAC length=103 xy=1620_1298 region=1 run=R_2006_10_24_09_34_18_
ACAAATCCTTTTGTGATAATACTTATATGTATAATTACCCTTTTGCCCTTATGTCTATATTGGACACAAGGCATAGACTGTGTCATCCTTGTCCAGTTCCATA
>ECD97G401BL8ND length=120 xy=0546_0951 region=1 run=R_2006_10_24_09_34_18_
CTTAAAATTTCTTCAAGCTCTACTTTCCTCCCACTGATTCCTTTGGAAATAAAATCCGTTTCTAGGAAGACTCCAGTTCGAGCGACAAACACTTTGCCCTCAGAAGGATTGTAGAAGTAA
>ECD97G401APN8Z length=103 xy=0175_1137 region=1 run=R_2006_10_24_09_34_18_
TATCTCTCATCAATCCGTCCTTTTGTGTGTGACCCTATAGGTTTTCGTGGCATTGACAATTATATTAAATCACACATTTAACATAATAAACAGTGAGCGGTAT
>ECD97G402JBH2A length=112 xy=3704_1696 region=2 run=R_2006_10_24_09_34_18_
CACAATAGCTTCTACCCAAGGGGTTCTATTTATAGAACCACTTGTGTGGGCTTCAAGCTAAAAAACCCACTTAAGTGTTATTTTGCCCATATCTCATAATATGCCAAAATCA
>ECD97G401BE2YY length=115 xy=0464_2872 region=1 run=R_2006_10_24_09_34_18_
ATTGGCTCTAGTGCTAGTGGGAGATTGTTGGTGTAAGCCCTAGAGGCCAATACTTTTTGGTACTTGTATCGAATTATTTATTAATAATAAAAGGCATTTTCTTTATTATGGTTGA
>ECD97G402JWOVK length=115 xy=3945_3166 region=2 run=R_2006_10_24_09_34_18_
ACCGTACCTTACGGTGTTCCTTAATTATTCTATCTCTCATCAATCCGTCCTTTGTGTGTGACCCTATAGGTTTTCGCGGCGTTGGCAATTATATTAAATCACGCATTTAACATAA
>ECD97G401DDZKC length=103 xy=1272_1466 region=1 run=R_2006_10_24_09_34_18_
CTTCATAGTCAACCCCATGAATTTGTTTATATCCTTTTGCAACAAGTCTTGCCTTATAGGTATGTACCTTACCATCCATGTCAGTCTTCTTCTTGAAGACCCA
>ECD97G401EK8QG length=113 xy=1765_0230 region=1 run=R_2006_10_24_09_34_18_
TTTGCTTCTGCACAAGGGTTCTATTTATAGAACCACTTGTGTGGGCTTCAAGCTAAAAGCCCACTTAAGTGTATTTTGGCCCATATCTTATAATATGCCCAAAATCACTTAAG
>ECD97G401DEUQH length=113 xy=1282_0903 region=1 run=R_2006_10_24_09_34_18_
CAGATTTAGGGCTCAAGCTTAAGTTGAAATTTAGTCGTTTCACATAAACCTCGCAACCCCAAATCTTTTATGTAAGACATATGTGGTTTCTTACCACTCCATATCTTCATAAG
>ECD97G402GXOW2 length=104 xy=2726_4052 region=2 run=R_2006_10_24_09_34_18_
ATAACAGGATAAATGTCTATGGGCCCAATATTGAACTGGACAAGGATGACACGGTCTATGCCTTGTGTTCAATATAGACATAAGGGCAAAAGGGTAATTATACA
>ECD97G401A6TNZ length=103 xy=0370_2589 region=1 run=R_2006_10_24_09_34_18_
ATTGATCTTTGTAACTTACATATCTTTTGGGCTTCTTCTGGTATGTCAAATCCTTCAGGCTGTGTCATGTACACATCCTCAAGAAAATTCCCATTAAGGAAAG
>ECD97G402GBYBC length=111 xy=2479_1510 region=2 run=R_2006_10_24_09_34_18_
CTTAAGTGTATTTTGGCCCATATCTTATAATATGCCCAAAATCACTTAAGCCCATGGTACCTTACCATATTTCGCATTCTACTCAAGTACACCGTACCTTACGATGTTCTA
>ECD97G401CDL25 length=106 xy=0858_0127 region=1 run=R_2006_10_24_09_34_18_
TGTCTTTATGGTTATCCAGTTACGGACAACGTTTGATCAGCAATAAAGCACTCGACTCTACATCTAGGGTCCATAGTGGTTTCAGGTCGAAGAGTGGTATACACCA
>ECD97G402JVWI0 length=107 xy=3936_3290 region=2 run=R_2006_10_24_09_34_18_
AAGTGAATTGTAGAACATCGTAAGGTACGGTGTACTTAAGTAGATACGAATATGGTAAGGTATCACGCGCTTAAGTGATTTTGGCATATTATAAGATATGGGCCACA
>ECD97G401CKEHG length=103 xy=0935_1474 region=1 run=R_2006_10_24_09_34_18_
CTCTTCGACCTGAAACCACTATGGATCCTAGATGTAGAGTCGAGTGCTTTATTGCTGATCCAACGTTGTCCGTAACTGGATAACCATAAAGACAGTTGATGGG
>ECD97G401AWIAJ length=103 xy=0253_0521 region=1 run=R_2006_10_24_09_34_18_
TATCTCTCATCAATCCGTCCTTTTGTGTGTGACCCTATAGGTTTTCGTGGCATTGACAATTATATTAAATCACACATTTAACATAATAAACAGTGAGCGGTAT
>ECD97G401DMIP8 length=103 xy=1369_2238 region=1 run=R_2006_10_24_09_34_18_
CCAGTGTTCGGTCTTACCGCAATGGAAGCAGGTGCCTGCCTTTGCTATGCCTCCACTAGGCTTCAAAGCAGCAACAGTGGGTTTGGGTTTGGCAACTTCCTTG
>ECD97G401B1CQH length=103 xy=0718_1575 region=1 run=R_2006_10_24_09_34_18_
ATTGATCTTTGTAACTTACATATCTTTTGGGCTTCTTCTGGTATGTCAAATCCTTCAGGCTGTGTCATGTACACATCCTCAAGAAAATTCCCATTAAGGAAAG
>ECD97G402IL278 length=114 xy=3414_3910 region=2 run=R_2006_10_24_09_34_18_
CCTCGATCTGATCAAAGAGTTTTAATATTCTTACCTAGTTGGTTTTGTACTTCATTCTTGAATTCCTTGAACTTTTCAAAGGACTCTGATTTGTGTTTCATTAAATACACATAA
>ECD97G401A2QLC length=104 xy=0324_0398 region=1 run=R_2006_10_24_09_34_18_
TATAGACATAAGGGAAAAGGGGTAATTATACACATAATTATTATCACAGGAGGTTTTGTCAGATCACATGACATTTTCGTGACTTGGGTAGCAGTGATGTGTTG
>ECD97G402GLIU3 length=103 xy=2588_1581 region=2 run=R_2006_10_24_09_34_18_
ACTTAATCATGAGAGCACATTAAACATAAGGACACTATTCTTAAAGTATCCGTAGTCAAGCTTTAGTGTGAAGTGGGATAACATTAAAGCATTAAGACTATTA
>ECD97G401CEBHE length=103 xy=0866_0272 region=1 run=R_2006_10_24_09_34_18_
ATTTATCTTGTTACGAAGGATGGACAAATTCCGTCTAGGTCTCTCATGTCCCTTAACATGCTTCGTGGAGTACCCATCAACTGTCTTTATGGTCATCCAATCA
>ECD97G401DQ4YV length=103 xy=1422_0597 region=1 run=R_2006_10_24_09_34_18_
TATCTCTCATCAATCCGTCCTTTTGTGTGTGACCCTATAGGTTTTCGTGGCATTGACAATTATATTAAATCACACATTTAACATAATAAACAGTGAGCGGTAT
>ECD97G401AR3E3 length=103 xy=0202_3517 region=1 run=R_2006_10_24_09_34_18_
TATCTCTCATCAATCCGTCCTTTTGTGTGTGACCCTATAGGTTTTCGTGGCATTGACAATTATATTAAATCACACATTTAACATAATAAACAGTGAGCGGTAT
>ECD97G402IJVOB length=111 xy=3389_3209 region=2 run=R_2006_10_24_09_34_18_
ATATGTCTTACATGAAGATTTGGGGTTGCGAAGTTTATGTGAAACGACAAATTTCAACTAAGCTTGAGCCAAAATCTGACAAATGCTTATTTGTGGGGTATCCTAAAGAAA
>ECD97G402IBLTM length=109 xy=3295_2216 region=2 run=R_2006_10_24_09_34_18_
ATTTTGGCATATTATGAGATATGGGCAAAATACACTTAAGTGGGCTTTTTAGCTTGAAGCCCACACAAGTGGTTCTATAAATAGAACCCCTTGGGTAGAAGCATTGTCA
>ECD97G401CTNPC length=103 xy=1040_3246 region=1 run=R_2006_10_24_09_34_18_
CCAAGAGGCCATAACTGGTCCCGAGTCTGAGAAGTGGCTAGAAGCCATGAAATCTGAAATGGATTCCATGTACACAAACCAAGTTTGGACCTTGGTAGAGCCT
>ECD97G401AS78M length=103 xy=0215_3172 region=1 run=R_2006_10_24_09_34_18_
CCAGTGTTCGGTCTTACCGCAATGGAAGCAGGTGCCTGCCTTTGCTATGCCTCCACTAGGCTTCAAAGCAGCAACAGTGGGTTTGGGTTTGGCAACTTCCTTG
>ECD97G401BXKQL length=119 xy=0675_1451 region=1 run=R_2006_10_24_09_34_18_
TACTTTTGGTACTTGTATCGATTATTTATTAATAATAAAAGGCTTTTTCTTTATTATGTTTGTTTAATAAAGTCCCTAGAATAGCTAGTCCGTTTAATGTATCAGGTGTGACTTAATCA
>ECD97G402J2OW9 length=112 xy=4014_0539 region=2 run=R_2006_10_24_09_34_18_
GGATGAAACCTAATGAGTTAAATCCAACTTACCTTTGGCATTGTCGATTAGGCCACATAAATGAGAAACGCATTTCCAAACTCCATAAAGATGGACTCTTGGACTCTTTTGA
>ECD97G401CES60 length=103 xy=0871_2746 region=1 run=R_2006_10_24_09_34_18_
AGGTACATACCTATAAGGCAAGACTGGTTGCAAAAGGATATAAACAAATTCATGGGATTGACTATGATGAAACCTTTTCACCAGTTGCAATGCTTAAATCTGT
>ECD97G401AIZN7 length=103 xy=0099_0645 region=1 run=R_2006_10_24_09_34_18_
CTGAAACCACTATGGATCCTAGATATAGAGTCAAGTGCTTTATTGCTGATCCAACGTTGTCCGTAACTGGATAACCATAAAGACAGTTGATGGGTACTCCACG
>ECD97G402H72O5 length=116 xy=3255_1303 region=2 run=R_2006_10_24_09_34_18_
GATAAAAGGGAAAGGCAAGGAAGTTGCCAAACCTTAAAACCCATTGTTGTTGCTTTGAAGCCTAGTGGAGGCATAGCAAAGGAAGGCACCTGCTTCCATTGCGGTAAGACCGGACA
>ECD97G401A33T4 length=103 xy=0339_2778 region=1 run=R_2006_10_24_09_34_18_
CTCTTCGACCTGAAACCACTATGGATCCTAGATGTAGAGTCGAGTGCTTTATTGCTGATCCAACGTTGTCCGTAACTGGATAACCATAAAGACAGTTGATGGG
>ECD97G401AI3XN length=103 xy=0100_2073 region=1 run=R_2006_10_24_09_34_18_
CCTTGTGTTCAATATAGACATAAGGGCAAAAGGGTAATTATACACATAATTATTATCACAGATGGTTTTGTCAGATCACTTGACATTTTCGTGTCTTGGGTAG
>ECD97G401B1P00 length=108 xy=0722_2418 region=1 run=R_2006_10_24_09_34_18_
TTCCATCCAAAAAGGTTGAGAAGACACCATATGAGATATGGAGTGGTAAGAAACCACATATGTCTTACATGAAGATTTGGGGTTGCGAAGTTTATGTGAAACGACAAA
>ECD97G402F019P length=103 xy=2355_1323 region=2 run=R_2006_10_24_09_34_18_
GTTATTCTCATGGTGATAATAGTGTATTCCACTCTTCGACCTGAAACCACTATGGACCCTAGATGTAGAGTCGAGTGCTTTATTGCTGATCCAACGTTGTCCG
>ECD97G402HIKJ3 length=103 xy=2964_3329 region=2 run=R_2006_10_24_09_34_18_
TATCTCTCATCAATCCGTCCTTTTGTGTGTGACCCTATAGGTTTTCGTGGCATTGACAATTATATTAAATCACACATTTAACATAATAAACAGTGAGCGGTAT
>ECD97G401DE94U length=103 xy=1287_0380 region=1 run=R_2006_10_24_09_34_18_
CCCACTTCACAATAAAGCTCGACTACAGATACTTTAAGAATAATGTCCTTATGTTTAATGTGCTCTCATGATTAAGTCACACTTAATACATTAAACGGACTAT
>ECD97G402GTBHI length=112 xy=2677_0724 region=2 run=R_2006_10_24_09_34_18_
TAAGTCACACTTAATACATTAAACGGACTATCTAATTCCAGGGACTTTATTAATCAAACCAAAATAAAGAAAAAGCCTTTTATTAATTCGATACAAAGTACCAAAAAGTATT
>ECD97G402GBSFO length=118 xy=2477_2082 region=2 run=R_2006_10_24_09_34_18_
ACTAGCTATTCTAGGGACTTTATTAAACAAACATAATAAAGAAAAGCCTTTTATTATTAATAAATCATTCGATACAAGTACCAAAAGTATTGGCCTCTAGGGCTTACATCAACAATCT
>ECD97G402G9ZVH length=109 xy=2867_0587 region=2 run=R_2006_10_24_09_34_18_
TATGTGTATAATTACCCCTTTGCCCTTATGTCTATATTGAACACAAGGTATAGACCGTGTCACCCTTGTCCAGTTCAATATTGGGCCCATAGACATTTATCCTGTTACG
>ECD97G401A4864 length=111 xy=0352_3134 region=1 run=R_2006_10_24_09_34_18_
TACTTGAGTAGAATACGAAATATGGTAAGGTACCATGAGCTTAAGTGATTTTGGGCATATTATAAGATATGGGCCAAAATACACTTAAGTGGGCTTTTAGCTTGAAGCCCA
>ECD97G402HHAS8 length=110 xy=2950_1386 region=2 run=R_2006_10_24_09_34_18_
CTTGTGTGGGCTTCAAGCTATAAAGCCCACTTAAGTGTATTTTGGCCCATATCTTATAATATGCCCAAAATCACTTAAGCCCATGGTACCTTACCATATTTCGTATTCTA
>ECD97G401ARQ4I length=115 xy=0198_3968 region=1 run=R_2006_10_24_09_34_18_
CTTACATGAAGATTTGGGGTTGCGAAGTTTATGTGAAACGACAAATTTCAACTAAGCTTGAGCCCAAATATGACAAATGCTTATTTGTGGGGTATCCTAAAGAAACAAGAGGGTA
>ECD97G402FZFP4 length=103 xy=2336_3274 region=2 run=R_2006_10_24_09_34_18_
ATTGATCTTTGTAACTTACATATCTTTTGGGCTTCTTCTGGTATGTCAAATCCTTCAGGCTGTGTCATGTACACATCCTCAAGAAAATTCCCATTAAGGAAAG
>ECD97G401A755G length=114 xy=0385_3986 region=1 run=R_2006_10_24_09_34_18_
AAAAGCCCACTTAAGTGTATTTTGGCCCATATCTTATAATATGCCCAAAATCAACTTAAGCCCATGGTACCTTACCATATTTCGCATTCTACTCAAGTACACCGTACCTTACGA
>ECD97G401AH2S3 length=103 xy=0088_3109 region=1 run=R_2006_10_24_09_34_18_
TATCTCTCATCAATCCGTCCTTTTGTGTGTGACCCTATAGGTTTTCGTGGCATTGACAATTATATTAAATCACACATTTAACATAATAAACAGTGAGCGGTAT
>ECD97G401CF9I3 length=103 xy=0888_0941 region=1 run=R_2006_10_24_09_34_18_
TGTATAATTACCCTTTTGCCCTTATGTCTATATTGAACACAAGGCATAGACCGTGTCATCCTTGTCCAGTTCAATATTGGGCCCATAGACATTTATCCTGTTA
>ECD97G401ARDHX length=103 xy=0194_2691 region=1 run=R_2006_10_24_09_34_18_
CATAACTTTCTATATAGTATTCTCATAGCGGGTCAATCCGGTATAAATATTACTCCTAATATTCATACCTATGTTTAAGACTTGATAACTCTTTATCCATGAT
>ECD97G401AVHYY length=105 xy=0241_2600 region=1 run=R_2006_10_24_09_34_18_
GGATCATGGATAAAGAGTTATCAAGTCTTAAACATAGGTATGAATATTAGGAGTAATATTTATACCGGATTGACCCGCTATGAGAATACTATATAGAAAGTTATG
>ECD97G401A4SGT length=128 xy=0347_1931 region=1 run=R_2006_10_24_09_34_18_
CCCACTGATTCCTTTGGAAATAAAATCCTTTTCTAGGAAACTCCAGTTCGAGCGACAAACACTTTTGCACTTAGAAGGATTGTAGAAGTAATACCCTCTTATTTCTTTAGGTATACCCCACAAATAAG
>ECD97G401EQ4RH length=120 xy=1832_0587 region=1 run=R_2006_10_24_09_34_18_
TTAATAATAAAAGGCTTTTTTCTTTACTACGTTTGTTTAATAAAGTCCCTAGAATAGCTAGTCCGTTTAATGTATCAAGTATGACTTAATCATGAGATCACATTAAACATAAGGACACTA
>ECD97G401EYEAN length=102 xy=1914_3661 region=1 run=R_2006_10_24_09_34_18_
TCCTCTTCCAGTGTCCGGTCTTACCGCAATGGAAGCAGGTGCCTTCTTTTGCTATGCCTCCACTAGGCTTCAAAGCAGCAGTGGGTCTGGGATTGGCAACTT
>ECD97G402JDOW7 length=111 xy=3729_1497 region=2 run=R_2006_10_24_09_34_18_
AATAAATTATGTGTATAATTACCCCTTTGCCCTTATGTCTATATTGAACACAAGGTATAGACCGTGTCACCCTTGTCCAGTTCAATATTGGGCCCATAGACATTTATCCTA
>ECD97G402JUC1G length=102 xy=3919_1010 region=2 run=R_2006_10_24_09_34_18_
CAAGAAGACGATCATGCTCCCACTAACCTTCTTGTAGACACAAGGTTCATCTTCATTCTTGATAAATCAATATTGTTTTACTATTTCATCAAAACGAAGATT
>ECD97G401ETVFY length=102 xy=1863_1500 region=1 run=R_2006_10_24_09_34_18_
ATTTAACATAATAAATAGTGAGCGGTATCTAGCAAAACATCACTGCTACCCAAGACAAGAAAATGTCATGTGATCTAACAAATCCTTTTGTGATAATACTTA
>ECD97G402I6KVG length=102 xy=3648_1434 region=2 run=R_2006_10_24_09_34_18_
GTACTTGTATCGAATTAATAAAAGGCTTTTTCTTTATTATGATTGATTAATAAAGTCCCTGGAATAGATAGTCCGTTTAATGTATCAAGTGTGACTTGATCA
>ECD97G402IDX35 length=102 xy=3322_0867 region=2 run=R_2006_10_24_09_34_18_
AACTTCACCTTTTGCCAACTCTCTACTCCTTTTTAGCCCCTGCACATTGGTACAAATGCGAGAACCGCATCCAGTATCTAATACCCATGATGCAGAAGTAGA
>ECD97G401ESUS6 length=102 xy=1851_3176 region=1 run=R_2006_10_24_09_34_18_
TCCTCTTCCAGTGTCCGGTCTTACCGCAATGGAAGCAGGTGCCTTCTTTTGCTATGCCTCCACTAGGCTTCAAAGCAGCAGTGGGTCTGGGATTGGCAACTT
>ECD97G401DXKSB length=102 xy=1495_2025 region=1 run=R_2006_10_24_09_34_18_
ACAAGTACCAAAATGTATTGGCCTCTAGGGCTTACACCAACAATCTCCCACTAGCACTAGAGCCAATCAGGCATACCCCGTATGCCCATTGATCTAGTATGG
>ECD97G402I4MSH length=102 xy=3626_0719 region=2 run=R_2006_10_24_09_34_18_
CTATGGGCCCAATATTGAACTGGACAAGGATGACACGGTCTATGCCTTGTGTTCAATATAGACATAAGGGCAAAAGGGTAATTATACACATAAGTATTATCA
>ECD97G402JOGDE length=121 xy=3851_3920 region=2 run=R_2006_10_24_09_34_18_
AATTCAGTTAGAGAACTGTTATTATGTACCTGCAATTAGCAGGAATATTATTTCCGTTTCTTGTTTGGACAAGTTTGGTTTTTCGTTTATAATAAAGAACAATTGTTGCTCAATTTATTTG
>ECD97G401DXEH0 length=102 xy=1493_2070 region=1 run=R_2006_10_24_09_34_18_
GGAGTAAGTTGCGATAGAATCCCACACTCTTTCAGATGGTCATCAAAATCTAGGCTTAAATATTCACCACCTCGATCTAATCTAAGATTTTTAATATTCTTA
>ECD97G402FSWFN length=102 xy=2262_1441 region=2 run=R_2006_10_24_09_34_18_
CCTAGATGGAATTTTCCCATCCTGCGTAACAAGATAAATGTCTATGGGCCCAATATTGAACTGGACAAGGATGACACGGTCTATGCCTTGTGTTCAATATAG
>ECD97G401EZZU3 length=103 xy=1933_0445 region=1 run=R_2006_10_24_09_34_18_
AGTGTATACCACTCTTCGACCTGAAACCACTATGGATCCTAGATGTAGAGTCGAGTGCTTTATTGCTGATCCAACGTTGTCCGTAACTGGATAACCATAAAGA
>ECD97G401DIY64 length=110 xy=1329_0798 region=1 run=R_2006_10_24_09_34_18_
ATTGCCAACGCCGCGAAAACCTATAGGGTCACACACAAAGGACGGATTGATGAGAGATAGAGTAATTAAGGAATACTGTAATGTACGGTCACCTTAAGTGAATTATAGAA
>ECD97G401DA5DZ length=110 xy=1240_0117 region=1 run=R_2006_10_24_09_34_18_
AATAATTATGTGTATAATTACCCCTTTGCCCTTATGTCTATATTGACACAAGGTATAGACCGTGTCACCCCTTGTCCAGTTCAATATTGGGCCCATAGACATTTATCCTA
>ECD97G401DUJ6J length=102 xy=1461_0537 region=1 run=R_2006_10_24_09_34_18_
TTATTCGATACAAGTACCAAAATGTATTGGCCTCTAGGGCTTACACCAACAATCTCCCACTAGCACTAGAGCCAATCAGGCATACCCCGTATGCCCATTGAT
>ECD97G401DMED0 length=115 xy=1368_0710 region=1 run=R_2006_10_24_09_34_18_
ATATAATTGCCAACGCCGCGAAAACCTATAGGGTCACACACAAAGGACGGATTGATGAGAGATAGAATAATTAAGGAACATCGTAAGGTACGGTGTACTTAAGAAGAATACGAAA
>ECD97G402HJ7XD length=114 xy=2983_2447 region=2 run=R_2006_10_24_09_34_18_
TACAACGTACCTTACGATGTTCTATAATTCACTTAAGGGCACCGTACCTTACGGTATTCCTTAGTTACTCTATCTCTCATCGATCCGTCCTTTGTGTGTGACCCTGTAGGTTTT
>ECD97G401CATDK length=107 xy=0826_0678 region=1 run=R_2006_10_24_09_34_18_
GACTGACATGGATGGTAAGGTACATACCTATAAGGCAAGACTGGTTGCAAACGGATATAAACAAATTCATGGGGTTGACTATGATGAAACCTTTTCACCAGTTGCAA
>ECD97G401B3TQI length=102 xy=0746_2232 region=1 run=R_2006_10_24_09_34_18_
GGACAAGTTTGGTTTTTCATTTATAATAGAGAACAATTGTTGCTCAATTTATTTGGATGATATATTCTATGCTACTGCACAAATAAATAATGGACTATATGT
>ECD97G401BG60X length=102 xy=0488_3135 region=1 run=R_2006_10_24_09_34_18_
AAGAATATCCTTAAGTACTTGAGAAGGACTAAGGAATCATTCTTGATATATGGAGGTCAGGAAGAGTTGGCTGTAATTGGTTACACTGATGCTAGCTTCCAG
>ECD97G401CUDKZ length=116 xy=1048_4017 region=1 run=R_2006_10_24_09_34_18_
AGGAAAACTCCAGTTCGAGCGACAAACACTTTGCCCTCAGAAGGATTGTAGAAATAATTCCCTCTTGTTTCTTTAGGATACCCCACAAATAAGCATTTGTCAGATTTGGGCTCAAG
>ECD97G401D0N03 length=102 xy=1530_2837 region=1 run=R_2006_10_24_09_34_18_
CTGTCTTTATGATCATCCAGTTACTGACAATGTTTGATCAACAATAAAGCACTTAACTCTACTTCTAGGATTCATAGTTGTTTCAAATCGAAGGGTGGTATA
>ECD97G402GMO01 length=102 xy=2601_2979 region=2 run=R_2006_10_24_09_34_18_
TCCTCTTCCAGTGTCCGGTCTTACCGCAATGGAAGCAGGTGCCTTCTTTTGCTATGCCTCCACTAGGCTTCAAAGCAGCAGTGGGTCTGGGATTGGCAACTT
>ECD97G401E4TWS length=102 xy=1988_0730 region=1 run=R_2006_10_24_09_34_18_
TTCTCTTCCAGTATCCGGTCTTACCGCAATGGAAGCAGGTGCCTGCCTTTGCTATGCCTCCACTAGGCTTCAAAGCAGCAACAGTGGGTCTGGGTTTGGCAA
>ECD97G401B6D8X length=135 xy=0775_3343 region=1 run=R_2006_10_24_09_34_18_
TTCTTCTTCCGTTATAATAAAAGGCTTTTTCTTTATCGAATTATTTATTAATAATAAAAGGCTTTTTCTTTATTATGTTTGTTTAATAAAGTCCCTAGAATAGCTAGTCCGTTTAATGTATCAAGTATGACTTAA
>ECD97G401AOV0T length=117 xy=0166_1419 region=1 run=R_2006_10_24_09_34_18_
GAATTATAGAACATCGTAAGGTACGTTGTACTTGAGTAGAATACAAAATATGGTAAGGTACCATGGGCTTAAGTGATTTTGGGCATATTATAAGATATGGGCCAAAATACACTTAAG
>ECD97G401ARTBJ length=107 xy=0199_2717 region=1 run=R_2006_10_24_09_34_18_
TATGTCATTGATCTTGAAATTCCTATTTATAACATTAATACTAAAAGGATGAAACCTAATGAGTTAAATCCAACTTACCTTTGGCATTGTCGATTAGGCCACATAAA
>ECD97G401EMCXE length=107 xy=1777_3168 region=1 run=R_2006_10_24_09_34_18_
TCTGTCCTTTTGTGTGTGACCCTGTAGGTTACTTATGTCCCTCAACATGCTTTGTGGAGTACCCATAAACTGTCTTTATGGTCATCCAGTTACAGACAAATGTTTGA
>ECD97G402HNP71 length=102 xy=3023_2287 region=2 run=R_2006_10_24_09_34_18_
GAAAATGTCATGTGATCTGACAAATCCTTTTGTGATAATACTTATGTGTATAATTACCCTTTTGCCCTTATGTCTATATTGAACACAAGGCATAGACCGTGT
>ECD97G401BW2HB length=113 xy=0669_2365 region=1 run=R_2006_10_24_09_34_18_
ATTTAAGGCTTTTTCTTTATTATGGTTGTTTAATAAAGTCCCTAGAATAGCTAGTCCGTTTAATGTATCAAGTATGACTTAATCATGAGATCACATTAAACATAAGGACACTA
>ECD97G402I5X3U length=108 xy=3641_0600 region=2 run=R_2006_10_24_09_34_18_
TATTAAGTGTGACTTAATCATGAGAACACATTAAACATAAGGACACTATTCCTAAAGTATCCGTAGTCGAGCTTTAGTGTGAAGTGGGATAACATTAAAGCATTAAGA
>ECD97G401BTPWV length=102 xy=0631_1757 region=1 run=R_2006_10_24_09_34_18_
TTATTCGATACAAGTACCAAAATGTATTGGCCTCTAGGGCTTACACCAACAATCTCCCACTAGCACTAGAGCCAATCAGGCATACCCCGTATGCCCATTGAT
>ECD97G401DD226 length=114 xy=1273_1936 region=1 run=R_2006_10_24_09_34_18_
TTTCAACTAAGCTTGAGCCCAAATCTGACAAATGCTTATTTGTGGGGTATCCTAAAGAAACAAGAGGGTATTATTTCTACAATCCTTCTGAGGGCAAAGTGTTTGTCGCTCGAA
>ECD97G401AYSGH length=107 xy=0279_0511 region=1 run=R_2006_10_24_09_34_18_
CTTTAGGATACCCCACAAATAAGCATTTGTCAGATTTGGGCTCAAGCTTAGTTGAAATTTGTCGTTTCACATAAACCTCGCAACCCCAAATCTTCATGTAAGACATA
>ECD97G402I0W4Q length=102 xy=3583_3624 region=2 run=R_2006_10_24_09_34_18_
CCTAGATGGAATTTTCCCATCCTGCGTAACAAGATAAATGTCTATGGGCCCAATATTGAACTGGACAAGGATGACACGGTCTATGCCTTGTGTTCAATATAG
>ECD97G402JVKXK length=103 xy=3933_0550 region=2 run=R_2006_10_24_09_34_18_
AGGTACATACCTATAAGGCAAGACTGGTTGCAAAAGGATATAAACAAATTCATGGGATTGACTATGATGAAACCTTTTCACCAGTTGCAATGCTTAAATCTGT
>ECD97G401AMP04 length=117 xy=0141_2742 region=1 run=R_2006_10_24_09_34_18_
GGGTTGCGAAGTTTATGTGAAACGACAAATTTCAACTAAGCTTGAGCCCAAATCTGACCAATGCTTATTTGTGGGGGTATCCTAAAGAAACAAGAGGATATTACTTCTACAATCCTT
>ECD97G401AL37P length=102 xy=0134_3139 region=1 run=R_2006_10_24_09_34_18_
TCCTTAGAATAGCCAGTCCGTTTAATGTATCAAGTGTGACTTAATCATGAGATCCCATTAAACATAAGGACATTATTCTTACAGAGTATATGACTTCAAGAA
>ECD97G402IV2ZM length=102 xy=3528_3216 region=2 run=R_2006_10_24_09_34_18_
TCCTCTTCCAGTGTCCGGTCTTACCGCAATGGAAGCAGGTGCCTTCTTTTGCTATGCCTCCACTAGGCTTCAAAGCAGCAGTGGGTCTGGGATTGGCAACTT
>ECD97G402ITS6S length=102 xy=3502_3698 region=2 run=R_2006_10_24_09_34_18_
AACTTCACCTTTTGCCAACTCTCTACTCCTTTTTAGCCCCTGCACATTGGTACAAATGCGAGAACCGCATCCAGTATCTAATACCCATGATGCAGAAGTAGA
>ECD97G401DMQUG length=110 xy=1372_0470 region=1 run=R_2006_10_24_09_34_18_
CCAATATTGAACTGGACAAGGGTGACACGGTCTATACCTTGTGTTCAATATAGACATAAGGGCAAAGGGGTAATTATACACATAATTATTATCACAGGAGGTTTTGTCAG
>ECD97G401A9OLQ length=102 xy=0403_0828 region=1 run=R_2006_10_24_09_34_18_
TAAGTTATTCTCATGGTGATAATGGTGTATACCACCCTTCGACCTGAAACCACTATGGACCCTAGATGTAGAGTCGAGTGCCTTGTTGCTGATCAAACATTG
>ECD97G401AID6Z length=106 xy=0092_1481 region=1 run=R_2006_10_24_09_34_18_
AAAGTCCCTGAATAGATAGTCCGTTTAATGTATTAAGCGTGACTTAATCATGAGAGCACATTAAACATAAGGACACTATTCCTAAAGTATCAGTAGTCGAGCTTTA
>ECD97G401A1X1A length=102 xy=0315_0252 region=1 run=R_2006_10_24_09_34_18_
ATGGGAAAATTTCATCTAGGTTACTCATGTCCCTTAGCATGCTTCGTGGAGTACCCATCAACTGTCTTTATGGTCATCCAGTTACAAACAATGTTTGATCAG
>ECD97G402GSKIZ length=109 xy=2668_2649 region=2 run=R_2006_10_24_09_34_18_
AATTACCCTTTTGCCCTTATGTCTATATTGAACACAAGGTATAGACCGTGTCATCCTTGTCTAGTTCAATATTGGGCCCATAGACATTTATCCTGTTACGCAGGATGGG
>ECD97G401AS1QU length=102 xy=0213_2948 region=1 run=R_2006_10_24_09_34_18_
CCACTTCACAACAAAGCTCGACTACGGATACTTTAAGAATAGTGTCCTTATGTTTAATGTGATCTCATGATTAAGTCATACTTGATACATTAAACGGACTAG
>ECD97G401CT1YM length=116 xy=1045_1244 region=1 run=R_2006_10_24_09_34_18_
TAATGTGATCTCATGATTAAGTCACACTTGATACATTAAACGAACTAGCTATTCTAGGGACTTTATTAAACAAACATAATAAAGAAAAGACCTTTTATTATTAATAAATAATTCGA
>ECD97G402HPCVD length=102 xy=3042_0471 region=2 run=R_2006_10_24_09_34_18_
CAAGAAGACGATCATGCTCCCACTAACCTTCTTGTAGACACAAGGTTCATCTTCATTCTTGATAAATCAATATTGTTTTACTATTTCATCAAAACGAAGATT
>ECD97G402IHKI3 length=127 xy=3363_1949 region=2 run=R_2006_10_24_09_34_18_
TCAAGGAACTGAGTGTTGGTGTAAGCCCTAGAGGCCAATACTTTTGGTACTTGTATCGAATTATTTATTAATAATAAAAGGCTTTTTCTTTATTATATTTGTTTAATAAAGTCCCTAGAATAGATAG
>ECD97G402G8708 length=102 xy=2858_1370 region=2 run=R_2006_10_24_09_34_18_
GTCCATAGTGGTTTCAGGTCGAAGGGTGGTATACACCATTATCACCATGAGAATAACTTATGACACTTTGCATAACATTCTATATAGTATTCTCATAGCGGG
>ECD97G402FM16Q length=102 xy=2195_3392 region=2 run=R_2006_10_24_09_34_18_
ACATAGGTATGAATATTAGGAGTAATATTTATACCGGATTGACCCGCTATGAGAATACTATATAGAAAGTTATGCAAAGTGTCATAAGTTATTCTCATGGTG
>ECD97G401AOHH6 length=102 xy=0161_3084 region=1 run=R_2006_10_24_09_34_18_
GTGTGGGCTGCAAGCTAAAAAGCCCACTCAAGTGTATGTGGCCCATATCTTATAATATGCCAAAATCACTTAAGCGCGTGGTACCTTACCATATTTCATATT
>ECD97G401DY4LY length=104 xy=1513_0644 region=1 run=R_2006_10_24_09_34_18_
CAATCCGTCCTTTGTGTGTGACCCTGTAGGTTTTCGTGACGTTGGCAATTATATTAAATCACGCATTTAACATAATAAACAGTGAGCGGTATCTAGCAACACAT
>ECD97G401B2NDM length=111 xy=0733_0584 region=1 run=R_2006_10_24_09_34_18_
AGAATACGAAATATGGTAAGGTACCATGAGCTTAAGTGATTTTGGGCATATTATAAGATATGGGCCAAAATACACTTAAGTGGGCTTTTAGCTTGAAGCCCACACAAGTGG
>ECD97G402IHUCT length=102 xy=3366_2395 region=2 run=R_2006_10_24_09_34_18_
GTACTTGTATCGAATTAATAAAAGGCTTTTTCTTTATTATGATTGATTAATAAAGTCCCTGGAATAGATAGTCCGTTTAATGTATCAAGTGTGACTTGATCA
>ECD97G401A1EW6 length=102 xy=0309_0056 region=1 run=R_2006_10_24_09_34_18_
CTTAGTTACTCTATCTCTCATCAATCCGTCCTTTGTGTGTGACCCTGTAGGTTTTCGTGACGTTGGCAATTATATTAAATCACACATTTAACATAATAAACA
>ECD97G402HSEMI length=110 xy=3076_3448 region=2 run=R_2006_10_24_09_34_18_
ATATTATAAGATATGGGCCAAAATACACTTAAGTGGGCTTTTAGCTTGAAGCCCACACAAGTGGTTCTATAAATAGAACCCTTGTGCAGAAGCAAAAATTTGCGGTTGCA
>ECD97G401CAZDQ length=102 xy=0828_0268 region=1 run=R_2006_10_24_09_34_18_
CTTAGTTACTCTATCTCTCATCAATCCGTCCTTTGTGTGTGACCCTGTAGGTTTTCGTGACGTTGGCAATTATATTAAATCACACATTTAACATAATAAACA
>ECD97G401AO6UI length=116 xy=0169_3160 region=1 run=R_2006_10_24_09_34_18_
TTTATAACATTAATACTAAAAGGATGAAACCTAATGAGTTAAATCCAACTTACCTTTGGCATTGTCGATTAGGCCACATAAATGAGAAACGCATTTCCAAACTCCATAAAGATGGA
>ECD97G402F2PH8 length=106 xy=2374_0270 region=2 run=R_2006_10_24_09_34_18_
TGCCAAAGGTAAGTTGGATTTAACTCATTAGGTTTCATCCTTTTAGTATTAATGTTATAAATAGGCATTTCAAGATCAATGACATATAATCCATTGTTCATTTGTG
>ECD97G401COJUL length=122 xy=0982_2539 region=1 run=R_2006_10_24_09_34_18_
CGAAAACCTATAGGGTCACACACAAAGGACGGATTGATGAGAGATAGAATAATTAAGGAACATCGTAAGGTACGGTGTACTTAAGTAGAATACGAAATATGGTAAGGTACCAAGTACTTAAG
>ECD97G401A4IFA length=114 xy=0344_1204 region=1 run=R_2006_10_24_09_34_18_
TTATAGAACATCGTAAGGTACGGTGTACTTGAGTATAATACGAAATATGCTAAGGTACCATGGGCTTAAGTGATTTTGGGCATATTATAAGATATGGGCCAAAATACACTTAAG
>ECD97G401ERYBG length=106 xy=1841_2026 region=1 run=R_2006_10_24_09_34_18_
ATGGTGTCTTCTCAACCTTTTTTGGATGGAACACGGTTAAGTGTGTAAGCTATTGTCAATAGTGCATGTCCCCAAAAGGAGTTTGGAAGATCGGCGTGACTCATCA
>ECD97G402I66OP length=101 xy=3655_1031 region=2 run=R_2006_10_24_09_34_18_
TTGGGTAGCAGTGATGTGTTGCTAGATACCGCTCACTGTTTATTATGTTAAATGTGTGATTCAATATAATTGCCAACGTCGCGAAAACCTATAGGGTCACA
>ECD97G401EDJK9 length=101 xy=1677_1499 region=1 run=R_2006_10_24_09_34_18_
AAGTGTCATAAGTTATTCTCATGGTGATAATGGTGTATACACCCCTTCGACCTGAAACCACTATGGACCCTAGATGTAGAGTCGAGTGCCTTATTGTTGAT
>ECD97G402JRBKP length=115 xy=3884_2503 region=2 run=R_2006_10_24_09_34_18_
TTATAGAACCACTTGTGTGGGCTTCAAGCTAAAAGCCCACTTAAGTGTATTTTGGCCCATATCTTATAATATGCCCAAAATCACTTAAGCGTGTGGTACCTTACCATATTTCGTA
>ECD97G401D4B20 length=101 xy=1572_1946 region=1 run=R_2006_10_24_09_34_18_
TTATTATTAAAGTATCTATAGTCAAGTTTTATTGTGAAGTGGGATGACATTAAAACATTGAGACTATTATGTAGATAGATTGATGGTCACATCTTATGGGT
>ECD97G401D79H0 length=111 xy=1617_0902 region=1 run=R_2006_10_24_09_34_18_
TAATGTTATCCCACTTCATACTAAAGCTCGACTACGGATACTTTAAGAATAGTGTCCTTATGTTTAATGTGTTCTCATGATTAAGTCACACTTAATACATTAAACGGACTA
>ECD97G402IOQ7U length=116 xy=3445_1336 region=2 run=R_2006_10_24_09_34_18_
AAAGAGTCCAACAGTCCATCTTTATGGAGTTTTGGAAATGCGTTTCTCATTTATGTGGCCTAATCGACAATGCCAAAGGTAAGTTGGATTTAACTCATTAGGTTTCATCCTTTTAG
>ECD97G401D9J17 length=101 xy=1631_3901 region=1 run=R_2006_10_24_09_34_18_
TTATTATTAAAGTATCTATAGTCAAGTTTTATTGTGAAGTGGGATGACATTAAAACATTGAGACTATTATGTAGATAGATTGATGGTCACATCTTATGGGT
>ECD97G401D9S3U length=117 xy=1634_3336 region=1 run=R_2006_10_24_09_34_18_
CCTACGAGTTGGCAATGGAGCAAAGGTTGTTGCTTTAGTCGTAGGAACTTATGTATTGACTTTACTTAGTGGTTTAATAATTCAGTTAGAGAACTGTTATTATGTACCTAGAATTAG
>ECD97G402G0QV1 length=101 xy=2761_3215 region=2 run=R_2006_10_24_09_34_18_
TACTGTTTCATCAAAACGAAGATTCCAGCTTATGGAAGCTTGCTTCAATCCATAGATTGATCTTTGTAACTTACATATCTTTTGGGCTTCTTCTGGTATGT
>ECD97G401DY20C length=110 xy=1512_2666 region=1 run=R_2006_10_24_09_34_18_
TAGAGCCTCCTGTAGGAGTTAACCCTATAGGATGAAAGTGGGTCTTCAAAAAGAAGACTGACATGGATGGTAAGGTACATACCTATAAGGCAAGACTGGTTGCAGAAGGA
>ECD97G401ES14N length=113 xy=1854_0373 region=1 run=R_2006_10_24_09_34_18_
TGTTTATATCCTTTTGCAACCAGTCTTGCCTTATAGGTATGTACCTTACCATCCATGTCAGTCTTCTTTTTGAAGACCCACTTGCATCCTATAGGGTTAACTCCTACAAGAGG
>ECD97G401E113W length=104 xy=1956_2458 region=1 run=R_2006_10_24_09_34_18_
GCATAACTTTCTATATAGTATTCTCATAGCGGGTCAATCCGGTATAAATATTACTCTTAATATTCATACCTATGTTTAAGACTTGATAACTCTTTATCCATGAT
>ECD97G401DUAK5 length=101 xy=1458_0391 region=1 run=R_2006_10_24_09_34_18_
GGTCAATCCGGTATAAATATTACTCCTAATATTCATACCTATGTTTAAGACTTGATAACTCTTTATTCATGATCCATGAGATGTGGTCATCAGTCTACAAA
>ECD97G401CRIME length=113 xy=1016_1652 region=1 run=R_2006_10_24_09_34_18_
AAAGGTGAAGTTGACCTACGAGTTGGCAATGGAGCAAAGGTTGCTGCTTTAGCCGTAGGAACTTATGTATTGACTTTACCTAGTGATTTAATAATTCAGTTAGAGAACTGTTA
>ECD97G401DA1YZ length=109 xy=1238_3881 region=1 run=R_2006_10_24_09_34_18_
CTCACATTTGTACCAATGTGCAGGGACTAAAAAGGAGTAGAGATTTGGCAAAAGGTGAAGTCGACCTACGAGTTGGCAATGGAGCAAAGGTTGATGCTTTAGCCGTAGG
>ECD97G401C2IE3 length=104 xy=1141_2605 region=1 run=R_2006_10_24_09_34_18_
ATAAATGTCTATGGGCCCAATATTGAACTGGACAAGGATGACACGGTCTATGCCTTGTGTTCAATATAGACATAAGGGCAAAAGGGTAATTATACACATAAGTA
>ECD97G402F9XEY length=108 xy=2456_1240 region=2 run=R_2006_10_24_09_34_18_
ATATCCATTTGCAACCAGTCTTGCCTTATAGGTATGTACCTTACCATCCATGTCAGTCTTCTTTTTGAAGACCCACTTGCATCCTATAGGGTTAACTCCTACAGGAGG
>ECD97G401CX6VM length=101 xy=1092_1728 region=1 run=R_2006_10_24_09_34_18_
CTAACAACCCGAAACATCAAACAAACAGTATCGTAGTTGTGGAAGAGCAACCTGCTCAAGTAGAACAAGACCATCGTAGGTCAAGCATGATACGTCACCTA
>ECD97G401DEM38 length=101 xy=1279_3318 region=1 run=R_2006_10_24_09_34_18_
AAGACAGTTGATGGGTACTTCACGAAGCATGCTAAGGGACATGAGTTACCTAGATGGAATTTGCCCATCCTGCGTAACAGGATAAATGTATATGGGCCCAA
>ECD97G401CU5X9 length=104 xy=1057_3919 region=1 run=R_2006_10_24_09_34_18_
AATAGTCTTAATGCTTTAATGTTATCCCACTTCACACTAAAGCTCGACTACGGATACTTTAAGAATAGTGTCCTTATGTTTAATGTGCTCTCATGATTAAGTCA
>ECD97G401CVYP4 length=106 xy=1067_0250 region=1 run=R_2006_10_24_09_34_18_
TACCAAAGAGGCCATAACTGGTCCCGAGTCTGAGAAGTGGCTAGAAGCCATGAAATCTGAAATGGATTCCATGTACACAAACCAAGTTTGGACCTTGGTAGAGCCT
>ECD97G401B46Y4 length=106 xy=0762_0510 region=1 run=R_2006_10_24_09_34_18_
GGCTCAAGCTTAGTTGAAAATTTGTCGTTTCACATAAACTTCGCAACCCCAAATCTTCATGTAAGACTTAATGTGGTCTCTTACCACTCCATATCTCATATGGTGT
>ECD97G401CBF34 length=117 xy=0833_1474 region=1 run=R_2006_10_24_09_34_18_
TCCTTTATGTTTAATGTGTTCTCACGATTAAGTCACACTTAATAACATTAAACGGACTATCTATTCCAGGGACTTTATTAATCAACCATAATAAAGAGAATGCCTTTTATTATTCGA
>ECD97G401CUHJU length=101 xy=1050_0968 region=1 run=R_2006_10_24_09_34_18_
TTATTATTAAAGTATCTATAGTCAAGTTTTATTGTGAAGTGGGATGACATTAAAACATTGAGACTATTATGTAGATAGATTGATGGTCACATCTTATGGGT
>ECD97G401CGWUX length=115 xy=0895_2503 region=1 run=R_2006_10_24_09_34_18_
AACTGGAGTTTTCCTAGAAAAGGATTTTATTTCCAAAGGAATCAGTGGGAGGAAAGTAAAGCTTGAAGAAATTCAAGAATCACAAAGCATTGATACACCTATGGAGGAATTAGAG
>ECD97G401DKLT0 length=117 xy=1347_3062 region=1 run=R_2006_10_24_09_34_18_
GTTTAATGTGATCTCATGATTAAGTCACACTTGATACATTAAACAGACTAGCTATTCTAGGGACTTTATTAAACAAACATAATAAAGAAAAGCCTTTTATTATTAATAAATAATTCG
>ECD97G401CUN6T length=101 xy=1052_1379 region=1 run=R_2006_10_24_09_34_18_
ATGATAACAATGGTGTTATCGCACAAGCTAAGGAGCCTAGATCTCACCAACGATCCAAACACATACTTAGACGTTGTGTGAAAATATGTAAAGTACCTACA
>ECD97G402GZETO length=120 xy=2746_2362 region=2 run=R_2006_10_24_09_34_18_
AAAAGCCCACTTAAGTGTATTTTGGCCCATATCTTATAATATGCCCAAAATCACTTAAGCCCATGGTACCTTACCATATTTCGTACTCTACTTAAGTAAACTGTACCTTACGATGTTCTA
>ECD97G401DHCBI length=101 xy=1310_2316 region=1 run=R_2006_10_24_09_34_18_
CCCTAGATGTAGAGTCGAGTGCTTTATTGCTGATCAAACGTTGTCCGTAACTCGATAACCATAAAGACAGTTGATAGGTACTCCACGAAGCATGCTGAGGG
>ECD97G401CZXFG length=110 xy=1112_0874 region=1 run=R_2006_10_24_09_34_18_
AAAGGATATAAACAAATTCATGGGGTTGACTATGATGGAAACTTTTTACTACCTAGTTAGCAATAGCTTAAAATTTGTTCGAATTTTACTTAGTTATCGCTGCATAATCA
>ECD97G401CU5DE length=101 xy=1057_3168 region=1 run=R_2006_10_24_09_34_18_
GAGAATAACTTATGACACTTTGCATAACATTCTATATAGTATTCTCATAGCGGGTCAATCCAGTATAAATATTACTCTTAATATTCATACATATGTTTAAG
>ECD97G401A2MDX length=108 xy=0322_3139 region=1 run=R_2006_10_24_09_34_18_
TCGCTCGAACTGGAGTTTTCCTAGAAAAGGATTTTATTTCCAAAGGAATCAGTGGGAGGAAAGTAGAGCTTGAAGAAATTCAAGAATCACAAAGCATTGATACACCTA
>ECD97G401BOXRB length=101 xy=0576_3925 region=1 run=R_2006_10_24_09_34_18_
TTATTATTAAAGTATCTATAGTCAAGTTTTATTGTGAAGTGGGATGACATTAAAACATTGAGACTATTATGTAGATAGATTGATGGTCACATCTTATGGGT
>ECD97G401DACFS length=101 xy=1230_3558 region=1 run=R_2006_10_24_09_34_18_
ATGATAACAATGGTGTTATCGCACAAGCTAAGGAGCCTAGATCTCACCAACGATCCAAACACATACTTAGACGTTGTGTGAAAATATGTAAAGTACCTACA
>ECD97G401AI6NA length=105 xy=0101_1492 region=1 run=R_2006_10_24_09_34_18_
ACTTATGACACTTTGCATAACTTTCTATATAGTATTCTCATAGCGGGTCAATCCGGTATAAATATTACTCCTAATATTCATACTTATGTTTAAGACTTGATAACT
>ECD97G401DHNL3 length=124 xy=1314_0569 region=1 run=R_2006_10_24_09_34_18_
ACGGACTATCTATTCTAGGGACTTTATTAAACAAATATAATAAAGAAAAGCCTTTTATTATTAATAAATAATTCGATACAAGTACCAAAAGTATTGGCCTCTAGGGAATACACCAACATGTAGG
>ECD97G401C6RMS length=129 xy=1190_0466 region=1 run=R_2006_10_24_09_34_18_
AGTATTCTAGGGACTTTATTAAACAAACGTAATAAAGAAAAGCCTTTTATTATTAATAAATAATTCGATACAAGTACCAAAAGTATTGGCCTCTAGGGCTTACACCAACAGACTCTTCAACTCTTTCAA
>ECD97G401A18HD length=101 xy=0318_1503 region=1 run=R_2006_10_24_09_34_18_
AACAGTGAGCGGTATCTAGCAACACATAGCTGTTATCCAAGACACGAAAATGTCATGTTGTTGGTACAAGGATAGAGTTTCGGGATTTGTTATCGTCTCCA
>ECD97G401ATHQF length=101 xy=0218_3189 region=1 run=R_2006_10_24_09_34_18_
ATGATAACAATGGTGTTATCGCACAAGCTAAGGAGCCTAGATCTCACCAACGATCCAAACACATACTTAGACGTTGTGTGAAAATATGTAAAGTACCTACA
>ECD97G402GA3UB length=101 xy=2469_2977 region=2 run=R_2006_10_24_09_34_18_
AAAGGATATAAACAAATTCATGGGGTTGACTATGATGAAACCTTTTCACCAGTTGCAATGCTTAAATCTGTTCGGATTTTACTTGTTATCGCTGCATATCA
>ECD97G402IWTWP length=127 xy=3537_1239 region=2 run=R_2006_10_24_09_34_18_
ACATTAAACGGACTAGCTATTCTAGGGACTTTATTAATCAACCATAATAAAGAAAAAGCCTTTTATTAATTAATAAATAATTCGATACAAGTACCAAAAGTATTGGCCTCTAGGGCTTACACCAACA
>ECD97G402I8QQE length=101 xy=3672_4036 region=2 run=R_2006_10_24_09_34_18_
ATAGAAAGTTATGCAAAGTGTCAAAAGTTATTCTCATGGTGATAATGGTGTATGCCACTCTTCGACCTGAAACCACTATGGACCCTAGATGTAGAGTCGAG
>ECD97G401BQ1CQ length=101 xy=0600_3592 region=1 run=R_2006_10_24_09_34_18_
ACCTTCTTGTAGACACAAGGATCATCTTCGTTCTTGATGAATCCATATTGTTTTACTGTTTCATCAAAACGAAGATTCCAGCTTCTGGAAGCTTGCTTCAA
>ECD97G402J3VA2 length=113 xy=4027_2220 region=2 run=R_2006_10_24_09_34_18_
TAGATAAATTAATTTCAATAACAAAAATACCTAAAGTTGAAGTCTCTACTCCATTCTTCTTATCTTCCAGGTACTTTGGGCAGTTTCTCTTCCAGTGTCCGGTCTTACCGCAA
>ECD97G401DQBY9 length=114 xy=1412_3987 region=1 run=R_2006_10_24_09_34_18_
TTAATGTGATCTCATGATTAAGTCACACTTGATACATTAAACGGACTATCTATTCTTGGGACTTTATTAGACAAACATAATAAAGAAAAAGACCTTTATTATTAATAAATAATT
>ECD97G402FW19G length=101 xy=2309_3106 region=2 run=R_2006_10_24_09_34_18_
AAAGGATATAAACAAATTCATGGGGTTGACTATGATGAAACCTTTTCACCAGTTGCAATGCTTAAATCTGTTCGGATTTTACTTGTTATCGCTGCATATCA
>ECD97G401ANJPV length=101 xy=0151_0257 region=1 run=R_2006_10_24_09_34_18_
ATGATAACAATGGTGTTATCGCACAAGCTAAGGAGCCTAGATCTCACCAACGATCCAAACACATACTTAGACGTTGTGTGAAAATATGTAAAGTACCTACA
>ECD97G402JEXM9 length=105 xy=3743_2115 region=2 run=R_2006_10_24_09_34_18_
GTGATAATAATTATGTGTATAATTACCTTTTGCCCTTATGTCTATATTTGAACACAAGGCATAGACCGTGTCATCCGTTGTCCAGTTCAATATTGGGCCCATAGA
>ECD97G402F9VWJ length=101 xy=2455_3377 region=2 run=R_2006_10_24_09_34_18_
GGTCAATCCGGTATAAATATTACTCCTAATATTCATACCTATGTTTAAGACTTGATAACTCTTTATTCATGATCCATGAGATGTGGTCATCAGTCTACAAA
>ECD97G401C7AYE length=102 xy=1196_0932 region=1 run=R_2006_10_24_09_34_18_
CGGATTGACCCGCTATGAGAATACTATATAAAAAGTTATGCAAAGTGTCATAAGTTATTCTCATGGTGATAATAGTGTATACCACTCTTCGACCTGAAACCA
>ECD97G402IQ82D length=101 xy=3473_3091 region=2 run=R_2006_10_24_09_34_18_
TTGGGTAGCAGTGATGTGTTGCTAGATACCGCTCACTGTTTATTATGTTAAATGTGTGATTCAATATAATTGCCAACGTCGCGAAAACCTATAGGGTCACA
>ECD97G402I0H6T length=113 xy=3579_0643 region=2 run=R_2006_10_24_09_34_18_
TACCATATTTCGTATTCTACTCAAGTACACCGTACCTTACGATGTTCTATAATTCACTTAAGGGCACCGTACCATACGGTATTCCTTAGTTACTCTATCTCTCATCAATCCGT
>ECD97G401BKK7F length=101 xy=0527_1737 region=1 run=R_2006_10_24_09_34_18_
GATCACATCTCATGGATCATGGATAAAAAGTTATCAAGTCTTAAACATAGGTATGAGTATTAAGAGTAATATTTATACTGGATTGACCCTCTATGAAAATA
>ECD97G401A1EKA length=118 xy=0308_3688 region=1 run=R_2006_10_24_09_34_18_
ACAAAGGACGGATTGATGAGAGATAGAGTAACTAAGGAATACCGTAAGGTACGGTGCCCTTAAGTGAGTTATGGAACATCATAAGGTACGGTGTACTTAAGTAGAATACGAAATATGG
>ECD97G402JEZU4 length=107 xy=3744_0894 region=2 run=R_2006_10_24_09_34_18_
ATATTATGTTTGTTAATAAAGTACCTAGAATAGCTAGTCCATTTAATGTATCAAGTGTGACTTGATCATGGGATCCCATTAAACATAAGGACAATATTCTTAAAGTA
>ECD97G401CQE7W length=105 xy=1003_3834 region=1 run=R_2006_10_24_09_34_18_
TGTATAATTACCCTTTTGCCCTTATGTCTATATTGAACACAAGGCATAGACCGTGTCATCCTTGTCCAGTTCAATATTGGGCCCATAGACATTTATCCTATTACG
>ECD97G401B6HFT length=111 xy=0776_3383 region=1 run=R_2006_10_24_09_34_18_
ATATTACGGTATTCCTTAGTTACTCTATCTCTCATCAATCCGTCCTTTTGTGTGTGACCCTGTAGGTTTTCGCGACATTGGCAATTATATTAAATCACGTATTTAACATAA
>ECD97G402G52BS length=116 xy=2822_1462 region=2 run=R_2006_10_24_09_34_18_
ATTTTCTTTTATTATGGTTGATTAATAAAATCCCTGGAATAGATAGTCCGTTTAATGTATTAAGTGTGACTTAATCATGAGAACACATTAAACATAAGGACACTATTCTTAAAGTA
>ECD97G402GFDES length=101 xy=2518_1298 region=2 run=R_2006_10_24_09_34_18_
GGTCAATCCGGTATAAATATTACTCCTAATATTCATACCTATGTTTAAGACTTGATAACTCTTTATTCATGATCCATGAGATGTGGTCATCAGTCTACAAA
>ECD97G401C08IH length=101 xy=1127_0455 region=1 run=R_2006_10_24_09_34_18_
CTAACAACCCGAAACATCAAACAAACAGTATCGTAGTTGTGGAAGAGCAACCTGCTCAAGTAGAACAAGACCATCGTAGGTCAAGCATGATACGTCACCTA
>ECD97G401BJJ5W length=101 xy=0515_2882 region=1 run=R_2006_10_24_09_34_18_
CATACCAGCCAGAGGAGGTTTTCAATACTTCATCACATTTACTGATGGTTTCAGTAGATATGGTTATGTGTATTTAATGAAACACAAATCAGAGTCCTTTG
>ECD97G402FTRJ0 length=106 xy=2272_0814 region=2 run=R_2006_10_24_09_34_18_
ACTAGGTAAGAATATTAAAACACTTCAATCGGATCGAGGTGGTGAATATTTAAGCCTAGAGTTTGATGACCATCTGAAAGAGTGTGGGATCCTATCCCAACTCACT
>ECD97G401BN168 length=101 xy=0566_3986 region=1 run=R_2006_10_24_09_34_18_
GCATGATTCCAAGAAAGGATTCATACCTATGCAACATGGCTTGTGTCTATCAAAAACACAATCCCCTTCAACTAAGGAAGAAAGGGATCACATGAATAAGA
>ECD97G401BNKD9 length=101 xy=0561_1391 region=1 run=R_2006_10_24_09_34_18_
ATGATAACAATGGTGTTATCGCACAAGCTAAGGAGCCTAGATCTCACCAACGATCCAAACACATACTTAGACGTTGTGTGAAAATATGTAAAGTACCTACA
>ECD97G401AF65L length=101 xy=0067_1447 region=1 run=R_2006_10_24_09_34_18_
AAGTGTCATAAGTTATTCTCATGGTGATAATGGTGTATACACCCCTTCGACCTGAAACCACTATGGACCCTAGATGTAGAGTCGAGTGCCTTATTGTTGAT
>ECD97G401A4Z5J length=114 xy=0349_3701 region=1 run=R_2006_10_24_09_34_18_
AGGGTCACACACAAAGGACGGATTGATGAGAGATAGAGTAACTAAGGAATACCATAAGGTACGGTGCCCTTAAGTGAATTATAGAACATCGTAAGGTACGGTGTACTTGAGTAG
>ECD97G401CE9XN length=110 xy=0876_3961 region=1 run=R_2006_10_24_09_34_18_
GCCGGTTGTTTTTTCGCGGATGCGACACGGTGAACTTAAGTAGAATACGAAATATGGTAAGGTACCATGCGCTTAAGTGATTTTCAGTATACCATAAGATATGAGCGACA
>ECD97G401BMH8M length=111 xy=0549_1092 region=1 run=R_2006_10_24_09_34_18_
AAGTGAATTATAGAACATCGTAAGATACGGTGTACTTGAGTAGAATACGAAATATGGTAAGGTACCATGGGCTTAAGTGATTTTGGGCATATTATAAGATATGGGCCAAAA
>ECD97G401C2GN8 length=101 xy=1141_0342 region=1 run=R_2006_10_24_09_34_18_
CACTATGGACCCTAGATGTAGAGTCGAGTGCTTTATTGTTGATCAAACGTTGTCCGTAACTGGATAACCATAAAGACAGTTGATGGGTACTCCACGAAGCA
>ECD97G402HA3YM length=115 xy=2879_3388 region=2 run=R_2006_10_24_09_34_18_
ATTAATAATAAAAGGCTTTTTCTTTATTACGTTTGTTTAATAAAGTCCCTAGAATAGCTAGTCTGTTTAATGTATCAAGTATGACTTAATCATGAGATCACATTAAACATAAGGA
>ECD97G401AYEDT length=101 xy=0274_2751 region=1 run=R_2006_10_24_09_34_18_
GAGAATAACTTATGACACTTTGCATAACATTCTATATAGTATTCTCATAGCGGGTCAATCCAGTATAAATATTACTCTTAATATTCATACATATGTTTAAG
>ECD97G401EW2FU length=100 xy=1899_3080 region=1 run=R_2006_10_24_09_34_18_
GATAAATGTCTATGGGCCCAATATTGAACTGCACAAGGATGACACGGTCTATGCCTTGTGTTCAATATAGACATAAGGGCAAAAGGGTAATTATACACAT
>ECD97G402HFELG length=112 xy=2928_3090 region=2 run=R_2006_10_24_09_34_18_
CAAACTCTAGGCTTAAATACTCACCACCTCGATCTGATCAAAGAGTTTTAATATTCTTACCTAGTTGGTTTTGTACTTCATTCTTGAATTCCTTGAACTTTTTCAAAGGACT
>ECD97G401EZN3U length=111 xy=1929_1592 region=1 run=R_2006_10_24_09_34_18_
AATACCTGAAGTTGAAGTCTCTACTCCATTCTTCTTATCTTCTAGGTGCTTTGGGCAATTCCTCTTCCAATGTCCGGTCTTACCGCAATGGAAGCAGGTGCCTTTCTTTTG
>ECD97G401E2S71 length=130 xy=1965_0735 region=1 run=R_2006_10_24_09_34_18_
GGAGATTGTTGGTGTAAGCCCTAGAGGCCAATACTTTTGGAACTTTTATCGAATTATTTATTAATAATTAAAAGGCTTTTTCTTTATTATGTTTGATTAATAAAGTCCCTATAATAGCTAGTCCGTTTAA
>ECD97G401EIQVB length=100 xy=1736_2549 region=1 run=R_2006_10_24_09_34_18_
TATATTGTCAAGTGTAGGTACTTTACATATTTTCGCACAACGCCTAAGTATGTGTTCGGATCATTGGTGAGATCTAGGCTCCTTAGCTTGTGTGATAACA
>ECD97G402JM4AY length=120 xy=3836_3064 region=2 run=R_2006_10_24_09_34_18_
GTTTATTATGTTAAATGCGTGATTTAATATAATTTCCAACGCCGCAAAACCTATAGGGTCACACACAAAGGACGGATTGATGAGAGATAGAGTAACTAAGGAACACCGTAAGGTACGGTG
>ECD97G401EWRNB length=100 xy=1896_1381 region=1 run=R_2006_10_24_09_34_18_
TTGACCTACGCTGGTCTTGTTCTACTTGAGCAGGTCGCTCTTACACAGCTACTTGTGTTTCCTACTCTAATTCCTCCATAGGTGTATCGATGCTTTGTGA
>ECD97G402JHSPY length=104 xy=3776_0532 region=2 run=R_2006_10_24_09_34_18_
CTCTTTCGACCTGAAACCACTATGGATCCTAGATGTAGAGTCGAGTGCTTTATTGCTGATCCAACGTTGTCCGTAACTGGATAACCATAAAGACAGTTGATGGG
>ECD97G402G1G27 length=103 xy=2770_0305 region=2 run=R_2006_10_24_09_34_18_
CTTAACCGTGTTCCATCCAAAAGGTTGAAAAGACACCATATGAGATATGGAGTGGTAAGAGACCACATATGTCTTACATGAAGATTTGGGGTTGCGAAGTTTA
>ECD97G402IDRH2 length=114 xy=3320_0488 region=2 run=R_2006_10_24_09_34_18_
CCAAAATACACTTAAGTGGGCTTTTAGCTTGAAGCCCACACAAGTGGTTCTATAAATAGAACCCTTGTGCAGAAGCAAAAATTTTGCGGTTGCATTCTTTTCGTTAATCACTCT
>ECD97G401EFLD5 length=100 xy=1700_2939 region=1 run=R_2006_10_24_09_34_18_
CGAAGGGTGGTATACACCACTATCACCATGAGAATAACTTATGAAACTTTGCATAACATTCTATATGGTATTCTCATAGCGGGTCAATCCAGGATAATTA
>ECD97G401EJ45V length=108 xy=1752_2193 region=1 run=R_2006_10_24_09_34_18_
ACAAATCCTTTTGTGATAATACTTATGTGTACAATTACCCTTTTGCCCTTATGTCTATATTGAACACAAGGCATAGACCGTGTCATCCTTGTCCAGTTCAATATTGGG
>ECD97G402HGEB1 length=119 xy=2940_0255 region=2 run=R_2006_10_24_09_34_18_
AGGACGGATTGATGAGAGATAGAGTAACTAAGGAACACCGTAAAGTACGGTGCACTTAAGTGAATTGTAGAACATCGTAAGGAACGGTGTACTTAAGTAGAATACGAAATATGGTAAGG
>ECD97G402JWR5B length=104 xy=3946_3309 region=2 run=R_2006_10_24_09_34_18_
AGTTAGTTTTGTACTTCATTCTTGAATTCCTTGAACTTTTCAAAGGACTCTAATTTGTGTTTCATTAAATACACATAACCATATCTACTGAAATCATCAGTAAA
>ECD97G401EIQ7Y length=121 xy=1736_3004 region=1 run=R_2006_10_24_09_34_18_
GGTTATGTGTATTTAATGAAACACAAATCAAAGTCCTGTGAAAAGTTCAAGGAATTCAAGAATGAAGTACAAAACCAACTAGGTAAGAATATTAAAACTCTTCGATAAGATCGAGGTGGTG
>ECD97G401EOV9A length=115 xy=1806_2748 region=1 run=R_2006_10_24_09_34_18_
TTTCCTGCTCTAATTCCTCCATAGGTGTATCGATGCTTTGTGATTCTTGAATTTCTTCAAGCTCTACTTTCCTCCCACTGATTCCTTTGGAAATAAAATACCTTTTCTAGGAAAA
>ECD97G401DXRBV length=104 xy=1497_2313 region=1 run=R_2006_10_24_09_34_18_
AACTGTCTTTATGGTTATCCAGTTACGGACAACGTTGGATCAGCAATAAAGCACTCGACTCTACATCTAGGATCCATAGTGGTTTCAGGTCGAAGAGTGGTATA
>ECD97G402G1KIN length=108 xy=2771_0653 region=2 run=R_2006_10_24_09_34_18_
ACAATGCCAAAGGTAAGTTGGATTTAACTCATTAGGTTTCATCCTTTTAGTATTAATGTTATAAATAGGCATTTCAAGATCAATGACATATAGTCCATTGTTCATTTG
>ECD97G401C0M6S length=112 xy=1120_1490 region=1 run=R_2006_10_24_09_34_18_
ATAATAAAGAAAATGCCTTTAAATAATTCGATACAAGTACCAAAGTATTGGCCTCTAGGGCTTACACCAACAATCTCCCACTAGCACTAGAGCCAATCAGGCATACCCCGTA
>ECD97G401D7LLY length=100 xy=1609_2708 region=1 run=R_2006_10_24_09_34_18_
AGTTACAAAGATCAATCTATGAATTGAAGCAAGCTTCCAGAAGCTGGAATCTTCGTTTTGATGAAACAGTAAAACAATATGGATTCATCAAGAACGAAGA
>ECD97G401C5N9S length=124 xy=1177_2702 region=1 run=R_2006_10_24_09_34_18_
ATTCCAGGGACTTTATTAATCAACCATAATAAAGAAAATGCCTTTTATTATTAATAAATAATTCGATACAAGTACCAAAAATTATTGGCCTCTAGGGCTTACACCAACACTTGGGACGTGCAAA
>ECD97G402FZDP6 length=100 xy=2336_0684 region=2 run=R_2006_10_24_09_34_18_
GATAATACTTATGTGTACAATTACCCTTTTGCCCATATGTCTATATTGGACACAAGGCATAAAATGTGTCATCCTTGTCCAGTTCAATATTGGGCCAGTA
>ECD97G401DQN2I length=109 xy=1416_3272 region=1 run=R_2006_10_24_09_34_18_
AAACATAATAGTCTTAATGTCTTTAATGTTATCCCACTTCACACTAAAGCTCGACTACGGATACTTTAAGAATAGTGTCCTTATGTTTAATGTGACTCTCATGATTAAG
>ECD97G401DU4H0 length=116 xy=1467_2294 region=1 run=R_2006_10_24_09_34_18_
TAGAGAACTGTTATTATGTACCTGCAATTAGCAGGAATATTATTTCCGTTTCTTGTTTGGACAAGTTTGGTTTTTCATTTATAATAAAGAATAATTGTTGCTCAATTTTTTTTGAA
>ECD97G401DOPDG length=108 xy=1394_1762 region=1 run=R_2006_10_24_09_34_18_
CCATGAAATCTGAAATGGATTCCATGTACACAAACCAAGTTTGGACCTTGGTAGAGCCTCCTGTAGGAGTTAACCCTATAGGATGCAAGTGGGTCTTCAAAAAGAAGA
>ECD97G402GXJ9P length=101 xy=2725_2123 region=2 run=R_2006_10_24_09_34_18_
CATTCTGATGATCGGAAATGGAAAGAGACAGAACAAAAGGCCCACTAAGCAGAGTGATAAGGGGAAGGGCAAGGAAGTTGCCAATCCCAGACCCACTGCTG
>ECD97G401CBIO6 length=100 xy=0834_0728 region=1 run=R_2006_10_24_09_34_18_
CATAGACATTTATCCTGTTACGCAGGATGGGCAAATTCCATCTAGGTCACTCATGTCCCTTAGAACGCTTCGTGGAGTACCCATCAACTGTCTTTATGGT
>ECD97G401CV2J4 length=100 xy=1068_1122 region=1 run=R_2006_10_24_09_34_18_
AGTTACTCTATCTCTCATCAATCTGTCCTTTTGTGTGTGACCCAGTAGGTTTTCGCGGCATTGGCAATTATATTAAATCACGTGTTTAACATAATAAACA
>ECD97G401CTTZJ length=111 xy=1042_3197 region=1 run=R_2006_10_24_09_34_18_
CAAACTATAGGCTTAAATACTCACCACCTCGATCTGATCGAAGAGTTTTAATATTCTTACCTAGTTGGTTTAGTACTTCATTCTTGAATTCCTTGAACTTTTCAAAGGACT
>ECD97G401C9JYJ length=117 xy=1221_3513 region=1 run=R_2006_10_24_09_34_18_
CTATAGGGTCACACACAAAGGACGGATTGATGAGAGATAGAGTAACTAAGGAACACCGTAAGGTACGGTGCAATTAAGTGGGAGACGAAATATGGTAAGGTACCAAATACTTAAGTG
>ECD97G402GK15I length=115 xy=2583_0404 region=2 run=R_2006_10_24_09_34_18_
GTAAGGTACGGTGTACTTGAGTAGAATACGAAATATGGTAAGGTACCATGGGCTTAAGTGATTTTGGGCATATTATAAGATATGGGCCAAAATACACTTAAGTGGGCTTTTTTAG
>ECD97G401CSC6W length=101 xy=1026_0310 region=1 run=R_2006_10_24_09_34_18_
ATAGGTATGAATATTAGGAGTAATATTTATACCGGATTGACCCGCTATGAGAATACTATATAGAAAGTTATGCAAAGTGTCATAAGTTATTCTCATGGTGA
>ECD97G401CIVWD length=100 xy=0918_0363 region=1 run=R_2006_10_24_09_34_18_
ATACTTAAGGATATTCTTGACAGCTACCCAATGGGCATCACCAGGATCAAATTGGTACCTACTCGTTGCACTTAAAGCATACGAGACATCTGGTCGAGTA
>ECD97G401CAS3F length=113 xy=0826_0313 region=1 run=R_2006_10_24_09_34_18_
ATACCTTACGATGTTCTATAATTCACTTAAGTGCACCGTACCTTACGGTGTTCCTTAGTTACTCTATCTCTCATCAATCCGTCCTTTGTGTGTGACCCTGTAGGTTTTCGCAG
>ECD97G401DLR4C length=100 xy=1361_0522 region=1 run=R_2006_10_24_09_34_18_
CCCAAATCTTCATGTAAGACATATGTGGTTTCTTACCACTCCATATCTCATATGGTGTCTTCTCAACCTTTTTTGGATGGAACACGGTTAAGTGTGTAAG
>ECD97G401DLH61 length=108 xy=1357_4043 region=1 run=R_2006_10_24_09_34_18_
TTGTATCGAATTATTTGTTAATAATAAAAGGCTTTTTCTTTATTATGTTTGTTTAATAAAGTCCCTGGAATAGATAGTCCGTTTAATGTATCAAGTATGACTTAATCA
>ECD97G401BTXT5 length=105 xy=0633_3835 region=1 run=R_2006_10_24_09_34_18_
GTCTTTATGGTTATCCAGTTACGGACAACGTTGGATCAGCAATAAAGCACTCGACTCTACATCTAGGATCCATAGTGGTTTCAGGTCGAAGAGTGGTATACACCA
>ECD97G401C30UU length=102 xy=1158_3524 region=1 run=R_2006_10_24_09_34_18_
CAATATTGAACTGGACAAGGATGACACGGTCTATGCCTTGTGTTCAATATAGACATAAGGGCAAAAGGGTAATTATACACATAAGTATTATCACAGAAGGAA
>ECD97G401A42P7 length=100 xy=0350_2941 region=1 run=R_2006_10_24_09_34_18_
TGGTCCACATACATCAGTATGTATGAGGGTCAAAAGATCATTAGCTCTTTCACCTTTTCCTGTGAATGGAGACTTTGTCATCTTTCCAATTAAACAAGAT
>ECD97G401DSUKA length=104 xy=1441_2600 region=1 run=R_2006_10_24_09_34_18_
GTTTTGTACTTCATTCTTGAATTCCTTGAACTTTTCAAAGGACTCTGATTTGTGTTTCATTAAATACACATAACCATATCTACTGAAGTCATCAGTAAATGTGA
>ECD97G401E3RSL length=114 xy=1976_0483 region=1 run=R_2006_10_24_09_34_18_
TTATAGAACCACTTGTGTGGGCTTCAATCTAAAAAGCCCACTTAAGTGTATTTTGGCCCATATCTTATAATATGCCCAAAATCACTTAAGCCCATGGTACCTTACCATATTTCA
>ECD97G401A5CGB length=112 xy=0353_3257 region=1 run=R_2006_10_24_09_34_18_
TATTACTCATTGGAAACGATGTCCCTACCCTGCAACAAGTAAAGTCTTGGTTGGGGAAATGCTTTTCTATGAAGGACCTAGGTGAAGCAACCTATATATTAGGAATCAGAAT
>ECD97G401BBRV3 length=100 xy=0427_0097 region=1 run=R_2006_10_24_09_34_18_
GATAAGGATGACTTTAGATCGCAATCTGGTTATGTGTTTTGCTTAAACGGTGGCGCTGTGAGCTGGAAAAGTTCAAAGCAAGATACAGTTGCTGATTCTA
>ECD97G402I22V6 length=105 xy=3608_2004 region=2 run=R_2006_10_24_09_34_18_
CACTTAAGTGGGCTTTTTAGCTTGAAGCCCACACAAGTGGTTCTATAAATAGAACTCTTGTGCAGAAGCATTGATTGCGGTTGCATTATTTTTCGTTTTCTCTCT
>ECD97G401C4MCN length=102 xy=1165_2709 region=1 run=R_2006_10_24_09_34_18_
GAACACAAGGTATAGACCGTGTCACCCTTGTCCAGTTCAATATTGGGCCCATAGACATTTATCCTGTTACGCAGGATTGGCAAATTCCATCTAGGACACTCA
>ECD97G402IV806 length=109 xy=3530_2856 region=2 run=R_2006_10_24_09_34_18_
CCTGTGACCTACCAAGAGGCCATAACTGGTCCCGAGTCTGAGAAGTGGCTAGAAGCCATGAAATCTGAAATGGATTCCACGTACACAAACCAGGTTTAGACCTTGGTAG
>ECD97G401BGKSJ length=100 xy=0481_2993 region=1 run=R_2006_10_24_09_34_18_
CATAGACATTTATCCTGTTACGCAGGATGGGCAAATTCCATCTAGGTCACTCATGTCCCTTAGAACGCTTCGTGGAGTACCCATCAACTGTCTTTATGGT
>ECD97G402FUSMP length=100 xy=2283_3807 region=2 run=R_2006_10_24_09_34_18_
AAGTATTATCACAAAAGGATTTGTCAAATCACATGACATTTTCGTGTCTTGGGTATCAGTGATGTGTTGCTAGAAACCGCTCATTGTTTATCATGTTAAA
>ECD97G401A964T length=104 xy=0409_0267 region=1 run=R_2006_10_24_09_34_18_
CTTCACAACAAAGCTCGACTACGGATACTTTAAGAATAATGCCCTTATGTTTAATGGGATCTCATGATTAAGTCACACTTTATATATTAAATGGACTAGCTATT
>ECD97G401ERCMW length=116 xy=1834_2598 region=1 run=R_2006_10_24_09_34_18_
AAACTTGTCCAAACAAGAAACGGAAATAATATTCCTGCTAATTGCAGGTACATAATAACAGTTCTCTAACTGAATTATTAAATCACTAGGTAAAGTCAATACATAAGTTCCTACGG
>ECD97G401CBUKH length=116 xy=0837_3823 region=1 run=R_2006_10_24_09_34_18_
CACACACAAAGGACGGATTGATGAGAGATAGAGTAACTAAGGAACACCGTAAGGTATGGTGCACTTAAGTGGGAGACGAAATATGGTAAGGTACCAAATACTTAAGTGATTTTGGG
>ECD97G401CUMRP length=100 xy=1051_3635 region=1 run=R_2006_10_24_09_34_18_
GATAAATGTCTATGGGCCCAATATTGAACTGCACAAGGATGACACGGTCTATGCCTTGTGTTCAATATAGACATAAGGGCAAAAGGGTAATTATACACAT
>ECD97G401C3K3I length=136 xy=1153_3580 region=1 run=R_2006_10_24_09_34_18_
ACATTAAACGGACTAACTATTCTAGGGACTTTATTAAACAAACATAATAAAGAAAAGTCTTTTATTATTAATAAATAATTCAAAACAAGTACCAAAAGTATTGGCCTATAGGGCTTACACCAACAAGTAGTCCCGT
>ECD97G401APMX6 length=100 xy=0174_3548 region=1 run=R_2006_10_24_09_34_18_
TGACCATAAAGACAGTTGATGGGTACTCCACGAAGCATGCTAAGGGACATGAGTGACCTAGATGGAATTTTCCCATCCTGCGTAACAGGATAAATGTCTA
>ECD97G401DXLVJ length=109 xy=1495_3437 region=1 run=R_2006_10_24_09_34_18_
CACACAAGTGGTTCTATAAATAGAACCCCTTGGGTAGAAGCATTGTCACTCCAATCCACTCAGACAGAAATTCAAGTAGAGACTTGGAATTTTGTTTCCCTCTTTCTCT
>ECD97G402IM3U9 length=100 xy=3426_2243 region=2 run=R_2006_10_24_09_34_18_
AGTTACTCTATCTCTCATCAATCTGTCCTTTTGTGTGTGACCCAGTAGGTTTTCGCGGCATTGGCAATTATATTAAATCACGTGTTTAACATAATAAACA
>ECD97G402FNRMO length=112 xy=2203_3598 region=2 run=R_2006_10_24_09_34_18_
GTGGCCTAATCGACAATGGCAAAGGTAAGTTGGATTTAACTCATTAGGTTTCATCCTTTTAGTATTAATGTTATAAATAGGCATTTCAAGATCAAGGACATATAATCCATTG
>ECD97G402JYA9V length=102 xy=3964_1025 region=2 run=R_2006_10_24_09_34_18_
ACATAGGTATGAATATTAGGAGTAATATTTATACCGGATTGACCCGCTATGAGAATACTATATAGAAAGTTATGCAAAGTGTCATAAGTTATTCTCATGGTG
>ECD97G401BJ8UH length=100 xy=0523_2103 region=1 run=R_2006_10_24_09_34_18_
ATACGATTATGCTCCCACTAACCTTCTTGTAGACACAAGGCTCATCTTCGTTCTTGATGAATCCATATTATTTTACTATTTCATCAAAACGAAGATTCCA
>ECD97G402J47IL length=115 xy=4042_3259 region=2 run=R_2006_10_24_09_34_18_
TATCGAATTATTTATTAATAATAAAAGGCTTTTTCTTTATTATGTTTGTTTAATAAAGTCCCTAGAATAGCTAGTCCGTTTAATGTATCAAGTATGACTTAATCATGAGATCACA
>ECD97G401CKEGD length=100 xy=0935_1435 region=1 run=R_2006_10_24_09_34_18_
CATGATTCATGAGATGTAATCATCAGTCTATATACATAGTAGTCTTAATGCTTTAATTTTGTCCCACTTTACAATAAAGCTCGACTACAAATACTTTAAG
>ECD97G402HUV8L length=100 xy=3105_0803 region=2 run=R_2006_10_24_09_34_18_
CACTATTATCACCATGAGAATAACTTATGACACTTTGCATAACTTTCTATATAGTATTCTCATAGCGGGTCAATCCGGTATAAATATTACTCCTAATATT
>ECD97G401CZY1P length=100 xy=1112_2971 region=1 run=R_2006_10_24_09_34_18_
TTATAATAAAGAACAATTGTTGCTCAATTTATTTGAATGATATATTTTATGCTACTACACAAATGAACAATGGACTATATGTCCTTGATCTTGAAATGCG
>ECD97G402I2A5C length=100 xy=3599_2910 region=2 run=R_2006_10_24_09_34_18_
GATAAATGTCTATGGGCCCAATATTGAACTGCACAAGGATGACACGGTCTATGCCTTGTGTTCAATATAGACATAAGGGCAAAAGGGTAATTATACACAT
>ECD97G402GWDU9 length=119 xy=2712_0419 region=2 run=R_2006_10_24_09_34_18_
TTGTCCCTCGAACTGGAGTTTTCCTAGAAAAGGATTTTATTTCCAAAGGAATCAGTGGGAGGAAAGTAGAGCTTGAAGAAATTCAAGAATCACAAAGAATTGATACACCTATGGAGGAA
>ECD97G402FH6BQ length=127 xy=2140_0756 region=2 run=R_2006_10_24_09_34_18_
GTGCTAGTGGGAGACTGTTGGTGTAAGCCCTAGAGGCCAATACCTTTTGGTACTTGTATCGAATTATTTATTAATAATAAAAGGCTTTTTCTTTATTATGTTTGTTTAAATAAAGTCCCTAGAATAA
>ECD97G401AHX1H length=112 xy=0087_1027 region=1 run=R_2006_10_24_09_34_18_
TAAGTGTATTTTGGCCCATATCTTATAATATGCCCAAAATCACTTAAGCCCATGGTATCTTACCATATTTCGTATTCTACTCAAGTACACCGTACCTTACGATGTTCCATAA
>ECD97G402G1EJX length=100 xy=2769_1115 region=2 run=R_2006_10_24_09_34_18_
ATATACTCAGCCTCAGTTGTAGAATCAACAACTGCATCTTGCGTTGAACTTTTCAAGCTCACAGTGCCACCATTTTAACCAAAACACATAACCAGATTGG
>ECD97G401CJ29W length=114 xy=0931_3330 region=1 run=R_2006_10_24_09_34_18_
AGTTATTTATTAATATTAAAAGGCTTTTTCTTTATTATGTTTTCTAATAAAGTCTCTAGAATAGATAGTCCGTTTAATGTATCAAGTGTGACTTAATCATGAGATCACATTAAA
>ECD97G401C5M3F length=100 xy=1177_1177 region=1 run=R_2006_10_24_09_34_18_
GATAATACTTATGTGTACAATTACCCTTTTGCCCATATGTCTATATTGGACACAAGGCATAAAATGTGTCATCCTTGTCCAGTTCAATATTGGGCCAGTA
>ECD97G401AD5IM length=123 xy=0044_0220 region=1 run=R_2006_10_24_09_34_18_
GTATCGAATTATTTATTAATAATAAAAGGAATTTTCTTTATTATGGTTGATTAATAAAGTCCCTGGAATAAATAGTCCGTTTAATGTATTAAGTGTGACTTAATCATGAGAACACATTAAACA
>ECD97G402IGPBN length=100 xy=3353_2465 region=2 run=R_2006_10_24_09_34_18_
GATAAATGTCTATGGGCCCAATATTGAACTGCACAAGGATGACACGGTCTATGCCTTGTGTTCAATATAGACATAAGGGCAAAAGGGTAATTATACACAT
>ECD97G401B8DBG length=108 xy=0798_1242 region=1 run=R_2006_10_24_09_34_18_
TTAATGCTTTAATGTTATCCCACTTCACATTAAAGCTCGACTACGGATACTTTAAGAATAGTGTCCTTATGTTTAATGTGTTCTCATGATTAAGTCACACTTAATACA
>ECD97G401BL2QI length=115 xy=0544_1480 region=1 run=R_2006_10_24_09_34_18_
TCAGAGTCCTTTGAAAAGCTCAAGTAATTCAAGAATGAAGTACAAAACCAACTAGGTAAGAATATTAAAACTCTTCGATCAGATCGAGGTGGTGAGTATTTAAGCCTAGAGTTTG
>ECD97G401B0AQL length=120 xy=0706_1483 region=1 run=R_2006_10_24_09_34_18_
AGTAATACCCTTTTGTTTCTTTAGGATACCCCACAAATAAGCATTTGTCAGATTTGGGCTCAAGCTTAGTTGAAATTTGTCGTTTCACATAAACCTCGCAACCCCAAATCTTCATGTAAG
>ECD97G401BSYKM length=127 xy=0622_3188 region=1 run=R_2006_10_24_09_34_18_
AATTATTTATTAATAATAAAAGGTTTTTCTTTATTATGTTTGTTTAATAAAGTCCCTAGAATAGCTAGTCCGTTTAATGTATTAAGTGCGACTTAATCATGAGAACACTTTAAACATAAGGACACTA
>ECD97G402HEJ4G length=120 xy=2919_0462 region=2 run=R_2006_10_24_09_34_18_
ATGCCCAAAATCACTTAAGCCCATGGTACCTTACCATATTTCGTATTCTACTCAAGTACACCGTACCTTACGATGTTCTATAATTCACTTAAGGGCACCGTACCTTACAGTATTCCTTAG
>ECD97G401BGKF6 length=118 xy=0481_2548 region=1 run=R_2006_10_24_09_34_18_
GTTATTATGTACCTGCAATTAGCAGGAATATTATTTCCGTTTCTTGTTTGGACAAGTTTGGTTTTTCATTTATAATAAAGAACAATTGTTGCTCAATTTATTTGAATGAAATATTCTA
>ECD97G401BI39Z length=126 xy=0510_2773 region=1 run=R_2006_10_24_09_34_18_
TAGTGGGAGATTGTTGGTGTAAGCCCTAGAGGCCAATACTTTTGGTACTTGTATCGAATTATTTATTAATAATAAAAGACACTTTTCTTTATTATGTTTGTTTAATAAAGTCCCTGGAATAGATAG
>ECD97G401BOLEA length=100 xy=0573_0192 region=1 run=R_2006_10_24_09_34_18_
CATAGACATTTATCCTGTTACGCAGGATGGGCAAATTCCATCTAGGTCACTCATGTCCCTTAGAACGCTTCGTGGAGTACCCATCAACTGTCTTTATGGT
>ECD97G401BPUVP length=122 xy=0587_1795 region=1 run=R_2006_10_24_09_34_18_
TCAAGCTAAAAAGCCCACTTAAGTGTATTTTGGCCCATATTTCATAATATGCCAAAATCACTTAAGTATTTGGTACCTTACCATATTTCGTCTCCCACTTAAGTGCACCGTACCTTACGGTG
>ECD97G402G7QEA length=115 xy=2841_1488 region=2 run=R_2006_10_24_09_34_18_
TAATGTGTTCTCATGATTAAGTCACACTTAATACATTAAACAAACTATCTATTCCAGGGACTTTATTAATCAACCATAATAAAAGAAAATGCCTTTAAATAATTCGATACAAGTA
>ECD97G402F036B length=107 xy=2355_3793 region=2 run=R_2006_10_24_09_34_18_
ATAGATTCCATGTACACGAACCAAGTTTGGAACTTGGTAGAGCCTCCTGTAGGAGTTAATCCTATAGGATGCAAGTGGGTCTTCAAAAAGAAGACTGACATGGATGG
>ECD97G402HZ4IQ length=105 xy=3164_3152 region=2 run=R_2006_10_24_09_34_18_
CTTAAACATAGGTATGAATATTAGGAGTAATATTTATACCGGATTGACCCGCTATGAGAATACTATATAGAAAGTTATGCAAAGTGTCATAAGTTATTCTCATGG
>ECD97G401BEAQK length=105 xy=0455_3146 region=1 run=R_2006_10_24_09_34_18_
CATTTGTGCAGTAGCATAGAATATATCATTCAAATAAATTGAGCAACAATTGTTCTTTATTATAAATGAAAACCAAACTTGTCCAAACAAGAAATGGAAATAATA
>ECD97G401AK6MW length=100 xy=0124_0582 region=1 run=R_2006_10_24_09_34_18_
AGTGGTTTCAGGTCGAAGAGTGGTATACACCATTATCACCATAAGAATAACTTATGACACTTTGCATAACATTCTATATAGTATTCTCATAGCGGGTCAA
>ECD97G401AQB1T length=110 xy=0182_3311 region=1 run=R_2006_10_24_09_34_18_
CTTATGATATGCCAAAATCATTTAAGTGCGTGGTACCTTACCATATTTCGTATTCTACTTAAGTACACCATACCCTACGTATGTTCTACAATTCATTTAAGTGCACCGTG
>ECD97G401E1N34 length=113 xy=1952_0706 region=1 run=R_2006_10_24_09_34_18_
CACCGTATCTTACGGTATTCCTTAGTTACTCTATCTCTTATCAATCCGTCCTTTGTGTGTGACCCTATAGGTTTTCGCGACGTTGGCAATTATATTAAATCACACATTTAATA
>ECD97G401E0KIC length=116 xy=1939_2626 region=1 run=R_2006_10_24_09_34_18_
GACTTTATTAATCAACCATAATAAAGAAAATGCCTTTTATTATTAATAAATAATTCGATACAAGTACCAAAAGTATTGGCCTCTAGGGCTTACACCAACATATAGAAGTCGCCAAA
>ECD97G402IZGP9 length=128 xy=3567_1247 region=2 run=R_2006_10_24_09_34_18_
TAAACGGACTATCTATTCTAGGGACTTTATTAACAACCATAATAAAGAAAAGCCTTTTATTGTTAATAAATAATTCGATACAAGTACCAAAAGTATTGGCCTCTAGGGCTTACACCAATAATCTCCCA
>ECD97G402I10HA length=99 xy=3596_1372 region=2 run=R_2006_10_24_09_34_18_
ATCATGCTCCCACTAACCTTCTTGTAGACACAAGGCTCATCTTCGTTCTTGATGAATCCATATTGTTTTACTGTTTCATCAAAACGAAGATTCCAGCTT
>ECD97G401EPQAF length=99 xy=1816_0709 region=1 run=R_2006_10_24_09_34_18_
CTATATACATAATAGTCTTTATGCTTTAATGTTATCCCACTTCACAATAAAGCTCGACTACGGATACTTTAAGAATAGTGTCCTTATGTTTAATGTGAT
>ECD97G402HIW5K length=107 xy=2968_3270 region=2 run=R_2006_10_24_09_34_18_
CCTTTATGGTTATCCAGTTACGGACAACGTTGGATCAGCAATAAAGCACTCGACTCTACATCTAGGGTCCATAGTGGTTTCAGGTCGAAGAGTGGAATACACTATTA
>ECD97G401EFU93 length=103 xy=1703_3465 region=1 run=R_2006_10_24_09_34_18_
CGATCTTCCAAACTCCTTTTGGGGACATGCGCTGTTGACAGCAGCTTACACACTTAACCGTGTTCCATCCAAAAAGGTTGATAAGACACCATATGAGATATGG
>ECD97G402H3T7L length=99 xy=3207_0287 region=2 run=R_2006_10_24_09_34_18_
TTATGTTTGTAGACTGATGATCACATCTCATGGATCATGGATAAAGAGTTATCAAGTCTTAAACATAGGTATGAATATTAAGAGTAATATTTATACCGG
>ECD97G401DMLX4 length=99 xy=1370_2314 region=1 run=R_2006_10_24_09_34_18_
AGTGAATTGTAGAACATCGTAAGGTACGATGTACTTAAGTAGAATACGAAATATGGTAAGATACCACACACTTAAGTGTTTTTGGCATATTATAAGATA
>ECD97G401EEUME length=106 xy=1692_1012 region=1 run=R_2006_10_24_09_34_18_
ATTCTTACCTAGTTGGTTTTGTACTTCATTCTTGAATTCCTTGAACTTTTCAAAGGACTCTGATTTGTGTTTCATTAAATACATATAACCATATCTACTGAAATCA
>ECD97G401EOO5C length=99 xy=1804_1726 region=1 run=R_2006_10_24_09_34_18_
ATATTAAGAGTAATATTTATACTGGATTGACCCGTTATGAGAATACTATATAGAATGTTATGCAAAGTGTCATAAGTTATTCTCATGGTGATAATGGTG
>ECD97G401DQ3G1 length=99 xy=1421_2755 region=1 run=R_2006_10_24_09_34_18_
TTATGTTTGTAGACTGATGATCACATCTCATGGATCATGGATAAAGAGTTATCAAGTCTTAAACATAGGTATGAATATTAAGAGTAATATTTATACCGG
>ECD97G402GQ8FT length=111 xy=2653_1767 region=2 run=R_2006_10_24_09_34_18_
ACGGATTGATGAGAGATAGAATAATTAAGGAACATCGTAAGGTACGGTGTACTTAAGCAGAATACGAAATATGGTAAGGTACCAAATACTTAAGTGATTTTTGGCATATTA
>ECD97G402HWF1U length=102 xy=3122_3504 region=2 run=R_2006_10_24_09_34_18_
AATATTAGGAGTAATATTTATACCGGATTGACCCGCTATGAGAATACTATATAGAAAGTTATGCAAAGTGTCATAAGTTATTCTCATGGTGATAATAGTGTA
>ECD97G401DNRNG length=102 xy=1383_3114 region=1 run=R_2006_10_24_09_34_18_
GCTTTAATATGCATGATTCCAAGAAAGGATTCATACCTATGCAACATGGCCTGTGTCTATCAAAAACACAATCCCCTTTAACTAAGGAAGAAAGGGATCGCA
>ECD97G402HLS58 length=106 xy=3001_2910 region=2 run=R_2006_10_24_09_34_18_
ATTGTTTTACTGTTTCATCAAAACAAAGATTCTAGCTTTTGGAAGCTTGTTGCAATCCATAAATTGATCTTTGTAACTTGCATAATCTTTTGGGCTTCTTCTGGTA
>ECD97G401D41ZG length=99 xy=1580_2746 region=1 run=R_2006_10_24_09_34_18_
CTAGATGTGGAGTCGAGTGCTTTATTGTTGATCCAACATTGTCCGTAACTAGATAACCATAAAGACAGTTGATGGGTACTCCACGAAGCATGCTGAGGG
>ECD97G401C7WGE length=103 xy=1203_0124 region=1 run=R_2006_10_24_09_34_18_
GACATGAGTGTCCTAGATGGAATTTGCCAATCCTGCGTAACAGGATAAATGTCTATGGGCCCAATATTGAACTGGACAAGGGTGACACGGTCTATACCTTGTG
>ECD97G401C64DW length=107 xy=1194_0610 region=1 run=R_2006_10_24_09_34_18_
CTTTCACCTTTTCCTGTGAATGGATACTTTTTCATCTTTGCAATTAAATAAGACCTTTCATGTCTCATATTATTCATAATCAAAAAAGTACCAAGAGTCCATCTTTA
>ECD97G402GUDAF length=120 xy=2689_0565 region=2 run=R_2006_10_24_09_34_18_
TCAAGCTAAAAGACCCACTTAAGCGTATTTTGGCCCATATCTTATAATATGCCCAAAATCACTTAAGCCCATGGTACCTTACCATATTTCGTATTCTACTCAAATACACCGTACCTTACG
>ECD97G402FJ4LD length=100 xy=2162_1711 region=2 run=R_2006_10_24_09_34_18_
CAAAACTGCTTTCCTTAATGGGAATCTTCTTGAGGATGTGTACATGACACAGCCTGAAGGATTTGACATACCAGAAGAAGCCCAAAAGATATGTAAGCTA
>ECD97G402JHFFN length=99 xy=3771_3793 region=2 run=R_2006_10_24_09_34_18_
ATCATGCTCCCACTAACCTTCTTGTAGACACAAGGCTCATCTTCGTTCTTGATGAATCCATATTGTTTTACTGTTTCATCAAAACGAAGATTCCAGCTT
>ECD97G401DCX7G length=108 xy=1260_2202 region=1 run=R_2006_10_24_09_34_18_
GAATAACTTATGACACCTTGCATAACTTTCTATATAGTATTCTCATAGTGGGTCAATCCGGTATAAATATTACTCCTAATATTCATACCTATGTTTAAGACTTGATAA
>ECD97G401EIYFG length=102 xy=1739_0058 region=1 run=R_2006_10_24_09_34_18_
GTGACTTGGGTAGCAGTGATGTGTTGCTAGATACCGCTCACTGTTTATTATGTTAAATGCATGATTTAATATAATTGCCAACGCCGCGAAAACCTATAGGGT
>ECD97G401DJFA9 length=99 xy=1334_1203 region=1 run=R_2006_10_24_09_34_18_
CATAACTTTCTATATAGTATTCTCATAGCGGGTCAATCCGGTATAAATATTACTCCTAATATTCATACCTATGTTTAAGACTTGATAACTCTTTATCCA
>ECD97G402GEFM9 length=104 xy=2507_2595 region=2 run=R_2006_10_24_09_34_18_
CCCACTTCACAATAAAGCTCGACTACAGATACTTTAAGAATAATGTCCTTATGTTTAATGTGCTCTCATGAGTTAAGTCACACTTAATACATTAAACGGACTAT
>ECD97G401CXCA8 length=99 xy=1082_3074 region=1 run=R_2006_10_24_09_34_18_
CCATGAGACGTGATCATCAGTCTACAAACATAATAGTCTCCATGCTTTAATGTTATCCCATTTCATAATAAAGCTTGACTACGGACACTTTAAGAATAG
>ECD97G401DLAK6 length=114 xy=1355_2376 region=1 run=R_2006_10_24_09_34_18_
AATGCCGCGAAAACCTACAGGGTCACACACAAAGGACGGATTGATGAGAGATAGAGTAACTAAGGAATACCGTAAGGTATGGTGCCCTTAAGTGAATTATAGAACATCGTAAGG
>ECD97G401CYCH9 length=99 xy=1094_0831 region=1 run=R_2006_10_24_09_34_18_
GAATATTAGGAGTAATATTTATACTGGATTGACCCGCTGTGAGAATACTATATAGAATGTTATGCAAAGTGTCATAAGTTATTCTCATGGTGATAATGG
>ECD97G401DA2RV length=103 xy=1239_0825 region=1 run=R_2006_10_24_09_34_18_
TGATGTGTTGCTAGATACCGCTCACTGTTTATTATGTTAAATGCGTGATTTAATATAATTACCAACGTCGCGAAAACCTATAGGGTCACACACAAAGGACGGA
>ECD97G401B8E9G length=99 xy=0798_3762 region=1 run=R_2006_10_24_09_34_18_
TCTTTCTAATTAAACAAGATCTGCATGTCTCATATGACTCATAATCAAAAGAGTCCAACAGTCCATCTTTATGGAGTTTGGAAATGCGTTTCTCATTTA
>ECD97G401DSIAD length=99 xy=1437_3075 region=1 run=R_2006_10_24_09_34_18_
ACATTCTATATAGTATTCTCATAGCGGGTCAATCCAGTATAAATATTACTCTTAATATTCATACCTATGTTTAAGACTTGATAACTCTTTATCCATGAT
>ECD97G401EQUMB length=106 xy=1828_3825 region=1 run=R_2006_10_24_09_34_18_
CACCGTACATTACGGTATTCCTTAATTACTCTATCTCTCATCAATCCGTCCTTTGTGTGTGACCCTATAGGTTTTCGCGGCATTGGCAATTATATTAAATCATGTA
>ECD97G401CJE62 length=99 xy=0924_0796 region=1 run=R_2006_10_24_09_34_18_
ACATTCTATATAGTATTCTCATAGCGGGTCAATCCAGTATAAATATTACTCTTAATATTCATACCTATGTTTAAGACTTGATAACTCTTTATCCATGAT
>ECD97G401DAOPI length=120 xy=1234_3076 region=1 run=R_2006_10_24_09_34_18_
GGTACCTTACCATATTTCGTATTCCACTTAAGTGCACCGTACCTTACGATGTTCCTTAGTTACTCTATCTCTCATCAATCCGTCCTTTGTGTGTGACCCTGTAGGTTTTCGCGACGTTGG
>ECD97G401CYDED length=108 xy=1094_1987 region=1 run=R_2006_10_24_09_34_18_
ATGATGCAGAAGTAGATGAATTAATAACAAAAATACCTGAAGTTGAAGTCTCTACTCCATTCTTCTTATCTTCCAGGTACTTTGGGCAGTTTCTCTTCCAGTGTCCGG
>ECD97G401C2DID length=104 xy=1140_0339 region=1 run=R_2006_10_24_09_34_18_
GTGATGTGTTGCTAGATACCGCTCACTGTTTATTATGTTAAATGCGTGATTTAATATAATTGCCAGCGTCGCGAAAACCTATAGGGTCACACACAAAGGACGGA
>ECD97G401EO70S length=99 xy=1810_1610 region=1 run=R_2006_10_24_09_34_18_
ACAACGTTTGATCAGCAATAAAGCACTCGACTCTACATCTAGGGTCCATAGTGGTTTCAGGTCGAAGAGTGGTATACACCATTATCACCATGAGAATAA
>ECD97G401CU9XK length=116 xy=1059_0886 region=1 run=R_2006_10_24_09_34_18_
AATGCGTGATTTAATATAATTGCCAACGCCGCGAAAACCTATAGGGTCACACACAAAGGACGAATTGATGAGAGATAGAGTAACTAAGGAACACCGTAAGGTACGGTACACTTAAG
>ECD97G401C8D11 length=104 xy=1208_2455 region=1 run=R_2006_10_24_09_34_18_
ATAATGGTTTCAGGTCAAAGAGTGGTATACACCATTATCCCCATGAGAATAACTTATGACACTTTTGCATAACTTTCTATATAGTATTCTCATAGCGGGTCGAA
>ECD97G401E2POJ length=103 xy=1964_0241 region=1 run=R_2006_10_24_09_34_18_
TGGAATACACTATTATCACCATGAGAATAACTTATGACACTTTGCATAACTTTCTATATAGTATTCTCATAGCGGGTCAATCCGGTATAAATATTACTCCTAA
>ECD97G401DH83J length=110 xy=1320_3837 region=1 run=R_2006_10_24_09_34_18_
AATGTTATCCCACTTCACACTAAAGCTCAACTACGGATACTTTAAGAATAGTGTCCTTATGTTTAATGTGTTCTCATGATTAAGTCACACTTAATACATTAAACGGACCA
>ECD97G401B15T3 length=107 xy=0727_2425 region=1 run=R_2006_10_24_09_34_18_
AAGTGATTGTAGAACATCGTAAGGTTACGGTGTACTTAAGTAGATACGAATATGGTAAGGTATCACGCGCTTAAGTGATTTTGGCATATTATAAGATATGGGCCACA
>ECD97G401CMYYC length=99 xy=0964_2530 region=1 run=R_2006_10_24_09_34_18_
TAAGTTATTCTCATGGTGATAATGGTGTATACCACTCTTCGACCTGAAACCACTATGGATCCTAGATGTAGAGCCGAGTGCTTTATTGTTGATCCAACA
>ECD97G401DX4ML length=122 xy=1501_3163 region=1 run=R_2006_10_24_09_34_18_
TGTATTTAATGAAACACAAACCAGAGTCCTTTGAAAAGTTCAAGGAATTTAAGAATGAAGTACAAAACCAACTAGGTAAGAATTAAAACTCTTCGATCAGATCGAGGTGGTGAGTATTTAAG
>ECD97G401EI0CO length=116 xy=1739_2550 region=1 run=R_2006_10_24_09_34_18_
GCGTGATTTAATATAATTGCCAACGCCGCGAAAACCTACAGGGTCACACACAAAGGACGGATTGATGAGAAATAGAGTAACTAAGGAACACCGTAAGGTACAGTGCACTTAAGTGG
>ECD97G401BYN9S length=99 xy=0687_3534 region=1 run=R_2006_10_24_09_34_18_
ATTTAACACATGGCATAGACCGTGTCATCCTTGTCCAGATCAATATTGGGCCCATAAACATTTATCCTGTTACGCAGGATGGACAAATTCCATCTAGGT
>ECD97G401BL1ZS length=103 xy=0544_0518 region=1 run=R_2006_10_24_09_34_18_
CTTCATAGTCAACCCCATGAATTTGTTTATATCCTTTTGCAACAAGTCTTGCCTTATAGGTATGTACCTTACCATCCATGTCAGTCTTCTTCTTGAAGACCCA
>ECD97G401A6V8X length=106 xy=0371_1839 region=1 run=R_2006_10_24_09_34_18_
TCGACTCTACATCTAGGGTCCATAGTGGTTTTAGGTCGAAGGGTGGTATACACCATTATCACCATGAGAATAACTTATGAAACTTTGCATAACATTCTATATAGTA
>ECD97G401D2NSV length=106 xy=1553_1645 region=1 run=R_2006_10_24_09_34_18_
TGATATTTTCGTATCTTGGGTAGCAGTGATGTGTTGCTAGATACCGCTTACTGTTTATTATGTTAAATACGTGATTTAATATAATTGCTAATGTCGCGAAAACCTA
>ECD97G401CD8UC length=118 xy=0865_0946 region=1 run=R_2006_10_24_09_34_18_
AATCCCACTTAAGTGTATTTTGGCCCATATCTTATAATATGCCCAAAATCACTTAAGCGTGTGGTACCTTACCATATTTCGTATTCCACTTAAGTGCACCGTACCTTACGGTGTGTCG
>ECD97G401DJ25M length=99 xy=1341_3432 region=1 run=R_2006_10_24_09_34_18_
CTTTATTGCTGATCTAACGTTGTCCGTAACTGTATAACCATAAAGACAGTTGATGGGTACTCCACGAAGCATGCTGAGGGACATGAGTGACCTAGATGG
>ECD97G401BXL45 length=99 xy=0675_3271 region=1 run=R_2006_10_24_09_34_18_
TTCATAATCATGATATGCAGCGATAGCAAGTAAAATCCGAACAAATTTAAGCATTGCAACTGGTGAAAAGGTTTCATCATAGTCAACCCCATGAATTTG
>ECD97G401D1CGF length=103 xy=1538_1725 region=1 run=R_2006_10_24_09_34_18_
CTATCTCTGATAAATCCGTCCTTTGTGTGTGACCCTATAGGTTTTCGCGGCGTTGGCAATTATATTAAATCACGCATTTAACATAATAAACAGTGAGCGGTAT
>ECD97G402IVVPU length=114 xy=3526_1984 region=2 run=R_2006_10_24_09_34_18_
GTTAAATGCGTGATTTAATATAATTGCCAACGCCGTGAAAACCTATAGGGTCACACACAAAGGACGGATTGATGAGAGATAGAGTAACTAAGGAACACCGTAAGGTACGGTGCA
>ECD97G401C2OSJ length=99 xy=1143_2673 region=1 run=R_2006_10_24_09_34_18_
TTCATAATCATGATATGCAGCGATAGCAAGTAAAATCCGAACAAATTTAAGCATTGCAACTGGTGAAAAGGTTTCATCATAGTCAACCCCATGAATTTG
>ECD97G401DMKX5 length=103 xy=1370_1019 region=1 run=R_2006_10_24_09_34_18_
GACATGGATGGTAAGGTACATACCTATAAGGAAAGACTGGTTGCAAAAGGATATAAACAAATTCATGGGATTGACTATGATGAAACCTTTTCACCAGTTGCAA
>ECD97G401DBJZU length=99 xy=1244_2664 region=1 run=R_2006_10_24_09_34_18_
CATTTTCGTGACTTGGGTAGCAATGATGTGTTGCTAGATTATGCACACTGTTTATTATGTTAAATGCGTGATTTAATATAATTGCCAACGTCGCGAAAA
>ECD97G401AFV22 length=104 xy=0063_3484 region=1 run=R_2006_10_24_09_34_18_
TCTTTATGGTTATCCAGTTACGGACAACGTTGGATCAGCAATAAAGCACTCGACTCTACATCTAGGATCCATAGTGGTTTCAGGTCGAAGAGTGGAATACACTA
>ECD97G401A8HBA length=99 xy=0389_2068 region=1 run=R_2006_10_24_09_34_18_
CCATGAGACGTGATCATCAGTCTACAAACATAATAGTCTCCATGCTTTAATGTTATCCCATTTCATAATAAAGCTTGACTACGGACACTTTAAGAATAG
>ECD97G401B1SJK length=119 xy=0723_1582 region=1 run=R_2006_10_24_09_34_18_
CCAAAATCACTTAAGCGTGTGGTACCTTACCATATTTCATATTCTACTTAAGTACACTGTACCTTACGATGTTCTACAATTCACTTAAGTGCACCGTACCTTACGGTGTTCCTTAGTTA
>ECD97G402JT6AZ length=122 xy=3917_0473 region=2 run=R_2006_10_24_09_34_18_
TGGGTAGTTCCTCTTCCAGTGTTCGGTCTTACCGTAATGGAAGTCAGGTGCCTTCTTTTTTCTATGCCTCCACTAGGTCTTTAAAAGCAGCACTAGTGGATTTGGGTTTGGCAACTTCCTTG
>ECD97G402GOHR2 length=104 xy=2622_0880 region=2 run=R_2006_10_24_09_34_18_
AAACATAAGGACACTATTCCTAAAGTATCCGTAGTCGAGCTTTAGTGTGAAGTGGGATAACATTAAAGCATTAAGACTATTATGTTTGTAGACTGATGATCACA
>ECD97G401BUWDQ length=105 xy=0644_3548 region=1 run=R_2006_10_24_09_34_18_
ACATAATAGTCTTAATGCTTTAATGTTATCCCACTTCACACTAAAGCTCGACTATGGATACTTTAAGAATAATGTCCTTATGTTTAATGTGTTCTCATGATTAAG
>ECD97G401AWJY1 length=99 xy=0253_2699 region=1 run=R_2006_10_24_09_34_18_
TTATGTTTGTAGACTGATGATCACATCTCATGGATCATGGATAAAGAGTTATCAAGTCTTAAACATAGGTATGAATATTAAGAGTAATATTTATACCGG
>ECD97G402GY38R length=99 xy=2743_0937 region=2 run=R_2006_10_24_09_34_18_
ACATTCTATATAGTATTCTCATAGCGGGTCAATCCAGTATAAATATTACTCTTAATATTCATACCTATGTTTAAGACTTGATAACTCTTTATCCATGAT
>ECD97G402JAZ78 length=99 xy=3698_3158 region=2 run=R_2006_10_24_09_34_18_
AGACTGATGATCACATCTAATGGATCATGGATAAAGGAGTTATCAAGTCTTAAACATAAGTATGAATATTAAGAGTAATATTTATATTGGATTGACCCG
>ECD97G401A5VJS length=118 xy=0359_3430 region=1 run=R_2006_10_24_09_34_18_
AAACAAGAAACGGAAATAATATTCCTGCTAATTGCAGGTACATAATAACAGTTCTTTAACTGAATTATTAAACCACTAGGTAAAGTCAATACATAAGTTCCTACGACTAAAGCAGCAA
>ECD97G402IK0ZW length=125 xy=3402_3514 region=2 run=R_2006_10_24_09_34_18_
CAATGCTTATTTGTGGGGGTATCCTAAAGAAACAAGAGGATATTATTTCTACATCCTTCTAAGGGCAAAGTGTTTGTCGCTCGAACTTGAGTTTTCCTAGAAAGGGATTTTATTTCCAAAGGAAA
>ECD97G402H0SYP length=125 xy=3172_2063 region=2 run=R_2006_10_24_09_34_18_
TAAAAAGCCCACTTAAGTGTATTTTGGCCCATATCTTATAATATGCCCAAAATCACTTAAGTATTTGGTACCTTACCATATTTCGTCTCCCACTTAAGTGCACCGTACATTACGGTGTTCCTTAG
>ECD97G402IGQR6 length=117 xy=3354_0260 region=2 run=R_2006_10_24_09_34_18_
TCCTTTGAAAAGTTCAAGGAATTCAAGAATGAAGTACAAAACCAACTAGGTAAGAATATTAAAACTCTTCGATCAGATCGAGGTGGTGAGTATTTAAGCCTAGAGTTTAATGACCAT
>ECD97G402HYYVZ length=106 xy=3151_2445 region=2 run=R_2006_10_24_09_34_18_
GCGTAACAGGATAAATGTCTATGGGCCCAATATTGAACTGGACAAGGATGACACGGTCTCTGCCTTGTGTTCAATATAGACATAAGGGCAAAAGGGTAATTATACA
>ECD97G402I0UIQ length=122 xy=3583_0240 region=2 run=R_2006_10_24_09_34_18_
ATTAAGTCACACTTAATACATTAAACGGACTATCTATTCCAGGGACTTTATTAATCAACCATAATAAAGAAAATGCCTTTAAATAATTCGATACAAGTACCAAAAAGTATTGGCCTCTAGGG
>ECD97G402FXZ8J length=106 xy=2320_2081 region=2 run=R_2006_10_24_09_34_18_
ATAATAGTCTTAATGCTTTAATGTTATCCCACTTCACACTAAAGCTCGACTACGGATACTTTAAGAATAATGTCCTTATGTTTAATGTGTTCTCATGATTAAGTCA
>ECD97G401AKIVS length=99 xy=0116_2566 region=1 run=R_2006_10_24_09_34_18_
GGACCACATACATCAGTATGTATGAGGGCCAAAAGATTATTAGCTCTTTCACCTTTTCCTGTGAATGGAGACTTTGTCATCTTTCCAATTAAACAAGAT
>ECD97G402IP04X length=104 xy=3459_3503 region=2 run=R_2006_10_24_09_34_18_
AACATAAGGGAAGTATTGTTAAAGTATCCGTAGTCGAGCTTTGTTGTGAAGTGGGATAATATTAAAAGCATTAAGACTATTATGTATATAGACTGATGATCACA
>ECD97G402GTHT5 length=102 xy=2679_0763 region=2 run=R_2006_10_24_09_34_18_
AACTTCACCTTTTGCCAACTCTCTACTCCTTTTTAGCCCCTGCACATTGGTACAAATGCGAGAACCGCATCCAGTATCTAATACCCATGATGCAGAAGTAGA
>ECD97G401ADU65 length=113 xy=0040_3231 region=1 run=R_2006_10_24_09_34_18_
GTTCTATTTATAGAACCACTTGTGTGGGCTTCAAGCCAAAAAGCCCACTTAAGTGCATTTTGGCCCATATCTCATAATATGCCAAAATCACTTAAGTACTTGGTACCTTACCA
>ECD97G402GU7BJ length=110 xy=2698_2621 region=2 run=R_2006_10_24_09_34_18_
AATTATGTGTATAATTACCCCTTTGCTCTTATGTCTATATTAAACACAAGGTATAGACCGTGTCACCCTTGTCCAGTTCAATATTGGGCCCATAGACATTTATCCTGTTA
>ECD97G401A1O2J length=104 xy=0312_0921 region=1 run=R_2006_10_24_09_34_18_
ACAAATCCTTTTGTGATAATACTTATATGTATAATTACCCTTTTGCCCTTATGTCTATATTGGACACAAGGCATAGACTGTGTCATCCTTCGTCCAGTTCCATA
>ECD97G402F0VU3 length=108 xy=2353_1213 region=2 run=R_2006_10_24_09_34_18_
AAAAGGATATAAACAAATTCATGGGGTTGACTATGATGGAAACTTTTTACACCAGTTAGCAATAGCTTAAAATTTGTTCGAATTTTACTTAGTTATCGCTGCATATCA
>ECD97G401C1WHQ length=107 xy=1134_2860 region=1 run=R_2006_10_24_09_34_18_
AATAACTTATGACACTTTGCATAACTTTCTATATAGTATTCTCATAGCGGGTCAATCTGGTATAAATATTACTCCTAATATTCGTACCTATGTTTAAGACTTGATAA
>ECD97G401BB7F3 length=115 xy=0431_3873 region=1 run=R_2006_10_24_09_34_18_
ATTTAATGTGATCTCATGATTAAGTCACACTTGATACATTAAACGGACTAGCTATTCTAGGGACTTTATTAAACAAACATAATAAAGGAAAGCTTTATTATTAATAAATAATTCG
>ECD97G402H6HEW length=111 xy=3237_0790 region=2 run=R_2006_10_24_09_34_18_
TGTGTATAATTACCCCTTTGCCCTTATGTCTATATTGAACACAAGGTATAGACCGTGTCACCCTTGTCCAGTTCAATATTGGACCCATAGACATTTATCCTGTTACGCAGG
>ECD97G401C5WPX length=99 xy=1180_1363 region=1 run=R_2006_10_24_09_34_18_
TCAGTATGTATGAGGGCCAAAAGATCATTAGCTCTTTCACCTTTTCCTGTGAATGGAGACTTTGTCATCTTTCCAATTAAACAAGAACTGCATGTCTCA
>ECD97G401BL4L8 length=99 xy=0544_3918 region=1 run=R_2006_10_24_09_34_18_
ACATTCTATATAGTATTCTCATAGCGGGTCAATCCAGTATAAATATTACTCTTAATATTCATACCTATGTTTAAGACTTGATAACTCTTTATCCATGAT
>ECD97G402HB3KL length=104 xy=2891_0387 region=2 run=R_2006_10_24_09_34_18_
ATATTTCGTATAATACTTAATTACATTGTACCTTACGATGTTCCACAATTCACTTAAGTGCATCGTATCTTATGATGTTCCTTAATTACTCTATCTCTCATTAA
>ECD97G401ASOAB length=107 xy=0209_1889 region=1 run=R_2006_10_24_09_34_18_
GAATCCATGTTGTTTTACTGTTTCATCAAAACGAAGATTCCATCTTTTGGAAGCTTGCTTCAATCCATAGATTGATCTTTGTAACTTACATATCTTTTGGGCTTCTT
>ECD97G402F3PF9 length=115 xy=2385_1799 region=2 run=R_2006_10_24_09_34_18_
TTGGTACTTGTATCGAATTATTTATTAATAATAAAAGGCATTTTCTTTATTATGGTTGATTAATAAAGTCCCTAGAATAGATAGTCCGTTTAATGTATTAAGTGTGACTTAATCA
>ECD97G401C6NS2 length=99 xy=1188_3700 region=1 run=R_2006_10_24_09_34_18_
TATGTCATGTGATCTGACAAGTCCTTCTGTGATAATAATTATGTGTATAATTACCCCTTTGCCCTTATGTCTATATTAAACACAAGGCATAGACCGTGT
>ECD97G401AEDHL length=99 xy=0046_2359 region=1 run=R_2006_10_24_09_34_18_
CTAGATGTGGAGTCGAGTGCTTTATTGTTGATCCAACATTGTCCGTAACTAGATAACCATAAAGACAGTTGATGGGTACTCCACGAAGCATGCTGAGGG
>ECD97G402FZI0T length=105 xy=2337_3451 region=2 run=R_2006_10_24_09_34_18_
TTGGTACTTGTATCGAATTATTTAAAGGCATTTTCTTTATTATGGTTGATTAATAAAGTCCCTAGAATAGATAGTCCGTTTAATGTATTAAGTGTGACTTAATCA
>ECD97G402F507D length=108 xy=2411_3847 region=2 run=R_2006_10_24_09_34_18_
TCAGATCGAGGTGGTGAGTAATTTAAGCCTAGAGTTTGATGACCATCTGAAAGAGTGTGGGATCCAAATCCCAACTTACTCCTCCTGGAACACCCCAATGGAATGGTG
>ECD97G401AKPGU length=99 xy=0118_2908 region=1 run=R_2006_10_24_09_34_18_
ACATAAGGGTAAAAGGGTAATTATACACATAATTATTATCACATAAGGATTTGTCAGATCACATGACATTTTCGTGTCTTGGGTAGCAGTGATGTGTTG
>ECD97G401BZP6W length=115 xy=0699_3526 region=1 run=R_2006_10_24_09_34_18_
TAATACTAAAAGGATGAAACCTAATGAGTTAAATCCAACTTACCTTTGGCATTGTCGATTAGGCCACATAAATGAAAACGCATTTCCAAACTCCATAAAGATGGACTGTTAGACT
>ECD97G401BKBR1 length=99 xy=0524_1807 region=1 run=R_2006_10_24_09_34_18_
CACATCACTGCTACCCAAGTCACGAAAATGTCATGTGATATGACAAAACCTCCTGTGATAATAATTATGTGTATAATTACCCCTTTGCCCTTATGTCTA
>ECD97G401A0MXR length=104 xy=0300_0653 region=1 run=R_2006_10_24_09_34_18_
TATCTCTCATCAATCCGTCCTTTTGTGTGTGACCCTATAGGTTTTCGTGGCATTGACAATTATATTAAATCACTACATTTAACATAATAAACAGTGAGCGGTAT
>ECD97G401AJMRO length=104 xy=0106_1906 region=1 run=R_2006_10_24_09_34_18_
AGACATGGATGGTAAGGTACATACCTATAAGGCAAGACTGGTTGCAAAAGGATATAAACAAATTCATGGGATTGACTATGATGAAACCTTTTCACCAGTTGCAA
>ECD97G401ALMTI length=103 xy=0129_1076 region=1 run=R_2006_10_24_09_34_18_
CAATTGTCTTTATGGTTATCCAGTTACGGACAACGTTGGATCAGCAATAAAGCACTCGACTCTACATCTAGGATCCATAGTGGTTTCAGGTCGAAGAGTGGTA
>ECD97G402IGF5E length=117 xy=3350_2864 region=2 run=R_2006_10_24_09_34_18_
CTAAAAAGGAGTAGAGATTCGGCAAAAGGTGAAGTTGATCTACGAGTTGGCAATGGAGCAAAGGTTGTTGCTTTGCCGTAGGAACTTATGTATTGATTTTACCTAGTGGTTTAATAA
>ECD97G402J539N length=100 xy=4053_0649 region=2 run=R_2006_10_24_09_34_18_
AGTATTCTCATAGCGGGTCAATCCGGTATAAATATTACTCTTAATATTCATACCTATGTTTAAGACTTGATAACTCTTTATCCATGATCCATGAGATGTG
>ECD97G402J3H6O length=112 xy=4023_1598 region=2 run=R_2006_10_24_09_34_18_
TGCTTTAATGTTATCCCACTTCACATTAAAGCTCGACTACGGATACTTTAAGAACAGTGCCCTTATGTTTAATGTGTTCTCATGATTAAGTCACACTTAATACATTAAACGG
>ECD97G401EBULB length=106 xy=1658_0269 region=1 run=R_2006_10_24_09_34_18_
ATCAGAAATGGAAAGAGACAGAACAAAAGGCCCACCAAGCAGGGTGATAAAGGGAAAGGCAAGGAAGTTGCCAAACCCAGACCCACTGTTGCTGCTTTGAAGCCTA
>ECD97G401ESQ3W length=122 xy=1850_2474 region=1 run=R_2006_10_24_09_34_18_
CTATTCTAGGGACTTTATTAAACAAACATAATAAAGAAAATCATTTTATTATTAATAAATAATTCGATACAAGTACCAAAAGTATTGGCCTCTAGGGCTTACATCAACACTTCTTACCTCAA
>ECD97G401EVBIC length=110 xy=1879_3442 region=1 run=R_2006_10_24_09_34_18_
TGTTTAATAAAGTCCCTAGAATAGTTAGTCTGTTTAATGTATCAAGTATGACTTAATCATGAGATCACATTAAACATAAGGACACTATTCTTAAAGTATCCGTAGTCGAG
>ECD97G402J6KWN length=102 xy=4058_1733 region=2 run=R_2006_10_24_09_34_18_
TATATAGAATGTTATGCAAAGTGTCATAAGTTATTCTCATGGTGATAATGGTGTATACCACCCTTCGACCTGAAACCACTATGGACCCTAGATATAGAGTCG
>ECD97G401ELNVY length=98 xy=1769_3484 region=1 run=R_2006_10_24_09_34_18_
TTATGAAATATGGCAGATGGATGTCAAAACTGCTTTCCTTAATGGGAATCTTCTTGAGGATGTGTACATGACACAACCTGAAGGATTTGACATACCAG
>ECD97G402IK6AN length=98 xy=3404_2189 region=2 run=R_2006_10_24_09_34_18_
TATTTTCACATCTCCTCTATCTATTATCTCTCGAATGAGGTGATAACGCCTAAGTATGTGTTTGGATGGTTGGTGAGATCTAGGCTCCTTAGCTTGTG
>ECD97G401D5C1Y length=98 xy=1584_0708 region=1 run=R_2006_10_24_09_34_18_
ATCCATGAGACGTGATCATCAGTCTACAAACATAATAGTCTCCATGCTTTAATGTTATCCCATTTCATAATAAAGCTTGACTACGGACATTTTAAGAA
>ECD97G402JLAF3 length=102 xy=3815_3729 region=2 run=R_2006_10_24_09_34_18_
TGAGAAGTGGCTAGAGGCCATGAAATCTGAAATAGATTCCATGTACACGAACCAAGTTTGGAACTTGGTAGAGCCTCCTGTAGGAGTTAATCCTATAGGATG
>ECD97G402HNIXV length=104 xy=3021_1041 region=2 run=R_2006_10_24_09_34_18_
TTCCTTCTGTGATAATACTTATGTGTATAATTACCCTTTTGCCCTTATGTCTATATTGAACACAAGGCATAGACCATGTCATCCTTGTCCAGTTCAATATTGGG
>ECD97G401EJJ9R length=109 xy=1745_3789 region=1 run=R_2006_10_24_09_34_18_
AAGACTGACATGGATGGTAAGGTACATACCTATAAGGCAAGACTGGTTACAAAAGGATATAAACAAATTCATGGGGTTGACTATGATGAAACCTTTTCACCAGTTGCAA
>ECD97G401D9Q61 length=98 xy=1634_0859 region=1 run=R_2006_10_24_09_34_18_
AGACACGAAAATGTCATGTGATCTGACAATTCCTTCTGTGATAATACTTATGTGTATAATTACCCTTTTGCCCTTATGTCTATATTGAACTCAAGGCA
>ECD97G402G0T0X length=110 xy=2762_3183 region=2 run=R_2006_10_24_09_34_18_
AACCGTGTTCCATCCAAAAGGTTGAAAAGACACCATATGAGATATGGAGTGGTAAGAGACCACATATGTCTTACATGAAGATTTGGGGTTGCGAAGTTTATGTGAAACGG
>ECD97G401EGDB9 length=106 xy=1709_2295 region=1 run=R_2006_10_24_09_34_18_
TATCACCCTGCTTGGTGGGCCTTTTGTTCTGTCTCTTTCCATTTCCGATCATCAAAAATGGACTTCCCTTTTGTCTTTAGATTCTGCTCAGCAGTTCTTAACATAG
>ECD97G401CXN8M length=98 xy=1086_2148 region=1 run=R_2006_10_24_09_34_18_
ATCCATGAGATGTGATCATCAGTCTACAAACATAATAGTCTTAATGCTTTAATGTTATCCCACTTCACACTAAAGCTCGACTACGGATACTTTAGGAA
>ECD97G401DOK3L length=99 xy=1393_0319 region=1 run=R_2006_10_24_09_34_18_
AGGAGTAATATTTATACCGGATTGACCCGCTATGAGAATACTATATAGAAAGTTATGCAAAGTGTCATAAGTTATTCTCATGGTGATAATAGTGTATAT
>ECD97G401EMVYN length=98 xy=1783_3261 region=1 run=R_2006_10_24_09_34_18_
ATATGTGGTCTCTTACCACTCCATATCTCATATGGTGTCTTTTCAACCTTTTGGATGGAACACGGTTAAGTGTGTAAGCTGATGTCAATGGTGTATGT
>ECD97G401ECBVW length=98 xy=1663_2202 region=1 run=R_2006_10_24_09_34_18_
ATCCATGAGATGTGATCATCAGTCTACAAACATAATAGTCTTAATGCTTTAATGTTATCCCACTTCACACTAAAGCTCGACTACGGATACTTTAGGAA
>ECD97G401CK3RN length=98 xy=0943_1473 region=1 run=R_2006_10_24_09_34_18_
ATCTGATCCTGGTGATGCCCATTGGGTAGCTGTCAAGAATATCCTTAAGTACTTGAGAAGGACTAAGGACTCATTCTTGATATATGGAGGTCAGGAAG
>ECD97G402H83P2 length=120 xy=3267_0136 region=2 run=R_2006_10_24_09_34_18_
GTAGAAGTAATACCTTCTTGTTTCTTTAGGATACCCCACAAATAAGCATTTGTCAGATTTGGGCTCAAGCTTAGTTGAAATTTGTCGTTTCACATAAACTTCGCAACCCCCAAATATTCA
>ECD97G402GQXOC length=108 xy=2650_0106 region=2 run=R_2006_10_24_09_34_18_
ATGTGGCCTAATCGACAATGCCAAAGGTAAGTTGGATTTAACTCATTAGGTTTCATCCTTTTAGTATTAATGTTATAAATAGGCATTTCAAGATCAAGGACATATAGT
>ECD97G402G2SWT length=114 xy=2785_0843 region=2 run=R_2006_10_24_09_34_18_
CTTTAAGAATAATGTCCTTATGTTTAATGTGATCTCATGATCAAGTCACACTTGATACATTAAACGGACTAGCTATTCTAGGGACTTTATTAAACAAACGTAATAAAGAAAAAG
>ECD97G402GOBHG length=98 xy=2620_0914 region=2 run=R_2006_10_24_09_34_18_
ATCCATGAGATGTGATCATCAGTCTACAAACATAATAGTCTTAATGCTTTAATGTTATCCCACTTCACACTAAAGCTCGACTACGGATACTTTAGGAA
>ECD97G401DOBN9 length=111 xy=1390_0391 region=1 run=R_2006_10_24_09_34_18_
AGTGATTTTGGCATATTATGAGATATGGGCCAAAATACACTTAAGTAGGCTTTTTAGCTTGAAGCCCACACAAGTGGTTCTATAAATAGAACCCCTTGGGTAGAAGCATTG
>ECD97G402F5P3L length=98 xy=2408_1743 region=2 run=R_2006_10_24_09_34_18_
CGAGAGAAGAAATCGAACCTTGTTAGACATGGTCCGATCCATGATGAGTCACGTCTATCTTCCAAACTCCTTTTGGGGACATGCACTATTGACATCAA
>ECD97G401ECBAN length=106 xy=1663_1437 region=1 run=R_2006_10_24_09_34_18_
ATTAATAATAAAAGGCATTTTCTTTATTATGGTTGATTAATAAAGTCCCTGGAATAGATAGTCTGTTTAATGTATTAAGTGTGACTTAATCATGAGAACACATTAA
>ECD97G402GB4EI length=98 xy=2481_1208 region=2 run=R_2006_10_24_09_34_18_
AGTTGTTGCTCCTTTTATTTGAATGATATATTTTATGCAACTGCACAAATGAATAATGGACTATATATCCTTGATCTTGAAATGCCTATTTATAACAA
>ECD97G402GNTX1 length=98 xy=2614_2759 region=2 run=R_2006_10_24_09_34_18_
AGAAGAAATCGAACCCTGTTAGACATGGTCCGATCCATGATGAGTCACGTCGATCTTCCAAACTCCTTTTGGGGACATGCACTATTGACAGCAGCTTA
>ECD97G402FZ3NH length=102 xy=2344_1515 region=2 run=R_2006_10_24_09_34_18_
TACACTATTATCACCATGAGAATAACTTATGACACTTTGCATAACTTTATATATAGTATTCTCATAGCGGGTCAATCCGGTATAAATATTACTCCTAATATT
>ECD97G401CVINY length=120 xy=1061_4012 region=1 run=R_2006_10_24_09_34_18_
TATTTATTAATTAATAAAAGGCTTTTTCTTTATTATGTTTGATTAATAAAGTCCCTAGAATAGCTAGTCCGTTTAACGTATCAAGTATGACTTAATCATGAGATCACATTAAACATAAGG
>ECD97G401EE7BW length=98 xy=1696_1098 region=1 run=R_2006_10_24_09_34_18_
ATCCATGAGATGTGATCATCAGTCTACAAACATAATAGTCTTAATGCTTTAATGTTATCCCACTTCACACTAAAGCTCGACTACGGATACTTTAGGAA
>ECD97G401C06WE length=109 xy=1126_2460 region=1 run=R_2006_10_24_09_34_18_
TTAATAAAATAATTCGATACAAGTACCAAAAGTATTGGCCTCTAGGGCTTACACAAACAATCTCCCACTAGCACTAGAGCCAATCAGGCATACCCCTAATGCCCATAGA
>ECD97G401CTKNX length=115 xy=1039_3403 region=1 run=R_2006_10_24_09_34_18_
GTTCGAGCGACAAACACTTTGCCCTCAAAAGGATTGTAGAAGTAATACCATCTTGTTTCTTTAGGATACCCCACAAATAAGCATTTGTCAGATTTGGGCTCAAGCTTAGTTGAAA
>ECD97G402FSE8N length=98 xy=2256_3733 region=2 run=R_2006_10_24_09_34_18_
AGAAGAAATCGAACCCTGTTAGACATGGTCCGATCCATGATGAGTCACGTCGATCTTCCAAACTCCTTTTGGGGACATGCACTATTGACAGCAGCTTA
>ECD97G401CNRMV length=98 xy=0973_2837 region=1 run=R_2006_10_24_09_34_18_
ACAAAGCTTCTGCACAAGAGCTCTATTTATAGAACCACTTGTGTGGGCTTCAAGCCAAAAAGCCCACTTAAGTGCATTTTGGCCTATATCTCATAATA
>ECD97G401CFCX5 length=98 xy=0877_3771 region=1 run=R_2006_10_24_09_34_18_
ATGGAATTTGACCATCCTGCGTAACAGGATAAATGTCTATGGCCCCAATATTGAACTGGACAAGGATGACACGGTCTATGCCTTGTGTTCAATATAGA
>ECD97G401DHTE7 length=113 xy=1315_4001 region=1 run=R_2006_10_24_09_34_18_
ATGTGTTCTCATGATTAAGTCACACTTAATACATTGAACGGACTATCTATTCTAGGGACTTTATTAATCAACCATAATAAAGAAAATGCCTTTTATTATTAATAAATAATTCG
>ECD97G401C0A0Y length=98 xy=1116_2112 region=1 run=R_2006_10_24_09_34_18_
GGCATTCATGATAGATCCTATTGCAGATGCATATGGAGTCTTATTCATGCGTTCCCTTTCTTCCTTAGTTAAAGGGGATTGTGTTTTTGACAGACACA
>ECD97G401DZX9D length=98 xy=1522_2207 region=1 run=R_2006_10_24_09_34_18_
CATAAAGCATGCTAAGGGACATGAGTGGCCTAGATGGAATTTGCCCATCCTGCGTAACAGGATAAATATCTATGGACCCAATATTGAACTGGACAAGG
>ECD97G401DU1EL length=120 xy=1466_2379 region=1 run=R_2006_10_24_09_34_18_
GTATCACTTCTACAATCCTTACTGAAGGCAAAGTGTTTGTACGCTCGAACTGGAGTTTTCCTAGAAAAGGATTTTATTTCCAAAGGAATCAGTGGGAGGAAAGTAGAGCTTGAAGAAATT
>ECD97G401DUWNY length=98 xy=1465_0332 region=1 run=R_2006_10_24_09_34_18_
CATGCTTCGTGGAGTACCCATCAACTGTCTTTATGGTTATCCAGTTACGGACAACGTTGGATCAGCAATAAAGCACTCGACTCTACATCTAGGATCCA
>ECD97G401CBVWO length=107 xy=0838_1462 region=1 run=R_2006_10_24_09_34_18_
ATGGATAAAGAGTTATCAAGTCTTAAACATAGGTATGAATATTAAGAGTAATATTTATACCGGATTGACCCGCTATGAGAATACTATATAGAAAGTTATGCAAAGTG
>ECD97G402H9OBH length=102 xy=3273_2251 region=2 run=R_2006_10_24_09_34_18_
TCTGTCCTTTTGTGTGTGACCCTGTAGGTTACTTATGTCCCTCAACATGCTTTGTGGAGTACCCATAAACTGTCTTTATGGTCATCCAGTTACAGACATGTT
>ECD97G401DNY5R length=99 xy=1386_0557 region=1 run=R_2006_10_24_09_34_18_
CGTAGGACCGGTAAATTCCATCTAGGTCACTCATGTCCCTCAGCATGCTTCGTGGAGTACCCATCAATTGTCTTTATGGTCATTCAGTTATCGATAACA
>ECD97G401B6729 length=98 xy=0785_1059 region=1 run=R_2006_10_24_09_34_18_
AGCTGTTGTCAATAGTGCATGTCCCTAAAAGGAGTTTGGAAGATCGGAGTGACTCATCATGGATCGGACCATGTCTAACAAGGTTCGATTTCTTCTCT
>ECD97G401BKGIX length=99 xy=0525_3863 region=1 run=R_2006_10_24_09_34_18_
TTTATACCGGATTGACCCGCTATGAGAATACTATATAGAAAGTTATGCAAAGTGTCATAAGTTATTCTCATGGTGATAATAGTGTATACCACTCTTCGA
>ECD97G401C9W0Q length=98 xy=1225_4056 region=1 run=R_2006_10_24_09_34_18_
ATCCATGAGATGTGATCATCAGTCTACAAACATAATAGTCTTAATGCTTTAATGTTATCCCACTTCACACTAAAGCTCGACTACGGATACTTTAGGAA
>ECD97G401DS5OQ length=98 xy=1445_0632 region=1 run=R_2006_10_24_09_34_18_
AACACATACTTAGGCGTTATCATCTCATTCGAGAGATAATAGATAGAGGAGATGTGAAAATATGTAAAGTACCTACACTTGACAATATTGTCGACCCA
>ECD97G401CMHSO length=103 xy=0959_0774 region=1 run=R_2006_10_24_09_34_18_
GAATATTAAGAGTAATATTTATACCGGATTGACCCGCTATGAGAATACTATATAGAAAGTTATGCAAAGTGTCATAAGTTATTCTCATGGTGATAATGGTGTA
>ECD97G402G9LUU length=98 xy=2862_2900 region=2 run=R_2006_10_24_09_34_18_
ATCCATGAGATGTGATCATCAGTCTACAAACATAATAGTCTTAATGCTTTAATGTTATCCCACTTCACACTAAAGCTCGACTACGGATACTTTAGGAA
>ECD97G401CR1DV length=100 xy=1022_1393 region=1 run=R_2006_10_24_09_34_18_
GATCACATCTCATGGATCATGGATAAAAAGTTATCAAGTCTTAAACATAGGTATGAGTATTAAGAGTAATATTTATACTGGATTGACCCTCTATGAAATA
>ECD97G401DZ1X8 length=114 xy=1523_2894 region=1 run=R_2006_10_24_09_34_18_
TCATGATTAAGTCATACTTGATACATTAAACAGACTAGCTATTCTAGGGACTTTATTAAACAAACGTAATAAAGAAAAGCCTTTTATTATTAATAAATAATTCGATACAAGTAT
>ECD97G401B04UE length=107 xy=0715_3636 region=1 run=R_2006_10_24_09_34_18_
AAATCAGAGTCCTTTGAAAAGTTCAAAGAATTCAAGAATGAAGTACAAAACCAACTAGGTAAGAATATTAAAGCTCTTCGATCAGATCGAGGTGGTGAATATTTAAG
>ECD97G401CLIXF length=106 xy=0948_0641 region=1 run=R_2006_10_24_09_34_18_
TAAACATAAGGACATTATTCCTAAAGTATCCGTAGTCGAGCTTTAGTGTGAAGTGGGATAACTATTAAAGCATTAAGACTATTATGTTTGTAGACTGATGATCACA
>ECD97G401B33FV length=102 xy=0749_2521 region=1 run=R_2006_10_24_09_34_18_
AAGATATAGGCCACATACACTTGAGTGGGCTTTTTAGCTTGTAGCCCACACAAGTGGTTCTATAAATACAACCCTTGTGTAGAAGCATTTGTGCAGTAGCAA
>ECD97G401CKEHM length=98 xy=0935_1480 region=1 run=R_2006_10_24_09_34_18_
AGACACGAAAATGTCATGTGATCTGACAATTCCTTCTGTGATAATACTTATGTGTATAATTACCCTTTTGCCCTTATGTCTATATTGAACTCAAGGCA
>ECD97G401BPL7C length=98 xy=0584_2838 region=1 run=R_2006_10_24_09_34_18_
CGTAGGACCGGTAAATTCCATCTAGGTCACTCATGTCCCTCAGCATGCTTCGTGGAGTACCCATCAATTGTCTTTATGGTCATTCAGTTATCGATAAC
>ECD97G401EFD8E length=113 xy=1698_1852 region=1 run=R_2006_10_24_09_34_18_
CAAAATACACTTAAGTGGGCTTTTAGCTTGAAGCCCACACAAGTGGTTCTATAAATAGAACCCTTGTGCAGAAGCAAAAATTGGCGGTTGCATTATTTTCGTTTTCTCTCACT
>ECD97G401C5FXW length=118 xy=1175_0098 region=1 run=R_2006_10_24_09_34_18_
CCTTATGTTTAATGTGTTCTCATGATTAAGTCACACTTAATACATTAAACGGACTATCTATTCTAGGGACTTTATTAATCAACCATAATAAAAGAAAATGCCTTTTATTATTAATAAA
>ECD97G401A8E7W length=98 xy=0388_3450 region=1 run=R_2006_10_24_09_34_18_
ATAAAGTCCCTAGAATAGCTAGTCCGTTTAATGTATCAAGTATCACTTAATCATGAGATCACATTAAACATAAGTACACTATTCTTAAAGTATCCGTA
>ECD97G401CEWLJ length=115 xy=0872_3061 region=1 run=R_2006_10_24_09_34_18_
ATTTAATAATTCAGTTAGAGAACTGTTATTATGTACCTGCAATTAGCAGGAATATTATTTCCATTGCTTGTTTGGACAAGTTTGGTTTTTCATTTATAATAAAGAACAATTGTTG
>ECD97G401CS47E length=117 xy=1034_3848 region=1 run=R_2006_10_24_09_34_18_
GTTCTCATGATTAAGTCACACTTAATACATTAAACGGACTATATATTCCAGGGACTTTATTAATCAACCATAATAAAGAAAATGCCTTTTATTATTCGATACAAGTACCAAAATGTA
>ECD97G401A6IQA length=102 xy=0367_0704 region=1 run=R_2006_10_24_09_34_18_
CAAGTCACGAAATGTCATGTGATCTGACAAAACCTCCTGTGATAATAATTATGTGTATAATTACCCCTTTGCCCTTATGTCTATATTGAACACAAGGTATAG
>ECD97G401B886T length=98 xy=0808_1587 region=1 run=R_2006_10_24_09_34_18_
TACTTCATCACATTTACTGATGACTTCAGTAGATATGGATATGTGTATTTAATGAAACACAAATCAGAGTCCTTTGAAAAGTTCAAGGAATTCAAGAA
>ECD97G401AKDAM length=98 xy=0114_3516 region=1 run=R_2006_10_24_09_34_18_
AACTTTTCCAGCTCACAACACCATCCTTTAAGCAAAACACATAACCAGATTGCGATCTAAAGTCATCCTTATCTGTCTGGAAGCTAGCATCGGTGTAT
>ECD97G401BGAJM length=102 xy=0478_2000 region=1 run=R_2006_10_24_09_34_18_
AATGCCTTTTATTATTAATAAATAATTCGATACAAGTACCAAAGTATTGGCCTCTAGGGCTTACACCAACATAAACATCTGTAGACTGAGTGCATATCAGTA
>ECD97G401EBJ9J length=98 xy=1654_3269 region=1 run=R_2006_10_24_09_34_18_
ATCCATGAGATGTGATCATCAGTCTACAAACATAATAGTCTTAATGCTTTAATGTTATCCCACTTCACACTAAAGCTCGACTACGGATACTTTAGGAA
>ECD97G401DX1OY length=106 xy=1500_3456 region=1 run=R_2006_10_24_09_34_18_
AAAGGAATCAGTGGGAGGAAAGTAGAGCTTGAAGAAATTCAAGAATCACAAAGCATCGATACACCTATGAAGGAATTAGAGCAGGAAACACAAGTAGTTGTGGAAG
>ECD97G401BZ5QH length=111 xy=0704_3191 region=1 run=R_2006_10_24_09_34_18_
GAAATGGATTCCATGTACACAAACCAAGTTTGGACCTTGGTAGAGCCTCCTGTAGGAGTTAACCCTATAGGATGCAAGTGGGTCTTCAAAAGAAGACTGACATGGATGGTG
>ECD97G401DCCQU length=98 xy=1253_3060 region=1 run=R_2006_10_24_09_34_18_
AGTAGGTATCAATCTGATCCTGGTGATGCTCATTGGGTAGCTTTCAAGAATATCCTTAAGTATTTGAGAAGGACTAAGGACTCATTCTAGATATATGG
>ECD97G402JRYI8 length=107 xy=3891_3586 region=2 run=R_2006_10_24_09_34_18_
ATGAGTGACCTAGATGGAATTTTCCCATCCCGCTTAACAAGATAAATGTCTACGGGCCCAATATTGAACTGGACAGGGATGACACGGGGTGTATGCCTTGTGTTCAA
>ECD97G401DLX8D length=103 xy=1363_0251 region=1 run=R_2006_10_24_09_34_18_
CTACCCAAGACACGAAAATGTCATGTGATCTGACAAAACCTTCTGTGATAATACTTATGTGTAGAATTACCCTTTTGCCCTTATGTCTATATTGAACACAAGG
>ECD97G401A9PR9 length=111 xy=0403_2359 region=1 run=R_2006_10_24_09_34_18_
AACTTGTATCGAATTATTTATTAATAATAAAAGGCTTTTTCTTTATTATGTTTGTCTAATAAAGTCCCTAGAATAGCTAATCCGTTTAATGTATCAAGTGTGACTTAATCA
>ECD97G401B6PNO length=98 xy=0779_1746 region=1 run=R_2006_10_24_09_34_18_
ACAAGGCATAGACCGTGTCGTCCTTGTCCAGTTCAATATTGGGCCCATAGACATTTATCCTGTTATGCAGGATGGGCAAATTCCATCTAGGTCACTCA
>ECD97G401B0D5R length=98 xy=0707_1821 region=1 run=R_2006_10_24_09_34_18_
TATTTTCACATCTCCTCTATCTATTATCTCTCGAATGAGGTGATAACGCCTAAGTATGTGTTTGGATGGTTGGTGAGATCTAGGCTCCTTAGCTTGTG
>ECD97G402JAX85 length=114 xy=3698_0599 region=2 run=R_2006_10_24_09_34_18_
CGGTGCCCTTAAGTGAATTATAGAACATCGTAAGGTACGGTGTACTTAAGTAGAATACGAAATATGGTAAGGTACCACGCGCTTAAGTGATTTTGGCATATTATAAGATATGGG
>ECD97G402JVXL7 length=98 xy=3937_0605 region=2 run=R_2006_10_24_09_34_18_
ATAAGGCATAGCCCGTATCATCTTTGTCCAGTTCAATATTGGGCTCTTAGATATTTATCCTATTACGCAGGATGGGCAAATTCCATCTAGGTCACTCA
>ECD97G402I624I length=98 xy=3654_0512 region=2 run=R_2006_10_24_09_34_18_
TGGAAGCTAGAATCGGTGTATCCAATTACAGCAAGCTCTTCCTGACCTCCATATATAAAGAATGAGTCCTTAATCTTTCTCAAATACTTAAGGATATT
>ECD97G401AOCVL length=117 xy=0160_1183 region=1 run=R_2006_10_24_09_34_18_
TTTATTTATTATGTTTGTTTAATAAAGTCCCTAGAATAGCTAGTCCGTTTAATGTATCAAGTGTGACTTAATCATGAGATCCCATTAAACATAAGGACACTATTCTTAAAGTATTTG
>ECD97G402GI3ZE length=102 xy=2560_3672 region=2 run=R_2006_10_24_09_34_18_
CTATGGGCCCAATATTGAACTGGACAAGGATGACACGGTCTATGCCTTGTGTTCAATATAGACATAAGGGCAAAAGGGTAATTATACACATAAGTATTATCA
>ECD97G401CUY6T length=98 xy=1055_3347 region=1 run=R_2006_10_24_09_34_18_
ATCCATGAGATGTGATCATCAGTCTACAAACATAATAGTCTTAATGCTTTAATGTTATCCCACTTCACACTAAAGCTCGACTACGGATACTTTAGGAA
>ECD97G401BJI1K length=103 xy=0515_1430 region=1 run=R_2006_10_24_09_34_18_
AAATAATTCGATACAAGTACCAAAAGTATTGGCCTCTAGGGCTTACACCAACAATCTCCCACTAGCACTAGAGCCAATCATGCATACCCCTAATGCCCATAGA
>ECD97G401AYA7S length=117 xy=0273_2742 region=1 run=R_2006_10_24_09_34_18_
CTATAATTCACTTAAGGGCACCGTACCTTACGGTATTCCTTAGTTACTCTATCTCTCATCAATCCGTCCTTTGTGTGTGACCCTGTAGGTTTTTGTGACGTTGGCAATTATATTAAA
>ECD97G401AEXEO length=103 xy=0052_3598 region=1 run=R_2006_10_24_09_34_18_
GGTTGTAGAATCAGCAACTGTATCTTGCTTTGAACTTTTCCAGCTCACAGCGCCACCGTTTAAGCAAAACACATAACCAGATTGCGATCTAAAGTCATCCTTA
>ECD97G402F8A0M length=119 xy=2437_3380 region=2 run=R_2006_10_24_09_34_18_
TTATGTTTAATGTGATCTCATGATTAAGTCACACTTGATACATTAAACGGACTATCTATTCTAGGGACTTTATAAAACAAACATAATAAAGAAAAAGACCTTTTGTTATTAATAAATAA
>ECD97G402I25RW length=107 xy=3609_1642 region=2 run=R_2006_10_24_09_34_18_
TAATAGTCTTAATGCTTTAATGTTATCCCACTTCACACTAAAGCTCGACTACGGATACTTTAGGAATAGTGTCCTTATGTTTAATGTGTTCTCATGATTAAGTCACA
>ECD97G402I0ZN9 length=102 xy=3584_2823 region=2 run=R_2006_10_24_09_34_18_
CTTAGTTACTCTATCTCTCATCAATCCGTCCTTTGTGTGTGACCCTGTAGGTTTTCGTGACGTTGGCAATTATATTAAATCACACATTTAACATAATAAACA
>ECD97G401D6ME2 length=107 xy=1598_2156 region=1 run=R_2006_10_24_09_34_18_
ATCATGAGAACACATTAAACATAAGGGCATTATTCTTAAAGTATCCGTAGTCGAGCTTTAATGTGAAGTGGGATAACATTAAAGCATTAAGACTATTATGTTTGTAG
>ECD97G402FKJLQ length=98 xy=2167_0684 region=2 run=R_2006_10_24_09_34_18_
ATGGAATTTGACCATCCTGCGTAACAGGATAAATGTCTATGGCCCCAATATTGAACTGGACAAGGATGACACGGTCTATGCCTTGTGTTCAATATAGA
>ECD97G402ITV6Q length=110 xy=3503_3488 region=2 run=R_2006_10_24_09_34_18_
CCAAAGGTAAGTTGGATTTAACTCATTAGGTTTCATCCTTTTAGTATTAATGTTATAAATAGGCATTTCAAGATCAAGGACATATAGACCATTGTTCATTTGTGCAGTAG
>ECD97G402G3CLK length=103 xy=2791_1782 region=2 run=R_2006_10_24_09_34_18_
ATATCTATATTGAACACAAGGCATAGACCCGGTGTCATCCTTGTCCAGTTCAATTTTGGGCCCATAGACATTTATTCTGTTACGCGGGATGGGCAAATTCCAT
>ECD97G401B7UV5 length=98 xy=0792_1939 region=1 run=R_2006_10_24_09_34_18_
ATAGAATGTTATGTGCAAAGTGTCATAAGTTATTCTCATGGTGATAATGCTGTATACCACCCTTTGACCTGAAACTATTATGGACCCTAGATGTAGAG
>ECD97G402H9O5P length=116 xy=3273_3339 region=2 run=R_2006_10_24_09_34_18_
AAAGCTAGAAGAAGGTGTTGGTGTAAGCCCTAGAGGCCAATACATTTTGGTACTTGTATCGAATAATAAAAGGCATTCTCTTTATTATGGTTGATTAATAAAGTCCCTGGAATAGA
>ECD97G402G6XCE length=102 xy=2832_0700 region=2 run=R_2006_10_24_09_34_18_
TATATAGAATGTTATGCAAAGTGTCATAAGTTATTCTCATGGTGATAATGGTGTATACCACCCTTCGACCTGAAACCACTATGGACCCTAGATGTAGAGTCG
>ECD97G402GEGD1 length=112 xy=2507_3559 region=2 run=R_2006_10_24_09_34_18_
GCTAGAAGCCATGAAATCTGAAATGGATTCCATGTACACAAACCAAGTTTGGACCTTGGTAGAGCCTCTTGTAGGAGTTAACCCTATAGGATGCAAGTGGGTCTTCAAAAAG
>ECD97G402JCRQJ length=99 xy=3718_3545 region=2 run=R_2006_10_24_09_34_18_
ACATAAGGGCAAAGGGGTAATTATACACATAATTATTATCACAGGAGGTTTTGTCAGATCACATGACATTTTCGTGACTTGGGTAGCAGTGATGTGTTG
>ECD97G401AD99H length=98 xy=0045_2275 region=1 run=R_2006_10_24_09_34_18_
TCTGATTTGTGTTTCATTAAATACACATAATCATATCTACTGAAATCATCAGTAAATATGATGAAGTACTAAAAATCTCCTATGGATGGTATGTTTAG
>ECD97G402F4N3M length=129 xy=2396_1648 region=2 run=R_2006_10_24_09_34_18_
AGCTCTACTTTCCTCCCACTGATTCCTTTGGAAATAAAATCCTTTTCTAGGAAAACTCCAGTTCGAGCGACAAAACACTTTGCCCTCCAGAAGGATTGTAGAAGTAATAACCCTCCTTGTTTCTTTAGG
>ECD97G402GR31Q length=104 xy=2663_1772 region=2 run=R_2006_10_24_09_34_18_
ATATTGAACTGGACAAGGATGACACGGTCTATGCCTTGTGTTCAATATAGACATAAGGGCAAAAGGGTAATTATACACATAAGTATTATCACAGAAGGTTTTGT
>ECD97G401BZ9JV length=113 xy=0705_4041 region=1 run=R_2006_10_24_09_34_18_
CTTTTTCTTTATTATGTTTGTTTAATAAAGTCCTTAGAATAGCTAGTCTGTTTAATGTATCAAGTGTGACTTAATCATGAGATCCCATTAAACATAAGGACACTATTCTTAAA
>ECD97G401CJRSE length=102 xy=0928_0732 region=1 run=R_2006_10_24_09_34_18_
GAGTGGTATACACTATTATCACCATGAGAATAATTTATGACACTTTGCATAACTTTCTATATAGTATTCTCATAGTGGGTCGAATCCGGTATAAATATTACT
>ECD97G402IE4T2 length=109 xy=3335_2984 region=2 run=R_2006_10_24_09_34_18_
ACAGGATAAATGTCTATGGACCCAATATTGAACTGGACAAGGGTGACACGGTCTATACCTTGTGTTCAATATAGACATAAGGGCAAAGGGGTAATTATACACATAATTA
>ECD97G402I7TF1 length=114 xy=3662_1855 region=2 run=R_2006_10_24_09_34_18_
ATTGATGAGAGATAGAGTAAATAAGGAACACCGTTAGGTACGGTGCACTTAAGTGAATTGTAGAACATCGTAAGGTACGGTGTACTTGAGTAGAATACGAAATATGGTAAGGTA
>ECD97G402FUOEQ length=107 xy=2282_2432 region=2 run=R_2006_10_24_09_34_18_
AAACATAATAGTCTTAATGCTTTAATGTTATCCCACTTCACACTAAAGCTCGACTACGGATACTTTAAGAATAGTGTCCTTATGTTTAATGTGCTCTCATGATTAAG
>ECD97G402HGHPX length=113 xy=2941_0547 region=2 run=R_2006_10_24_09_34_18_
CACCGTACCTTACGGTATTCCTTAGTTACTCCATCTCTCATCAATCCGTCCTTTGTGTGTGACCCTGTAGGTTTTCGTGACGTTGGCAATTATATTAAATCACGCATTTAACA
>ECD97G401CJ166 length=98 xy=0931_1936 region=1 run=R_2006_10_24_09_34_18_
ATGTCCCTCAGCATGCTTCGTGGAGTACCCATCAACTGTCTTTATGGTTATCCAGTTACGGACAATGTTGGATCAGAAATAAAGCACTCGACTCTACA
>ECD97G401A1TJF length=98 xy=0313_2617 region=1 run=R_2006_10_24_09_34_18_
CCGACGCTAGCTTCCAGACAGATAAGGATGACTTTAGATCGCAATCTGGTTATGTGTTTTGCTTAAACAGTGGCGCTGTGAGCTGGAAAAGTTCAAAG
>ECD97G402GEXQZ length=105 xy=2513_1481 region=2 run=R_2006_10_24_09_34_18_
AATCCGTCCTTTGTGTGTGACCCTATAGGTTTTCGCGACGTTGGCAATTATATTAAATCACGCATTTAACATAATAAACAGTGAGCGGTATCTAGCAACACATCA
>ECD97G401AGGX4 length=109 xy=0070_1850 region=1 run=R_2006_10_24_09_34_18_
TTAAGTGTGACTTAATCATGAGAACACATTAAACATAAGGACATTATTCTTAAAGTATCCGTAGTCGAGCTTTAATGTGAAGTGGGATAACATTAAAGCATTAAGACTA
>ECD97G402F753V length=103 xy=2436_1113 region=2 run=R_2006_10_24_09_34_18_
CTCTTCGACCTGAAACCACTATGGATCCTAGATGTAGAGTCGAGTGCTTTATTGCTGATCCAACGTTGTCCGTAACTGGATAACCATAAAGACAGTTGATGGG
>ECD97G401A0KFF length=98 xy=0299_1497 region=1 run=R_2006_10_24_09_34_18_
AAGAAATCGAACCCTGTTAGACATGGTCCGATCCATGATGAGTCACGCCGATCTTCCAAACTCCTTTTGGGGACATGCACTATTGACAGCAGCTTACA
>ECD97G402J3CE2 length=97 xy=4021_2316 region=2 run=R_2006_10_24_09_34_18_
TGACCATAAAGACAGTTGATGGGTACTCCACGAAGCATGCTAAGGGACATGAGTGACCTAGATGGAATTTTCCCATCCTGCGTAACAGGATAAATGT
>ECD97G402JSL9O length=123 xy=3899_1578 region=2 run=R_2006_10_24_09_34_18_
TATTCTAGTGACTTTATTAAACAAACATAATAAAGAAACAACCTTTTATTATTAATAAATAATTCGATACAAGTACCAAAAGTATTGGCCTCTAGGGCTTACACCAACAATCTCCCACTAGCA
>ECD97G402JJ3QX length=97 xy=3802_1639 region=2 run=R_2006_10_24_09_34_18_
TGTCCCTTAGCATGCTTCGTGGAGTACACATCAACTGTCTTTATGGTCATCCAGTTACGGACAACATTTGATCATCAATAAGGCACCCGACTCTACA
>ECD97G402JXLSQ length=117 xy=3956_0776 region=2 run=R_2006_10_24_09_34_18_
TAATTGCCAACGTCGCGAAAACCTACAGGGTCACACACAAAGGACGGATTGATGAGAAATAGAGTAACTAAGGAACACCGTAAGGTACAGTGCACTTAAGTGGAATACGAAATATGG
>ECD97G402ID8CO length=106 xy=3325_1846 region=2 run=R_2006_10_24_09_34_18_
GACATGGATGGTAAGGTACATACCTATAAGGAAAGACTGGTTGCAAAAGGATATAAACAAATTCATGGGATTGACTATGATGAAACCTTTTCAACCAGTTGCAATG
>ECD97G402HMF5L length=113 xy=3008_4023 region=2 run=R_2006_10_24_09_34_18_
CCCCATTAATTTGTTTATATCCTTTTGCAACCAGTCTTGCCTTATAGGTATGTACCTTACCATCCATGCCAGTCTTCTTTTTGAAGACCCACTTGCATCCTATAGGGTTAACT
>ECD97G401ESHO8 length=99 xy=1847_2570 region=1 run=R_2006_10_24_09_34_18_
TATTATGAGATATAGGCCAAAATGCACTTAAGTGGGCTTTTTGGCTTGAAGCCCACACAAGTGGTTCTATAAATAGAGCTCTTGTGCAGAAGCTTTGCA
>ECD97G402IM0RM length=111 xy=3425_2320 region=2 run=R_2006_10_24_09_34_18_
TAGCGTCCTTATGTTTAATGTGTTCTCATGATTAAGTCACACTTAATACATTAAACGGACTATCTATTCCAGGGACTTTATTAATCAACCATAATAAAGAAAATAGCCTTT
>ECD97G402IDQIY length=110 xy=3319_3320 region=2 run=R_2006_10_24_09_34_18_
ATATGGTAAGGTACCAAATACTTAAGTGATTTTGACATATTATGAGATATGGGCCAAAATGCACTTAAGTGGGCTTTTTGGCTTGAAGCCCACACAAGTGGTTCTATAAA
>ECD97G402JAQUY length=104 xy=3695_3304 region=2 run=R_2006_10_24_09_34_18_
ATTCACCCCCCTCTCGATCACTAGCCACACCGTCTAACAGATGACACGGTCTATGCCTTGTGTTCAATATAGACATAAGGGCAAAAGGGTAATTATACACATAA
>ECD97G401D57UL length=97 xy=1593_3755 region=1 run=R_2006_10_24_09_34_18_
TGACCATAAAGACAGTTGATGGGTACTCCACGAAGCATGCTAAGGGACATGAGTGACCTAGATGGAATTTTCCCATCCTGCGTAACAGGATAAATGT
>ECD97G402HKUY6 length=104 xy=2990_3648 region=2 run=R_2006_10_24_09_34_18_
GTGATAATAATTATGTGTATAATTACCTTTTGCCCTTATGTCTATATTTGAACACAAGGCATAGACCGTGTCATCCTTGTCCAGTTCAATATTGGGCCCATAGA
>ECD97G401EL9SJ length=97 xy=1776_3201 region=1 run=R_2006_10_24_09_34_18_
GAGGCTTTGTTAGTGGGTCAGCAATATTGTCAAGTGTAAGTACTCTGCATATTTTCACATCTCCTCTATCTATTATCTCTTGAATGAGGTTATAACG
>ECD97G402HAEFD length=97 xy=2871_3063 region=2 run=R_2006_10_24_09_34_18_
GGATATTCTTGACAGCTACCCAATGGGCATCACCAGGATCAGATTGGTACCTACTCGTTGCACTTAAAGCATACTAGACATCTGGTCGAGTACATAA
>ECD97G402G62JU length=97 xy=2833_3352 region=2 run=R_2006_10_24_09_34_18_
GGATTCATCAAGAACGAAGATGAGCCTTGTGTCTACAAGAAGGTTAGTGGGAGCATGATCGTTTTCCTAGTATTATATGTAGATGACATATTACTCA
>ECD97G401DIV78 length=101 xy=1328_1046 region=1 run=R_2006_10_24_09_34_18_
ATGATAACAATGGTCTTATCGCACAAGCTAAGGAGCCTAGATCTCACCAACGATCCAAACACATACTTAGACGTTGTGTGAAAATATGTAAAGTACCTACA
>ECD97G401EN6IK length=124 xy=1798_2154 region=1 run=R_2006_10_24_09_34_18_
ACGAAAACCTTACAGGGTCACACACAAAGGACGGATTGATGAGAGATAGAGTAACTAAGGAACATCGTAAGGTACGGTGTACTTAAGTAGAATACGAAATATGGTAAGGTACCAAATACTTAAG
>ECD97G402F9BYN length=103 xy=2449_2109 region=2 run=R_2006_10_24_09_34_18_
AACACATCACTGCTACCCAAGTCACGAAAATGTCATGTGATCTGACAAAACCTCCTGTGATAATAATTATGTGTATAATTACCCCTTTTCCCTTATGTCTATA
>ECD97G402HXLVT length=130 xy=3136_0375 region=2 run=R_2006_10_24_09_34_18_
ATACATTAAACAAACTAGCTATTCTAGGGACTTTATTAAACAAACATAATAAAGAAAAAACTTTTAATTATTAATAAATAATTCGATACAAGTACCAAAAGTATTGGCCTCTAAGGCTTACACCAACAAT
>ECD97G401EB86D length=97 xy=1662_2787 region=1 run=R_2006_10_24_09_34_18_
ATTAGGAGTAATATTTATACTAGATTGACCCACTATGAGAATACTACATAGAATGTTATGCAAAGTGTCATAAGTTATTCTCATGGTGATAGTGGTG
>ECD97G402GE44K length=97 xy=2515_2850 region=2 run=R_2006_10_24_09_34_18_
TCATTAGGTTTCATCCTTTTAGTATTAATGTTATAAATAGGCATTTCAAGATCAATGACATATAGTCCATTGTTCATTTGTGCAGTAGCATAGAATA
>ECD97G401C0CA1 length=97 xy=1116_3771 region=1 run=R_2006_10_24_09_34_18_
CAGTGTCCGGTCTTACCGCAATGGAAGCATGTGCTTGCCTTTGCTATGCCTCCACTAGGCTTCAAAGCAGCAACAGTGGGTCTGGGTTTGGCAACTT
>ECD97G402JVIIT length=98 xy=3932_1523 region=2 run=R_2006_10_24_09_34_18_
TCCATAGACATTTATCCTGTTACGCAGGATGGGCAAATTCCATCTAGGTCACTCATGTCCCTTAGCATGCTTCGTGGAGTACCCATCAACTGTCTTTA
>ECD97G401DSUTA length=129 xy=1441_2924 region=1 run=R_2006_10_24_09_34_18_
AGCCCTAGAGGCCAATACTTTTGGTACTTGTATCGAATTATTTATTAATAATAAAAAGGTTTTTTTCTTTATTATGTTTATTTAATAAAGTACCTAGAATAGCTATTCCGTTTAATGTATCAAGTGTGA
>ECD97G401DVVV1 length=97 xy=1476_0927 region=1 run=R_2006_10_24_09_34_18_
GGTATAAATATTACTCTTAATATTCATACCTATGTTTAAGACTTGATAACTCTTTATCCATGATCCATGAGATGTGATCATCAGTCTACAAACATAA
>ECD97G402FNGXS length=97 xy=2200_2030 region=2 run=R_2006_10_24_09_34_18_
GAGAGACAATAGATAGAGGAAATGTGAAAATATACAGAGTACCTACACTTGACAATATTGCCGACCCACTAACAAAGCCTCTTGCACAGCATAAGCA
>ECD97G402FKX7H length=97 xy=2171_3227 region=2 run=R_2006_10_24_09_34_18_
GGATTCATCAAGAACGAAGATGAGCCTTGTGTCTACAAGAAGGTTAGTGGGAGCATGATCGTTTTCCTAGTATTATATGTAGATGACATATTACTCA
>ECD97G401EZ1K8 length=106 xy=1933_2682 region=1 run=R_2006_10_24_09_34_18_
CCCCAACCAAGACTTTACTTGTTGCAGAGTAGGGACATTGTTTCCAATGAGTAATATGTCATCTACATATAATACCAGGAAAACGATCATGCTCCCACTAACCTTT
>ECD97G401E31EB length=97 xy=1979_0641 region=1 run=R_2006_10_24_09_34_18_
GTGGGATAACATTAAAGCATTAAGACTATTATGTTTGTAGACTGATGATCACATCTCATGGATCATGGATAAAGAGTTATCAAGTCTTAAACATAGG
>ECD97G402G3RY0 length=104 xy=2796_1226 region=2 run=R_2006_10_24_09_34_18_
GTAATATTTATACCGGATTGACCCGCTATGAGAATACTATATAGAAAGTTATGCAAAGTGTCATAAGTTATTCTCATGGTGATAATAGTGTATTCCACTCTTCG
>ECD97G401DGLJB length=124 xy=1302_0373 region=1 run=R_2006_10_24_09_34_18_
TATGCCAAATTCACTTAAGCGCGTGGTACCTTACCATATTTCGTATTCTACTTAAGTACACCGTACCTTACGATGTTCTACAATTCACTTAAAGTGCACCGTACCTTACGGTGTTCCTTAGTTA
>ECD97G402JGUYW length=97 xy=3765_1846 region=2 run=R_2006_10_24_09_34_18_
TCATTAGGTTTCATCCTTTTAGTATTAATGTTATAAATAGGCATTTCAAGATCAATGACATATAGTCCATTGTTCATTTGTGCAGTAGCATAGAATA
>ECD97G402I9913 length=112 xy=3690_2009 region=2 run=R_2006_10_24_09_34_18_
GTACTTGTATCGAATTATTTATTAATAATAAAAGGCTTTTTCTTTATTATGTTTGTTTAATAAAGTCCCTAGAATAGCCAGTCTGTTTAATGTATCAAGTATGACTTAATCA
>ECD97G401CKU1J length=113 xy=0940_2453 region=1 run=R_2006_10_24_09_34_18_
ATGTATACAAACCAAGTTTGGACCTTGGTAGAGCCTCCTGTAGGAGTTAACCCTATAGGATGCAAGTGGGTCTTCAAAAAGAAGACGGACATGGATGGTAAGGTACATATCTA
>ECD97G401B3P31 length=97 xy=0745_1631 region=1 run=R_2006_10_24_09_34_18_
TTGGAAATTATATTAAATCACATATTTAACATAATAAACAGTGAGCGGTATCTAGCAACACATCACTGCTACCCAAGACACGAAAATGTCATGTGAT
>ECD97G401E8OMY length=97 xy=2032_0296 region=1 run=R_2006_10_24_09_34_18_
TCATTAGGTTTCATCCTTTTAGTATTAATGTTATAAATAGGCATTTCAAGATCAATGACATATAGTCCATTGTTCATTTGTGCAGTAGCATAGAATA
>ECD97G401A8WPK length=97 xy=0394_1542 region=1 run=R_2006_10_24_09_34_18_
GTGGGTCCGCAATATTGTCAAGTGTAGGTACTCTGCATATTTTCACATCTCCTCTATCTATTATCTCTCTAATGAGGTGATAACGTCTAAGTATGTG
>ECD97G401C1UBG length=106 xy=1134_0042 region=1 run=R_2006_10_24_09_34_18_
AGTTATCAAGTCTTAAACATAGGTATGATATTAGGAGTAATATTTATACCGGATTGACCCGCTATGAGAATACTATATAGAAAGTTATGCAAGGTGTCATAAGTTA
>ECD97G401CNV5E length=101 xy=0975_0496 region=1 run=R_2006_10_24_09_34_18_
ATGTTATCCCACTTCACATTAAAGCTCGACTACGGATACTTTAAGAATAGTGTCCTTATGTTTAATGTGTTCTCATGATTAAGTCACACTTAATACATTAA
>ECD97G402IQ9S7 length=112 xy=3473_4057 region=2 run=R_2006_10_24_09_34_18_
GCAATTAATGCTTCTACACAAGGGTTCTATTTATAGAACCACTTGTGTGGGCTTCAAGCTAAAAAGCCCACTTAAGTGTATTTTGGCCCATATCTTATAATATGCCCAAAAT
>ECD97G401DS2BJ length=105 xy=1444_0365 region=1 run=R_2006_10_24_09_34_18_
GTTTTGTACTTCATTCTTGAATTCCTTGAACTTTTTCAAAGGACTCTGATTTGTGTTTCATTAAATACACATAACCATATCTACTGAAGTCATCAGTAAATGTGA
>ECD97G402HDPRW length=99 xy=2909_2090 region=2 run=R_2006_10_24_09_34_18_
ACATTCTATATAGTATTCTCATAGCGGGTCAATCCAGTATAAATATTACTCTTAATATTCATACCTATGTTTAAGACTTGATAACTCTTTATCCATGAT
>ECD97G401DRXFL length=97 xy=1431_0623 region=1 run=R_2006_10_24_09_34_18_
TGACCATAAAGACAGTTGATGGGTACTCCACGAAGCATGCTAAGGGACATGAGTGACCTAGATGGAATTTTCCCATCCTGCGTAACAGGATAAATGT
>ECD97G401BG57P length=105 xy=0488_2083 region=1 run=R_2006_10_24_09_34_18_
ATAATTATGTATATAATTACCCCTTTGCCCTTATGTCTATATTGAACACAAGGTATAGACCGTGTCATCCTTGTCCAGTTCAATATTGGGCCCATAGACATTTAT
>ECD97G402GAF2V length=101 xy=2462_0853 region=2 run=R_2006_10_24_09_34_18_
AACACATCACTGCTACCCAAGTCACGAAAATGTCATGTGATCTGACAAAACCTCCTGTGATAATAATTATGTGTATAATTACCCCTTTGCCCTTATGTCTA
>ECD97G401BJN8M length=102 xy=0516_4068 region=1 run=R_2006_10_24_09_34_18_
TGTAGACTGATGATCACATCTCATGGATCATGGGGTAAAGAGTTATCAAGTCTTAAACATAGGTATGAATATTAGGAGTAATATTTATACCGGATTGACCCG
>ECD97G401A4YGU length=106 xy=0349_1516 region=1 run=R_2006_10_24_09_34_18_
CCACTCTTCGACCTGAAACCACTATGGACCCTAGATGTAGAGTCGAGTGCTTTATTGCTGATCAAACGTTGTCCGTAACTGGATAACCATAAAGACAGTTGATGGG
>ECD97G401BMPNI length=103 xy=0551_2508 region=1 run=R_2006_10_24_09_34_18_
ACCTTGTGTTCAATATAGACATAAGGGCAAAAGGGTAATTATACACATAAGTATTATCACAGAAGGTTTTGTCAGATCACATGACATTTTCGTGTCTTGGGTA
>ECD97G402FZNZO length=124 xy=2339_1698 region=2 run=R_2006_10_24_09_34_18_
CAATACTTTTTGGTACTTGTATCGAATTATTTATTAATAATAAAAGGCTTTTTCTTTATTACGGTTGTTTAATAAAGTCCCTAGAATAGTTAGTCCGTTTAATGCATCAAGTGTGACTTGATCA
>ECD97G401COV2G length=99 xy=0986_1990 region=1 run=R_2006_10_24_09_34_18_
ACAACGTTTGATCAGCAATAAAGCACTCGACTCTACATCTAGGGTCCATAGTGGTTTCAGGTCGAAGAGTGGTATACACCATTATCACCATGAGAATAA
>ECD97G401CQDM7 length=97 xy=1003_1793 region=1 run=R_2006_10_24_09_34_18_
GGTATAAATATTACTCTTAATATTCATACCTATGTTTAAGACTTGATAACTCTTTATCCATGATCCATGAGATGTGATCATCAGTCTACAAACATAA
>ECD97G401BC7TZ length=97 xy=0443_1877 region=1 run=R_2006_10_24_09_34_18_
GTTGATGGGTACTCCACAAAGCATGCTGAGGGACATGAGTGTCCTAGATGGAATTTGCCAATCCTGCGTAATAGGATAAATGTCTATGGGCCCAATA
>ECD97G402HMGWL length=106 xy=3009_0899 region=2 run=R_2006_10_24_09_34_18_
GGTAGCAGTGATGTGTTGCTAGATACCGCTCACTGTTTATTATGTTAAATGCGTGATTTAATATAATTGCCAACGCCGCGAAAACCTATAGGGTCACACACAAAGG
>ECD97G402JGO8P length=97 xy=3763_2615 region=2 run=R_2006_10_24_09_34_18_
CTCATGGTGATAATAGTGTATTCCACTCTTCGACCTGAAACCACTATGGATCCTAGATGTAGAGTCGAGTGCTTTATTGCTGATCCAACGTTGTCCG
>ECD97G402J1TCE length=109 xy=4004_0572 region=2 run=R_2006_10_24_09_34_18_
TACTCAAGTACAACGTACCTTACGATGTTCTATAATTCACTTAAGGGCACCGTACCTTACGGTATTCCTTAGTTACTCTATCTCTCATCAATCCGTCCTTTGTGTGTGA
>ECD97G401C5MUT length=104 xy=1177_0867 region=1 run=R_2006_10_24_09_34_18_
GTGATAATAATTATGTGTATAATTACCTTTTGCCTTATGTCTATATTTGAACACAAGGCATAGACCGTGTCATCCTTTGTCCAGTTCAATATTGGGCCCATAGA
>ECD97G401AVQLS length=107 xy=0244_1502 region=1 run=R_2006_10_24_09_34_18_
TCCCACTTCACACTAAAGCTCGACTACGGATACTTTAAGAATGGTGTCCTTATGTTCAATGTGTTCTCATGATTAAGTCACACTTAATACATTAAACGGACTATCTA
>ECD97G401A6X6W length=97 xy=0372_0262 region=1 run=R_2006_10_24_09_34_18_
TATATCAATTATATCTTGAATGAGGTGATATTGCCTAAGTATGTGTTTGGATCGTTGGTGAGATCTAGGCTCCTTAGCTTTTGTAATGGCACCATTG
>ECD97G402JTALX length=107 xy=3907_0355 region=2 run=R_2006_10_24_09_34_18_
GGTAAGTTGGATTTAACTCATTAGGTTTCATCCTTTTAGTATTAATGTTATAAATAGGCATTTCAAGATCAAGGACATATAATCCATTGTTCATTTGAGCAGTAGCA
>ECD97G402ITSPP length=97 xy=3502_3083 region=2 run=R_2006_10_24_09_34_18_
ATTGAAAATGCATATGGAATCTTATTCATGCGATCCCTTTCTTCCTTAGTTGAAGGGGATTGTGTTTTTGATAGACACATACCATGTTGCATATGTA
>ECD97G401DSYB2 length=97 xy=1442_3392 region=1 run=R_2006_10_24_09_34_18_
AGTTTGGTTTTTCATTTATAATAAAGAACAATTGTTGCTCAATTTATTTGAATGATATATTCTATGCTACTGCACAAATGAACAATGGATTATATGT
>ECD97G401A7XYX length=115 xy=0383_1575 region=1 run=R_2006_10_24_09_34_18_
TCCTTATGTTTAATGTGTTCTCACGATTAAGTCACACTTAATACATTAAACGGACTATCTATTCCAGGGTACTTTATTAATCAACCATAATAAAGAGATGCCTTTTATTATTCGA
>ECD97G402JTBZD length=102 xy=3907_2135 region=2 run=R_2006_10_24_09_34_18_
AATTCACTTAAGTGCACCGTACATTACGGTATTCCTTAGTTACTCTATCTCTCATCAATCCGTCATTTTGTGTGTGACCCTGTAGGTTTTTGTCGGCATTGG
>ECD97G401CYFHO length=104 xy=1095_0602 region=1 run=R_2006_10_24_09_34_18_
CCAAATACTTAAGTGATTTTGGCATATTATGAGATATAGGCCAAAATGCACTTAAGTGGGCTTTTTGGCTTGAAGCCCACACAAGTGGTTCTATAAATAGAGCT
>ECD97G401C0C33 length=97 xy=1117_0721 region=1 run=R_2006_10_24_09_34_18_
GAGGCTTTGTTAGTGGGTCAGCAATATTGTCAAGTGTAAGTACTCTGCATATTTTCACATCTCCTCTATCTATTATCTCTTGAATGAGGTTATAACG
>ECD97G402I0DAV length=103 xy=3577_2501 region=2 run=R_2006_10_24_09_34_18_
GAGGTTTTCAGTACTTCATCACATTCACTGATGATTTCAGTAGATATGGTTATGTGTATTTAATGAAACACAAATCAGAGTCCTTTGAAAAGTTCAAGGAATT
>ECD97G401BTVH6 length=102 xy=0633_0812 region=1 run=R_2006_10_24_09_34_18_
GACTCTACATCTAGGGTCCATAGTGGTTTCAGGTCGAAGGGAGGTATACACCATTATCACCATGAGAATAACTTATGACACTTTGCATAACATTCTATATAG
>ECD97G401B58ME length=97 xy=0774_0148 region=1 run=R_2006_10_24_09_34_18_
TCCGGTATAAATATTACTCTTAATATTCATACCTATGTTTAAGACTTGATAACTCTTTATCCATGATCCATGAGATGTGATCATCAGTCTACAAACA
>ECD97G401BPYMH length=97 xy=0588_2551 region=1 run=R_2006_10_24_09_34_18_
AACTGTTATTATGTACCAGCAATTAGCAGGAATATTATTTCCGTTTCTTGTTTGGACAAGTTCGGTTTTTCATTCATAATAAAGAACAATTGTTGTT
>ECD97G402I4Z2P length=110 xy=3630_1551 region=2 run=R_2006_10_24_09_34_18_
ACTTGTATCGAATTTTTTATTAATAATAAAAGGTTTTTTCTTTATTATGTTTGTTTAATAAAGTCCCTAGAATAGCTAGTCCGTTTAATGTATCAAGTATGACTTAATCA
>ECD97G401CNRE1 length=97 xy=0973_2555 region=1 run=R_2006_10_24_09_34_18_
AACTGTTATTATGTACCAGCAATTAGCAGGAATATTATTTCCGTTTCTTGTTTGGACAAGTTCGGTTTTTCATTCATAATAAAGAACAATTGTTGTT
>ECD97G401C1CIH length=104 xy=1128_1543 region=1 run=R_2006_10_24_09_34_18_
ACTGGACAAGGGTGACATGGTCTATACCTTGTGTTCAATATAGACATAAGGGCAAAGGGGTAATTATACACATAATTATTATCACAGGAGGTTTTGTCAGATCA
>ECD97G401EHOF2 length=122 xy=1724_1904 region=1 run=R_2006_10_24_09_34_18_
GGTCTTATAGGTATTACTTCTACAATCCTTCTGAGGGAAAAGTGTTTGTCGCTCGAACTGGAGTCTTCCTAGAAATGGATTTTATTTCCAAAGGAATCAGTGGGAGGAAAGTAAAGCTTGAA
>ECD97G402I0TRU length=101 xy=3582_3368 region=2 run=R_2006_10_24_09_34_18_
ATTAAGAGTAATATTTATACCGGATTGACCCGCTATGAGAATACTATATAGAAAGTTATGCAAAGTGTCATAAGTTATTCTCATGGTGATAATAGTGTATA
>ECD97G401C86S6 length=97 xy=1217_2856 region=1 run=R_2006_10_24_09_34_18_
ACACTATTCTTAAAGTATCCGTAGTCGAGCTTTATTGTGAAGTGGGATAACATTAAAGCATTGAGACTATTATGTTTGTAGACTGATGATCACATCT
>ECD97G401A8XGI length=103 xy=0394_2512 region=1 run=R_2006_10_24_09_34_18_
TTGTCAGATTTGGGCTCAAGCTTAGTTGAAATTTGTCATTTCACATAAACTTCGCAACCCCAAATCTTCATGTAAGACATATGTGGTCTCTTACCACTCCATA
>ECD97G402H1T6P length=109 xy=3184_1151 region=2 run=R_2006_10_24_09_34_18_
ATGTTATCCCACTTCACACTAAAGCTCGACTACGGATACTTTAAGAATAGTGTCCTTATGTTTAATGTGTTCTCATGATTAAGTCACACTTAATACATTAAAAGGACTA
>ECD97G402IRWEQ length=97 xy=3481_0576 region=2 run=R_2006_10_24_09_34_18_
GGATTCATCAAGAACGAAGATGAGCCTTGTGTCTACAAGAAGGTTAGTGGGAGCATGATCGTTTTCCTAGTATTATATGTAGATGACATATTACTCA
>ECD97G401CYV14 length=115 xy=1100_1594 region=1 run=R_2006_10_24_09_34_18_
ATTCAAATAAATTGAGCAACAATTATTCTTTATTATAAATGAAAACCAAACTTGTCCAAACAAGAAACGGAATAATATTCCTGCTAATTGCAGGTACATAATAACAGTTCTCTAA
>ECD97G401BFVNW length=97 xy=0473_3194 region=1 run=R_2006_10_24_09_34_18_
TATTATCACAGGAGGTTTTGTCAGATCACATGACATTTTCGTGACTTGGGTAGCAGTGATGTGTTGCTAGATACCGCTCACTGTTTATTATGTTAAA
>ECD97G402FUFKJ length=97 xy=2279_3265 region=2 run=R_2006_10_24_09_34_18_
ATTAGGAGTAATATTTATACTAGATTGACCCACTATGAGAATACTACATAGAATGTTATGCAAAGTGTCATAAGTTATTCTCATGGTGATAGTGGTG
>ECD97G401CNE8I length=109 xy=0969_3152 region=1 run=R_2006_10_24_09_34_18_
ATGTACCTGCAATTAGCACGAATATTATTTCCGTTTCTTGTTTGGACAAGTTTGGTTTTTCATCTATAATAAAGAACAATTGTTGCTCAATTTATTTGAATGATATATT
>ECD97G402GOLR6 length=102 xy=2623_1972 region=2 run=R_2006_10_24_09_34_18_
TTGGGTAGCAGTGATGTGTTGCTAGATACCGCTCACTGTTTATTATGTTAAATGTGTGATTCAATATAATTGCCAACGTCGCGAAAACCGTATAGGGTCACA
>ECD97G401BA9YU length=101 xy=0421_1444 region=1 run=R_2006_10_24_09_34_18_
ATACGATTATGACTCCCACTAACCTTCTTGTAGACACAAGGCTCATCTTCGTTCTTGATGAATCCATATTATTTTACTATTTCATCAAAACGAAGATTCCA
>ECD97G401BIZS4 length=105 xy=0509_1078 region=1 run=R_2006_10_24_09_34_18_
TAAACATAAGGACATTATTCCTAAAGTATCCGTAGTCGAGCTTTAGTGTGAAGTGGGATAACATTAAAGCATTAAGACTATTANGTTTGTAGACTGATGATCACA
>ECD97G402H0IYO length=108 xy=3169_1390 region=2 run=R_2006_10_24_09_34_18_
TTCATCATATTACTGATGATTTTAGTAGATATGGTTATGTGTATTTAATGAACACAAATCAGAGTCCTTTGAAAGTTAAAGGAATTCAAGAATGAAGTACAAAACCAA
>ECD97G402FNCKZ length=113 xy=2199_0481 region=2 run=R_2006_10_24_09_34_18_
ATTATTTATTAATAATAAAAGGCTTTTCTTTATTATGTTTGTCTAATAAAGTCCCTAGAATAGATAGTCCGTTTAATGTATCAAGTGTGACTTAATCATGAGATCACATTAAA
>ECD97G402G647N length=105 xy=2834_2705 region=2 run=R_2006_10_24_09_34_18_
GGTACATCCCAATGGAAGGGTGTATCTGAGAGAAGAAATCGAACCCTGTTGGACATGGTCCGATCCATGATGAGTCACACCAATCTTCCAAACTCCTTTTGAGGA
>ECD97G401CLMCO length=97 xy=0949_0982 region=1 run=R_2006_10_24_09_34_18_
GGATTCATCAAGAACGAAGATGAGCCTTGTGTCTACAAGAAGGTTAGTGGGAGCATGATCGTTTTCCTAGTATTATATGTAGATGACATATTACTCA
>ECD97G402GY9MB length=113 xy=2744_3809 region=2 run=R_2006_10_24_09_34_18_
ATTCTACTCAAGTACACCGTACCTTACGATGTTCCATAACTCACTTAAGGGCACCGTACCTTACGGTATTCCTTAGTTACTCTATCTCTCATCAATCCGTCCTTTGTGTGTGA
>ECD97G401AMR4D length=99 xy=0142_1355 region=1 run=R_2006_10_24_09_34_18_
AATGGTGTATCTGAGAGAAGAAATCAAACCCTGTTAGACATAGTCCGATCCATGATGAGTCACGCCGATCTTCCAAACTCCGTTTGGGGACATGCACTA
>ECD97G402FIIJ9 length=107 xy=2144_0231 region=2 run=R_2006_10_24_09_34_18_
ATGTTAGTGGGAGCATGATCGTTTTTCTGGTATTATATGTAGATCACATATTACTCATTGGAAACGATGTCCCTACCCTGCAACAAGTAAAGTCTTGGTTGGGGAAA
>ECD97G401ARB1X length=97 xy=0194_0819 region=1 run=R_2006_10_24_09_34_18_
GAACCCTGTTGGACATGGTCCGATCCATGATGAGTCACACCAATCTTCCAAACTCCTTTTGAGGACATACACCATTGACATCAGCTTACACACTTAA
>ECD97G401AU7OI length=97 xy=0238_1552 region=1 run=R_2006_10_24_09_34_18_
AATACTATATAGAAAGTTATGCAAAGTGTCATAAGTTATTCTCATGGTGATAATAGTGTATACCACTCTTCGACCTGAAACCACTATGGATCCTAGA
>ECD97G402FQQS3 length=115 xy=2237_3237 region=2 run=R_2006_10_24_09_34_18_
TGTGATTCTTGAATTTCTTCAAGCTCTACTTTCCTCCCACTGGTTCCTTTGGAAATAAAATCCTTTTCTAGGAAAACTCCAGTTCGAGCGACTAAACACTTTGCCCTCAGAAGGA
>ECD97G401AVZ4E length=103 xy=0247_1548 region=1 run=R_2006_10_24_09_34_18_
CCTTTTGAAGACATACACCATTGACATCAGCTTACACACTTAACCGTGTTCCATCCAAAAGGTTGAAAAGACACCATATGAGATATGGAGTGGTAAGAGACCA
>ECD97G401ATUTI length=115 xy=0222_3764 region=1 run=R_2006_10_24_09_34_18_
ATAAAAGGCATTTTCTTTATTATGGTTGATTAATAAAGTCCCTGGAATAGATAGTCCGTTTAATGTATTAAGTGTGACTTAATCATCAGAACAAATTAAACATAAGGACACTGTT
>ECD97G401AMLUQ length=97 xy=0140_1424 region=1 run=R_2006_10_24_09_34_18_
GGATATTCTTGACAGCTACCCAATGGGCATCACCAGGATCAGATTGGTACCTACTCGTTGCACTTAAAGCATACTAGACATCTGGTCGAGTACATAA
>ECD97G402HAZPX length=101 xy=2878_1987 region=2 run=R_2006_10_24_09_34_18_
ATTAGGAGTAATATTTATACCGGATTGACCCGCTATGAGAATACTATATAGAAAGTTATGCAAAGTGTCATAAGTTATTCTCATGGTGATAATAGTGTATA
>ECD97G402JPEO6 length=104 xy=3862_3352 region=2 run=R_2006_10_24_09_34_18_
TATTGAACACAAGGTATAGACCGTGTCACCCTTGTCCAGTTCAATATTGGGCCCATAGACATTTATCCTGTTACGCAGGATTGGCAAATTCCATCTAGGACACT
>ECD97G401ETGU6 length=116 xy=1858_3088 region=1 run=R_2006_10_24_09_34_18_
AATTGCCAACGCCGCGAAAACCTATAGGGTCACACACAAAGGACGGATTGATGAGAGATAGAATAATTAAGGAACACCGTAAGGTACGGTGCACTTAAGTGGGAGACGAAATATGG
>ECD97G402JGX7J length=96 xy=3766_1949 region=2 run=R_2006_10_24_09_34_18_
CGCAAGAGGCTTTGTCAGTGGGTCAACAATATTGTCAAGTGTAGGTACTCTGCATATTTTCACATCCCCTCTATCTATTATCTCTCGAATGAGGTG
>ECD97G402JCKPU length=105 xy=3716_2640 region=2 run=R_2006_10_24_09_34_18_
TAAACATAGGTATGAATATTAAGAGTAATATTTATACCGGATTGACCCGCTATGAGAATACTATATAGAAAGTTATGCAAAGTGTCATAAGTTATTCTCATGGTG
>ECD97G402IMY9F length=106 xy=3425_0369 region=2 run=R_2006_10_24_09_34_18_
GTACCTATCAACTGCCTTTATGGTTATCCAGTTACGGACAACGTTGGATCAGCAATAAAGCACTCGACTCTACATCTAGGATCCATAGTGGTTTCAGGTCGAAGAG
>ECD97G401D0X0G length=96 xy=1533_3486 region=1 run=R_2006_10_24_09_34_18_
ATGTTTGTAGACTGATGATCACATCTCATGGATCATGGATAAAGAGTTATCAAGTCTTAAACATAGGTATGAATATTAAGAGTAATATTTATACCG
>ECD97G402IOO4B length=96 xy=3444_2713 region=2 run=R_2006_10_24_09_34_18_
CAATCCATAGATTGATCTTTGTAACTTACATATCTTTTGGGCTTCTTCTGGTATGTCAAATCCTTCAGGCTGTGTCATGTACACATCCTCAAGAAG
>ECD97G401ED595 length=105 xy=1684_2235 region=1 run=R_2006_10_24_09_34_18_
CTCTTGTTTCTTTAGGATACCCCACAAATAAGCATTTGTCAGATTTGGGCTCAAGCTTAGTTGAAACTTGTCGTTTCACATAAACCTCGCAACCCCAAATCTTAA
>ECD97G402I6XQH length=118 xy=3652_1719 region=2 run=R_2006_10_24_09_34_18_
TAATGAAACACAAATCAGAGTCCTTTGAAAAGTTCAAGGAATTCAAGAATGAAGTACAAAACCAACTAGGTAAGAATATTAAAACTCTTTGATCAGATCGAGGTGGTGAGTATTTAAG
>ECD97G402JAS0S length=107 xy=3696_2010 region=2 run=R_2006_10_24_09_34_18_
CCACTTCACACTAAAGCTCGACTACGGATACTTTAAGAATAGTGTCCTTATGTTTAATGTGTTCTCATGATTAAGTCACACTTAATACATTAAACGGACTATCTATT
>ECD97G402J0MO8 length=101 xy=3990_2650 region=2 run=R_2006_10_24_09_34_18_
ATAGTGGTTTCAGGTCGAAGAGTGGTATACACCATTATCACCATGAGAATAACTTATGACACTTTGCATAACTTTCTATATAGTATTCTCATAGCGGGTCG
>ECD97G402GKGAG length=103 xy=2576_0742 region=2 run=R_2006_10_24_09_34_18_
CATAACTTTCTATATAGTATTCTCATAGCGGGTCAATCCGGTATAAATATTACTCCTAATATTCATACCTATGTTTAAGACTTGATAACTCTTTATCCATGAT
>ECD97G402IG4OU length=96 xy=3358_1900 region=2 run=R_2006_10_24_09_34_18_
CGCAAGAGGCTTTGTCAGTGGGTCAACAATATTGTCAAGTGTAGGTACTCTGCATATTTTCACATCCCCTCTATCTATTATCTCTCGAATGAGGTG
>ECD97G402F7GMA length=121 xy=2428_0848 region=2 run=R_2006_10_24_09_34_18_
ATAATACTTATGTGTATAATTACCTTTTTTCCCTTATGTCTATATTTAACTACAAGACATAGACCGTGTCATCCTTGCACTACGCCAAATAAGGGAAAAGAGGGCGCTTTTTTTTGGCCTA
>ECD97G401EQNCH length=109 xy=1826_2591 region=1 run=R_2006_10_24_09_34_18_
GTTCCTTAGTTACTCTATCTCTCATCAATCCGTCCTTTGTGTGTGACCCTGTAGGTTTTCGCGACATTGGCAATTATATTAAATCATGTATTTAACATAATAAATAGTG
>ECD97G401ELZYC length=96 xy=1773_2738 region=1 run=R_2006_10_24_09_34_18_
TCGAGCTTTATTCTAAAGTGGGATAACATTAAAGAATTAAGACTATTATGTATATAGACTGATGATCACATCTCATGGATCATGGATAAGGAGTTA
>ECD97G401EN4CQ length=96 xy=1797_3448 region=1 run=R_2006_10_24_09_34_18_
CGCAAGAGGCTTTGTCAGTGGGTCAACAATATTGTCAAGTGTAGGTACTCTGCATATTTTCACATCCCCTCTATCTATTATCTCTCGAATGAGGTG
>ECD97G402I2NUS length=104 xy=3603_2994 region=2 run=R_2006_10_24_09_34_18_
GTGATAATAATTATGTGTATAATTACCTTTGCCCTTATGTCTATATTTGAACAACAAGGCATAGACCGTGTCATCCTTGTCCAGTTCAATATTGGGCCCATAGA
>ECD97G401DZSCU length=100 xy=1520_2748 region=1 run=R_2006_10_24_09_34_18_
CTAGCATCGGTGTATCCAATTACAGCCAACTCTTCCTGACCTCCATATATCAAGAATGAGTCCTTAGTCCTTCTCAAATACTTAAGGATATTCTTGACAG
>ECD97G402G413L length=96 xy=2810_3663 region=2 run=R_2006_10_24_09_34_18_
TTACTCCTAATATTCATACCTATGTTTAAGACTTGATAACTCTTTATCCATGATCCATGAGATGTGATCATCAGTCTACAAACATAATAGTCTTAA
>ECD97G402HNQ9C length=119 xy=3023_3630 region=2 run=R_2006_10_24_09_34_18_
AGCTATTCTAGGGACTTTATTAAACAAACATAATAAAGAAAATCCTTTTATTATTAATGAATAATTCGATACAAGTACCAAAAGTATTGGCCTCTAAGGCTTACACCAACAATCTCCCA
>ECD97G402HRFE3 length=103 xy=3065_2877 region=2 run=R_2006_10_24_09_34_18_
CTACCAAGAGGCCATAACTGGTCCCGAGTCTGAGAAATGGCTAGAAGCCATGAAATCTGAAATGGATTCCATGTACACAAACCAAGTTTGGACCTTGGTAGAG
>ECD97G401ETJUD length=96 xy=1859_2851 region=1 run=R_2006_10_24_09_34_18_
CTTAAAGTATCCGTAGTCGAGCTTTAATGTGAAGTGGGATAACATTAAAGCATTAAGACTATTATGTTTGTAGACTGATGATCACATCTCATGGAT
>ECD97G402GXZER length=105 xy=2730_1265 region=2 run=R_2006_10_24_09_34_18_
GGTCAGATTTGGGCTCAAGCTTAGTTGAAATTTGTCGTTTCACATAAACTTCGCAACCCCAAATCTTCATGTAAGACATATGTGGTCTCTTACCACTCCATATCT
>ECD97G401EEPP0 length=99 xy=1690_2854 region=1 run=R_2006_10_24_09_34_18_
GGACCACATACATCAGTATGTATGAGGGCCAAAAGATTATTAGCTCTTTCACCTTTTCCTGTGAATGGAGACTTTGTCATCTTTCCAATTAAACAAGAT
>ECD97G402H4962 length=115 xy=3223_2124 region=2 run=R_2006_10_24_09_34_18_
ATTAATAATAAAAGACTTTTTCTTTATTATGTTTGTTTAATAAAGTTCCTAGAATAGCTAGTCCTTTTAATGTATCAAGTGTGACTTAATCATGAGATCCCATTAAACATAATGA
>ECD97G402H9SNB length=118 xy=3274_3765 region=2 run=R_2006_10_24_09_34_18_
TGCCCTTATGTTTAATGTGTTCTCATGATTAAGTCACACTTAATACATTAAACGGACTATCTATTCTAGGGACTTTATTAACCAACCATAATAAAGAAAATGCCTTTAAATAATTCGA
>ECD97G402GWDKO length=100 xy=2712_0038 region=2 run=R_2006_10_24_09_34_18_
TGTTTAATTGGAAAGATGACAAAGTCTCCATTCACAGGAAAGGTGAAAGAGCGAATGATCTTTTGGGCCTCATACATACTGATGTATGTGGACCACTGAA
>ECD97G401DGD6S length=96 xy=1299_3138 region=1 run=R_2006_10_24_09_34_18_
GTGTCACCCTTGTCCAGTTCAATATTGGGCCCATAGACATTTATCCTGTTACGCAGGATTGGCAAATTCCATCTAGGACACTCATGTCCCTCAGCA
>ECD97G401D11KM length=121 xy=1546_1508 region=1 run=R_2006_10_24_09_34_18_
ATCTTCTGTTGGTGTAAGCCCTAGAGGCCAATATTTTTGGTACTTGTATCGAATTATTTAAAAGGCATTTTCTTTATTAATGGTTGATTAATAAAGTCCCTGGAATAGATAGTCCGTTTAA
>ECD97G401DYSF9 length=106 xy=1509_1271 region=1 run=R_2006_10_24_09_34_18_
TCGCAACCCCAAATCTTCATGTAAGACATATGTGGTCTCTTACCACTCCATATCTCATATGGTGTCTTTTCAACCTTTTTGGATGGAACACGGTTAAGTGTGTAAG
>ECD97G401EYGA2 length=96 xy=1915_2172 region=1 run=R_2006_10_24_09_34_18_
TGTAGACTGATGATCACATCTCATGGATCATGGATAAAGAGTTATCAAGTCTTAAACATAGGTATGAATATTAGGAGTAATATTTATACCGGATTG
>ECD97G401D3ED8 length=101 xy=1561_3342 region=1 run=R_2006_10_24_09_34_18_
GAGTGGAATACACTATTATCACCATGAGAATAACTTATGACACCTTGCATAACTTTCTATATAGTATTCTCATAGCGGGTCAATCCGGTATAAATATTACT
>ECD97G402GB4TX length=110 xy=2481_1763 region=2 run=R_2006_10_24_09_34_18_
ATGAAACCTAATGAGTTAAATCCAACTTACCTTTGGCATTGTCAATTAGGCCACATAAATGAGAAGCGCATTTCCAAACTCCATAAAGATGGACTCTTTGACTCTTTTTG
>ECD97G401D17YK length=111 xy=1548_1594 region=1 run=R_2006_10_24_09_34_18_
CAAAACCTCCTGTGATAATAATTATATGTATAATTACCCCTTTGCCCTTATGTCTATATTGAACACAAGGTATAGACCGTGTCACCCTTGTCCAGTTCAATATTGGGCCCA
>ECD97G401C3NAD length=96 xy=1154_2323 region=1 run=R_2006_10_24_09_34_18_
GACACTATTCTTAAAGTATTCGTAGTCGAGCTTTGTTGTGAAATGAGATAACATTAAAGCATTAAGACTAGTATGTATATAGGTTGATGATCACAT
>ECD97G401E4ZU5 length=116 xy=1990_0255 region=1 run=R_2006_10_24_09_34_18_
TTCTAGGAAAACTCCAGTTCGAGCGACAAACATTTTGCCCTCAGAAGGATTGTAGAAGTAATACCCTCTTGTTTCTTTAAGATACCCCACAAATAAGCATTTGTCAGATTTGGGCT
>ECD97G401D1XRO length=115 xy=1545_0674 region=1 run=R_2006_10_24_09_34_18_
AAATGCCTATTTATAACATTAATACTAAAAGGATGAAACCTAATGAATTAAATCCAACTTACCTTTGGCATTGTCGATTAGGCCACATAAATGAGAAACGCATTTCCAAACTCCA
>ECD97G402H9510 length=102 xy=3279_0662 region=2 run=R_2006_10_24_09_34_18_
GCATAAGGGCACTATTCTTAAAGTATCCGTAGTCGAGCTTTAGTGTGAAGTGGGATAACATTAAAGCATTAAGACTATTATGTTTGTAGACTGATGATCACA
>ECD97G401CBNCE length=96 xy=0835_2652 region=1 run=R_2006_10_24_09_34_18_
GAAAATATGTAGAGTACCAACACTTGACAATATTGTTGACCCACTAACAAAGCCTCTTGCGCAGCAGAAGCATGATGGCCATACTAGATCAATGGG
>ECD97G401EUL57 length=96 xy=1871_3373 region=1 run=R_2006_10_24_09_34_18_
AGTTGTAATGCTTAAATCTGTTCAGATTTTACTTGCTATCGTTGTATATCATGATTATGAAATATGGCAGATGGATGTCAAAACTGCTTTCCTTAA
>ECD97G401DYWQS length=108 xy=1510_2738 region=1 run=R_2006_10_24_09_34_18_
GACAAAACCTTCTGTGATAATAATTATGTGTATAATTACCCCTTTGCCCTTATGTCTATATTGACACAAGGTATAGACCATGTCACCCTTGTCCAGTTCAATATTGGG
>ECD97G402F38Z8 length=96 xy=2391_2566 region=2 run=R_2006_10_24_09_34_18_
ATGTCAAATCCTTCAGGTTGTGTCATGTACACACCCTCAAGAAGATTCCCATTAAGGAAAGCAGTTTCGACATCCATCTGCCATATTTCATAATCA
>ECD97G401DIDHA length=96 xy=1322_1324 region=1 run=R_2006_10_24_09_34_18_
GGATCATATCCCAACTTACTCCTCCTGGAACACCCCAATGGAATGGCGTATCTGAGAGAAGAAATCGAACCCTGTTAGACATGGTCCGATCCATGA
>ECD97G402FLLXM length=96 xy=2179_1208 region=2 run=R_2006_10_24_09_34_18_
GATGATCGCATATCATTAATCATGGATAAAGAGTTATCAAGTCTTAAACATAGGTATGAATATTAGGAGTAATATTTATACTGGATTGACCCGCTA
>ECD97G401BYCI4 length=112 xy=0684_0606 region=1 run=R_2006_10_24_09_34_18_
ATTTACTGATGATTTCAGTAGATATGGTTATGTGTATTTAATGAAACACGAATCAGAGTCCTTTGAAAAGTTCAAGGAATTCAAGAATGAAGTACAAAACCAACTAGGTAAG
>ECD97G402FVSGM length=103 xy=2295_1092 region=2 run=R_2006_10_24_09_34_18_
AATTATGTGTATAATTACCCTTTTGCCCTTATGTCTATATTGAACACAAGGCATAGACCGTGTCATCCTTGTCCAGTTCAATATTGGGCCCATAGACATTTAT
>ECD97G401DLFFZ length=101 xy=1357_0477 region=1 run=R_2006_10_24_09_34_18_
TCCGTAACTGGATAACCATAAAGACAGTTGATGGGTACTCCACAAAGCATGCTGAGGGACATGAGTGTCCTAGATGGAATTTGCCCATCCTGCGTAACAGG
>ECD97G402GIG8B length=96 xy=2553_2857 region=2 run=R_2006_10_24_09_34_18_
ATAACAATGATGCTATCTCACAAGCTAAGGTGCCTATATCTCACCAACGATTCAAACACATACTTAGGAGTTATCACCTTATTCGAGAGATAATAG
>ECD97G401DUYBR length=105 xy=1465_2485 region=1 run=R_2006_10_24_09_34_18_
TGACTTAATCATGAGATCACATTAAACATAAGGACACTATTCTTAAAGTATCCGTAGTCGAGCTTTAGTGTGAAGTGGGATAACAGTAAAGCATTAAGACTATTA
>ECD97G401DL82F length=96 xy=1366_2005 region=1 run=R_2006_10_24_09_34_18_
CGCAAGAGGCTTTGTCAGTGGGTCAACAATATTGTCAAGTGTAGGTACTCTGCATATTTTCACATCCCCTCTATCTATTATCTCTCGAATGAGGTG
>ECD97G401B4NSK length=117 xy=0756_0226 region=1 run=R_2006_10_24_09_34_18_
TTAATATTCTTACCTAGTTGGTTTTAACTCGTTAGGTTTCACCCTTTTGTATTAATGTTATTAATAGGCATTTCAAGATCAAGGACATATAGTCCATTGTTTATTTGTGCAGTAGCA
>ECD97G402GW4VS length=96 xy=2720_2662 region=2 run=R_2006_10_24_09_34_18_
CTTAAAGTATCCGTAGTCGAGCTTTAATGTGAAGTGGGATAACATTAAAGCATTAAGACTATTATGTTTGTAGACTGATGATCACATCTCATGGAT
>ECD97G401DLPZH length=116 xy=1360_1851 region=1 run=R_2006_10_24_09_34_18_
AGATTTGGCAAAAGGTGAAGTCGACCTACGAGTTGGCTATGGAGCAAAGGTTGCTGCTTTAGCCGTAGGAACTTTTGTATTGACTTTACCTAGTGGTTTAATAATTCAGTTAGAGA
>ECD97G401AOKL7 length=100 xy=0162_3021 region=1 run=R_2006_10_24_09_34_18_
AGTTGCCAATCCCAGATCCACTGCTGCTTTGAAGCCTAGTGGAGGCATAGCAAAAGAAGGCACCTGCTTCCATTGCGGTAAGACCGGACACTGGAAGAGG
>ECD97G401BMDJW length=96 xy=0547_3210 region=1 run=R_2006_10_24_09_34_18_
GTGTCACCCTTGTCCAGTTCAATATTGGGCCCATAGACATTTATCCTGTTACGCAGGATTGGCAAATTCCATCTAGGACACTCATGTCCCTCAGCA
>ECD97G401EMCNQ length=96 xy=1777_2820 region=1 run=R_2006_10_24_09_34_18_
CGCAAGAGGCTTTGTCAGTGGGTCAACAATATTGTCAAGTGTAGGTACTCTGCATATTTTCACATCCCCTCTATCTATTATCTCTCGAATGAGGTG
>ECD97G401DWYMR length=96 xy=1488_1985 region=1 run=R_2006_10_24_09_34_18_
ATGTCAAATCCTTCAGGTTGTGTCATGTACACACCCTCAAGAAGATTCCCATTAAGGAAAGCAGTTTCGACATCCATCTGCCATATTTCATAATCA
>ECD97G401C5A71 length=125 xy=1173_2175 region=1 run=R_2006_10_24_09_34_18_
TGACTTTACCTAGTGGTTTAATAATTCAGTTAGAGAACTATTATTATGGACCTGCAATTAGCAGGAATATTATTTTTGTTTCTTGTTTGGACAAGTTTGGTTTTTTCATTTATAATAAAGAACAA
>ECD97G401DH08N length=101 xy=1318_1845 region=1 run=R_2006_10_24_09_34_18_
ATACACTATTATCACCATGAGAATAACTTATGACAATTTGCATAACTTTCTATATAGTATTCTCATAGCGGGTCAATCCGGTATAAATATTACTCCTAATA
>ECD97G401CYWVO length=107 xy=1100_2658 region=1 run=R_2006_10_24_09_34_18_
GGTTGATTAATAAAGTCCCTAGAATAGATAGTCCGTTTAATGTATTAAGTGTGACTTAATCATGAGAACACATTAAACATAAGGGCATTATTCTTAAAGTATCCGTA
>ECD97G401DPV5O length=102 xy=1407_3962 region=1 run=R_2006_10_24_09_34_18_
ATCAGTGGGAGGAAAGTAGAGCTTGAAGAAATTCAAGAATCACAAAGCATCGATACACCTATGGAGGAATTAGAGCAGGAAACACAAGTAGTTGTGGAAGAG
>ECD97G401BNJFV length=100 xy=0561_0153 region=1 run=R_2006_10_24_09_34_18_
CTGTTACGCAAGATGGAAAATTCCATCTAGGTCACTCATGTCCCTCAGCATGCTTAGGGAAGTACCCATCAACTGTCTTTATGGTTATCCAGTTACGGAC
>ECD97G401BZNEN length=96 xy=0698_4013 region=1 run=R_2006_10_24_09_34_18_
CGCAAGAGGCTTTGTCAGTGGGTCAACAATATTGTCAAGTGTAGGTACTCTGCATATTTTCACATCCCCTCTATCTATTATCTCTCGAATGAGGTG
>ECD97G401CL2QO length=105 xy=0954_1742 region=1 run=R_2006_10_24_09_34_18_
AGCTTGACTACGGATACTTTAAGAATAGTGTCCTTATGTTTAATGTGATCTCATGATTAAGTCATACTTGATACATTAAACGGACTAGCTATTCTAGGGACTTTA
>ECD97G401CNT9I length=113 xy=0974_2148 region=1 run=R_2006_10_24_09_34_18_
ATTTTATTTCCAAAGGAATCAGTGGGAGGAAAGTAGAACTTGAAGAAATTCAAGAATCACAAAGTATCGATACACCTATGGAGGAATTAGAGCAGGAAACACAAGTAGTTGTG
>ECD97G401EHCVE length=96 xy=1720_3288 region=1 run=R_2006_10_24_09_34_18_
CGCAAGAGGCTTTGTCAGTGGGTCAACAATATTGTCAAGTGTAGGTACTCTGCATATTTTCACATCCCCTCTATCTATTATCTCTCGAATGAGGTG
>ECD97G401CUCRF length=102 xy=1048_2953 region=1 run=R_2006_10_24_09_34_18_
CTTGTGTTCAATATAGACATAAGGGCAAAAGGGTAATTATACACATAAGTATTATCACAGAAGGAATTGTCAGATCACATGACATTTTCGTGTCTTGGGTAG
>ECD97G402JPQAW length=117 xy=3866_2006 region=2 run=R_2006_10_24_09_34_18_
CCACTTAAGTCGCACCGTACCTTACGGTGTTCCTTAGTTACTCTATATCTCATCAATCCGTCCTTTGTGTGTGACCCTATAGGTTTTTGCGGCGTTGGTAATTATATTAAATACACA
>ECD97G402FMMOM length=96 xy=2190_3780 region=2 run=R_2006_10_24_09_34_18_
TTTCAGGTTGAAGGGTGGTATACACCATTATCACCATGAGAATAACTTATGACACTTTGCGTAACATTCTATATAGTATTCTCATAGAGGGTCAAT
>ECD97G401DM8D6 length=96 xy=1377_2732 region=1 run=R_2006_10_24_09_34_18_
TTTCAGGTTGAAGGGTGGTATACACCATTATCACCATGAGAATAACTTATGACACTTTGCGTAACATTCTATATAGTATTCTCATAGAGGGTCAAT
>ECD97G401C3RL7 length=106 xy=1155_3837 region=1 run=R_2006_10_24_09_34_18_
CCTGCGATAATAATTATGTGTATAATTACCCATTTGCCCTTATGTCTATATTGAACACAAGGTATAGACCGTGTCACCCTTGTCCAGTTCAATATTCGGCCCATAG
>ECD97G402HCDSR length=125 xy=2894_1353 region=2 run=R_2006_10_24_09_34_18_
AATAAAAGGCTTTTTCTTTATTACGTTTGTTTAATAAAGTCCCTAGAATAGCTAGTCCGTTTAATGTATTAAGTGTGACTTAATCATGAGAACACATTAAACATAAGGACACTATTCTTAAAGTA
>ECD97G401AWJNV length=101 xy=0253_2297 region=1 run=R_2006_10_24_09_34_18_
AATATTAGGAGTAATATTTATACTGGATTGACCAGTTATGAGAATAACTATATAGAATGTTATGCAAAGTGTCATAAGTTATTTTCATGGTGATAGTGGTG
>ECD97G401DBUWB length=96 xy=1248_0409 region=1 run=R_2006_10_24_09_34_18_
ATGAGAAACACATTTCCAAACTCCATAAAGATGGACTCTTGGACTCTTTTGATTATGAATCATATGAGACATGCAAATCTTGTTTTATTGGAAAGA
>ECD97G402JI4KM length=96 xy=3791_1108 region=2 run=R_2006_10_24_09_34_18_
CGCAAGAGGCTTTGTCAGTGGGTCAACAATATTGTCAAGTGTAGGTACTCTGCATATTTTCACATCCCCTCTATCTATTATCTCTCGAATGAGGTG
>ECD97G401ASKJ7 length=116 xy=0208_1157 region=1 run=R_2006_10_24_09_34_18_
AGTATAATTGCCAACGTCGCGAAAACCTACAGGGTCACACACAAAGGAAGAATTGATGAGAAATAGAGTAACTAAGGAACACTGTAAGGTACGGTGCACTTAAGTGGAAGACGAAA
>ECD97G401ASUAY length=96 xy=0211_1496 region=1 run=R_2006_10_24_09_34_18_
TGTAGACTGATGATCACATCTCATGGATCATGGATAAAGAGTTATCAAGTCTTAAACATAGGTATGAATATTAGGAGTAATATTTATACCGGATTG
>ECD97G401CSBIC length=114 xy=1025_2226 region=1 run=R_2006_10_24_09_34_18_
ATGGGATCTCATGATTAAGTCACACTTGATACATTAAACAGACTAGCTATTCTAGGGACTTTATTAAACAAACACAATAAAGAAAAGACCTTTTACTATTAATAAATAATTCGA
>ECD97G401CEYAL length=97 xy=0873_1163 region=1 run=R_2006_10_24_09_34_18_
CACCTTTTCCTGTGAATGGGGACTTTGTCATCTTTCCAATTAAACAAGATCTGCATGTCTCATATGATTCATAATCAAAAGAGTCCAAGAGTCCATT
>ECD97G401CNLL4 length=114 xy=0971_3226 region=1 run=R_2006_10_24_09_34_18_
CAAAAGGGAAGTCCATTCTGATGATCGGAAATGGAAAGAGACAAAACAAAAGGCCCACCAAGCAGGGTGATAAAGGGAAAGGCAAGGAAGTTGCCAAACCCAAACCCACCATTG
>ECD97G401B37IZ length=97 xy=0750_3721 region=1 run=R_2006_10_24_09_34_18_
CTATATAGTATTCTCATAGCGGGTCAATCCGGTATAAATATTACTCCTAATATTCATACCTATGTTTAAGACTTGATAACTCTTTATCCATGATCCA
>ECD97G401AS3VA length=100 xy=0214_1604 region=1 run=R_2006_10_24_09_34_18_
TTATAATAAAGAACAATTGTTGCTCAATTTATTTGAATGATATATTTTATGCTACTACACAAATGAACAATGGACTATATGTCCTTGATCTTGAAATGCG
>ECD97G401A8Q3V length=123 xy=0392_2473 region=1 run=R_2006_10_24_09_34_18_
GGTACTTGTATCGAATTATTTACTAATAATAAAAGGCTTTTTCTTTATTACGTTTGTTTAATAAAGTCCCTAGAATAGTTAGTCTGTTTAATGTATCAAGTATAACTTAATCATGAGATCACA
>ECD97G401BYBK5 length=105 xy=0683_3479 region=1 run=R_2006_10_24_09_34_18_
ACACGGTCTATGCCTTAGTGTTCAATATAGACATAAGGGCAAAAGGATAAATTATACACATAAGTATTATCACAAAAGGATTTGTTAGATCACATGACATTTTCG
>ECD97G401CW3OW length=96 xy=1080_0094 region=1 run=R_2006_10_24_09_34_18_
TATGTGATAAAAATGATGTCAATATAGAGTGGTATACACCTTTATCACCATGAGAATTACTTATGACACTTTGCATAACTTTCTATATAGTATTCT
>ECD97G401AIS3L length=96 xy=0097_0319 region=1 run=R_2006_10_24_09_34_18_
TATGTGATAAAAATGATGTCAATATAGAGTGGTATACACCTTTATCACCATGAGAATTACTTATGACACTTTGCATAACTTTCTATATAGTATTCT
>ECD97G402G6WUP length=114 xy=2832_0063 region=2 run=R_2006_10_24_09_34_18_
AAACATAATAAAGAAAAGCCTTTTATTATTAATAAATAATTCGATACAAGTACCAAAAGTATTGGCCTCTAGGGCTTACACCAACAATCTCACACTAGCACTAGAGCCAATCAG
>ECD97G402ILK1V length=105 xy=3409_0833 region=2 run=R_2006_10_24_09_34_18_
ATGAGAACACATTAAACATAAGGACACTATTCTTAAAGTATCCGTAGTCGAGCTTTAGTGTGAAGTGGGATAACATTAAAGCATTAAGACTATTATGTTTGTAGA
>ECD97G401AZARK length=96 xy=0284_3758 region=1 run=R_2006_10_24_09_34_18_
CGCAAGAGGCTTTGTCAGTGGGTCAACAATATTGTCAAGTGTAGGTACTCTGCATATTTTCACATCCCCTCTATCTATTATCTCTCGAATGAGGTG
>ECD97G401AZ4KR length=116 xy=0294_1433 region=1 run=R_2006_10_24_09_34_18_
TTCCTACGGCTAAAGGAACAACCTTTGCTCCATTGCCAACTCGTAGGTCAACTTCACCTTTTGCCAAATCTCTACTCCTTTTTAGCCCCTGCACATTGGTACAAATGTGAGAACCG
>ECD97G402H2DO3 length=123 xy=3190_1861 region=2 run=R_2006_10_24_09_34_18_
TGATACATTAAATATTCTAGCTATTCTAGGGACTTTATTAAACAAACATAATAAAGAAAAGCCTTTTATTATTAATAAATAATTCGATACAAGTACCAAAAGTATTGGCCTCTAGGGCTTACA
>ECD97G401AYACK length=96 xy=0273_1618 region=1 run=R_2006_10_24_09_34_18_
TGGACTCTTTTAATTATGAATCATATGAGACATACAGATCTTGTTGGAAAGATGACAAAGTCGCCATTCACTGGAAAAGGTGAAAGAGATAATGAT
>ECD97G401A2QWG length=109 xy=0324_0798 region=1 run=R_2006_10_24_09_34_18_
CCTAGAGTTTAATGACCATCTGAAAGAGTGTGGGATCCTATCCCAACTTACTCCTCCTGGAACACCCCAATGGAATGGTGTATCTGAGAGAAGAAATCGAACCCTGTTG
>ECD97G402FKUZE length=106 xy=2170_3144 region=2 run=R_2006_10_24_09_34_18_
GTGTATAATTACCCTTTTGCCCTTATGTCTATATTGAACACAAGGCATAAACCGTGTCATCCTTGTCCAGTTCAATATTGGGCCCATAGACATTTATCCTATTATG
>ECD97G401A7EO9 length=96 xy=0377_1179 region=1 run=R_2006_10_24_09_34_18_
GTGAATATTTAAGCCTAGAGTTTGATGACCATCTGAAAGAGTGTGGGATCCTATCCCAACTCACTCCTCCTGGAACACCCCAATGGAATGGTGTGT
>ECD97G402FK4XC length=111 xy=2173_3742 region=2 run=R_2006_10_24_09_34_18_
TTGCAACCATTCTTGCCTTATAGGTATGTACCTTACCATCCATGTCAGTCTTCTTTTTGAAGACCCACTTGCATCCTATAGGTTTAACTCCTACAGGAGGCTCTACCAAGG
>ECD97G401ACXLY length=110 xy=0030_0660 region=1 run=R_2006_10_24_09_34_18_
GGTTGAAAAGACACCATATGAGGTATGGAGTGGTAAGAGACCACATATGTCTTACATGAAGATTTGGGGTTGCGAAGTTTATGTGAAACGACAAATTTCAACTAAGCTTG
>ECD97G402HDNAF length=96 xy=2908_2965 region=2 run=R_2006_10_24_09_34_18_
ATCCATGAGATGTGATCATCAGTCTACAAACATAATAGTCTTAATGCTTTAATGTTATCCCACTTCACACTAAAGCTCGACTACGGATACTTTAGG
>ECD97G402GQQ1A length=109 xy=2647_3788 region=2 run=R_2006_10_24_09_34_18_
AAAAGGATATAAACAAATTCATGGGGTTGACTATGATGGAAACTTTTACACCAGTTAGCAATAGCTTAAAATTTGTTCGAATTTTACTTAGTTATCGCTGACATAATCA
>ECD97G402G9GNE length=96 xy=2861_0248 region=2 run=R_2006_10_24_09_34_18_
CGCAAGAGGCTTTGTCAGTGGGTCAACAATATTGTCAAGTGTAGGTACTCTGCATATTTTCACATCCCCTCTATCTATTATCTCTCGAATGAGGTG
>ECD97G402FRR40 length=113 xy=2249_2466 region=2 run=R_2006_10_24_09_34_18_
ATGTCCAGGGACTAAAAAGGAGTAGAGATTTGGCAAAAGGTGAAGTCGACCTACGAGTTGGCAATGGAGCAAAGGTTGCTGCTTTAGCCGTAGGAACTTCTGTATTGACTTTA
>ECD97G401BOE60 length=102 xy=0571_0346 region=1 run=R_2006_10_24_09_34_18_
AAAACTATCATGCTCCCACTAACCTTCTTGTAGACACAAGGCTCATCTTCGTTCTTGATGAATCCATATTGTTTTACTGTTTCATCAAAACGAAGATTCCAG
>ECD97G402GCR48 length=96 xy=2488_3306 region=2 run=R_2006_10_24_09_34_18_
TATGTGATAAAAATGATGTCAATATAGAGTGGTATACACCTTTATCACCATGAGAATTACTTATGACACTTTGCATAACTTTCTATATAGTATTCT
>ECD97G401BORGW length=110 xy=0574_3966 region=1 run=R_2006_10_24_09_34_18_
TGTATCAATGCTTTGTGATTCTTGAATTTCTTCATGCTCTACTTTCCTCCCACTGATTCCTTTGGAAATAAAATCCTTTTCTAGGAAAACTCAAGTTCGAGCGACAAACA
>ECD97G402FO5SZ length=96 xy=2219_3089 region=2 run=R_2006_10_24_09_34_18_
CATTTATCCTGTTACGCAGGATGGGCAAATTCCATCTAGGACACTCATGTCCCTCAGCATGCTTTGTGGAGTACCTATCAACTGTCTTTATAGTTA
>ECD97G401ANYZ8 length=106 xy=0155_3686 region=1 run=R_2006_10_24_09_34_18_
AATGCTTTAATGTTATCCCACTTCACACTAAAGCTCGACTACGGATACTTTAAGAATAGTGCCCTTATGTTTAATGTGTTCTCATGATTAAGTCACACTTAATACA
>ECD97G402JDV47 length=109 xy=3731_2665 region=2 run=R_2006_10_24_09_34_18_
AAGCATTTCCCCAACCAAGACTTTACTTGTTGTAGGGTAGGGATATCGTTTCCAATGAGTAATATGTCATCTACATATAATACCAGGAAAACGATCATGCTCCCACTAA
>ECD97G401BTOIH length=110 xy=0630_4039 region=1 run=R_2006_10_24_09_34_18_
CAAGAATGAAGTACAAAACCAACTAGGTAAGAATATTAAAACTCTTCGATCAGATCGAGGTGGTGAGTATTTAAGCCTAGAGTTTGATGACCATCTTGAAAGAGTGTGGG
>ECD97G401AF0H3 length=96 xy=0065_1017 region=1 run=R_2006_10_24_09_34_18_
TCATGGATCAATATGAGCCTGTGACCTACCAAGAGGCCATAACTGGTCCCGAGTCTAAGAAGTGGCTAGAAGCCATGAAATCTGAAATGGATTCCA
>ECD97G402HF5MF length=104 xy=2937_1253 region=2 run=R_2006_10_24_09_34_18_
TTCGACCTGAAACCACTATGGATCCTAGATGTAGAGTCGAGTGCTTTATTGCTGATCAAACGTTGTCCGTAACTGGATAACCATAAAGACAGTTGATGGGTACT
>ECD97G401CCYIN length=119 xy=0850_2349 region=1 run=R_2006_10_24_09_34_18_
TATCATACTTCGTATTCTACTTAAGTGCACCGTACCTTACGGTGTTCCTTAATTACTCTATTTCTCATCAATCCGTCCTTTGTGTGTGACCCTGTAGGTTTTCGCGACGTTGGTAATTA
>ECD97G401BLGCC length=96 xy=0537_1130 region=1 run=R_2006_10_24_09_34_18_
TGTTTAATTGGAAAGATGACAAAGTCTCCATTCACAGGAAAAGGTGAAAGAGCGAATGATCTTTTGGGCCTCATACATACTGATGTATGTGGACCA
>ECD97G402GMTJL length=116 xy=2603_0639 region=2 run=R_2006_10_24_09_34_18_
TAATAATTAAAAGGCTTTTTCTTTATTATGTTTGTTTAATAAAGTCCCTAGAATAGCTAGTCCGTTTAATGTATCAAGTATGACTTAATCATGAGATCACATTAAACATAAGGACA
>ECD97G402GSV7Z length=97 xy=2672_1421 region=2 run=R_2006_10_24_09_34_18_
TCCGGTATAAATATTACTCTTAATATTCATACCTATGTTTAAGACTTGATAACTCTTTATCCATGATCCATGAGATGTGATCATCAGTCTACAAACA
>ECD97G401C80D1 length=108 xy=1215_2727 region=1 run=R_2006_10_24_09_34_18_
TTTCTTGTTTGGACAAGTTCGGTTTTTTCATTCATAATAAAGAACAATTGTCGTTCAATTTATTTGAATGATATATTCTATGCAACTGCACAAATGAACAATGGACTA
>ECD97G401AI7VM length=102 xy=0101_3088 region=1 run=R_2006_10_24_09_34_18_
TGTGACCCTGTAGGTTTTCTCGGCATTGGCAATTATATTAAATCATGTATTTAACATAATAAACAGTGAGCGGTATCTAGCAACACATCACTGCTACCCAAG
>ECD97G401AFNGE length=96 xy=0061_0492 region=1 run=R_2006_10_24_09_34_18_
AGTTGTAATGCTTAAATCTGTTCAGATTTTACTTGCTATCGTTGTATATCATGATTATGAAATATGGCAGATGGATGTCAAAACTGCTTTCCTTAA
>ECD97G401ANT8B length=96 xy=0154_1593 region=1 run=R_2006_10_24_09_34_18_
CTATGCCTTGTGTTCAATATAGACATCAGGGCAAAAGGGTAATTATACACATAATTATTATCACAGAAGGATTTGTCAGATCACATGACATTTTCG
>ECD97G401AF787 length=105 xy=0067_2873 region=1 run=R_2006_10_24_09_34_18_
GAATACTATATAGAATGTTATGCAAAGTGTCATAAGTTATTCTCATGGTGATAATGGTGTATACCACCCTTCGACCTGAAACCACTATGGACCCTAGATGTAAAG
>ECD97G402J4NNL length=121 xy=4036_2095 region=2 run=R_2006_10_24_09_34_18_
GAGAGATAGAGTAACTAAGGAATACCGTAAGGTACGGTGCCCTTAAGTGAATTATAGAACATCGTAAGGTACATTGTACTTGAGTAGAATACGAAATATGGTAAGGTACCATGGGCTTAAG
>ECD97G402J5NKW length=95 xy=4047_3598 region=2 run=R_2006_10_24_09_34_18_
ATCCATGAGATGTGATCATCAGTCTACAAACATAATAGTCTTAATGCTTTAATGTTATCCCACTTCACACTAAAGCTCGACTACGGATACTTTAG
>ECD97G402J108X length=95 xy=4006_2623 region=2 run=R_2006_10_24_09_34_18_
ACATTCTATATAGTATTCTCATAGCGGGTCAATCCAGTATAAATATTACTCTTAATATTCATACCTATGTTTAAGACTTGATAACTCTTTATCCA
>ECD97G401CHJNJ length=101 xy=0902_3373 region=1 run=R_2006_10_24_09_34_18_
GGAAAGTAGAGCTTGAAGAAATTCAAGAATCACAAAGCATCGATACACCTATGGAGGAATTAGAGCAGGAAACACAAGTAGTTGTGGAAGAGCAACCTGCT
>ECD97G402I395R length=107 xy=3622_0733 region=2 run=R_2006_10_24_09_34_18_
AGATCTATGGGTATTAAGGGTATGCCTGATTGGCTCTAGTGCTAGTGGGAGATTGTTGGTGTAAGCCCTAGAGGCCAATACTTTTGGTACTTGTATCGAATTATTTA
>ECD97G401EVNJU length=114 xy=1883_2664 region=1 run=R_2006_10_24_09_34_18_
TCCTGCTCTAATTCCTCCATAGGTGTATCGATGCTTTGTGATTCTTGAATTTCTTCAAGCTCTAATTTCCTCCCACTGGTTCCTTTGGAAATAAAATCCTTTTCTAGGAAAACT
>ECD97G402JU32F length=113 xy=3927_3269 region=2 run=R_2006_10_24_09_34_18_
ATACTTGTATCGAATTATTTATTAATAATAAAAGGCTTTTTTCTTTATTATGTTTGTCTAATAAAGTCCCTAGAATAGATAGTCCGTTTAATGTATCAAGTGTGACTTAATCA
>ECD97G401EJ28M length=95 xy=1751_3796 region=1 run=R_2006_10_24_09_34_18_
CACTCGACTCTACATCTAGGATCCATAGTGGTTTCAGGTCGAAGAGTGGTATACACTATTATCACCATGAGAATAACTTATGACACTTTGCATAA
>ECD97G401EQGK0 length=103 xy=1824_2018 region=1 run=R_2006_10_24_09_34_18_
TATTGAACTGGACAAGGATGACACGGTCTATGCCTTGTGTTCAATATAGACATAAGGGCAAAAGGGTAATTATACACATAATTATTATCACAGATGGTTTTGT
>ECD97G402JHTNC length=95 xy=3776_1734 region=2 run=R_2006_10_24_09_34_18_
CACTCGACTCTACATCTAGGATCCATAGTGGTTTCAGGTCGAAGAGTGGTATACACTATTATCACCATGAGAATAACTTATGACACTTTGCATAA
>ECD97G402JQTMT length=117 xy=3878_3827 region=2 run=R_2006_10_24_09_34_18_
TGTATCGAATTATTTATTAATAATAAAAGGTTTTTTCTTTATTAAGTTTGTTTAATAAAGTCCCTAGAATAGCTAGTCCGTTTAATGTATCAAGTGTGATTTGATCATGAGATCACA
>ECD97G402JJY7G length=105 xy=3800_3946 region=2 run=R_2006_10_24_09_34_18_
CTAGATCTATGGGCATTAGGGGTATGCCTAATTGGCTCTAGTGCCAGTGGGAGATTGTTGGTGTAAGCCTTAGAGGCCAATACTTTTGGTACTTGTATCGAATTA
>ECD97G402IHVYA length=105 xy=3367_0368 region=2 run=R_2006_10_24_09_34_18_
TCGTATGCTTTAAGTGCAACGAGTAGGTACCAATTTGATCCTTGTGATGCCCATTGGGTAGCTGTCAAGAATATCCTTAAGTACTTGAGAAGGACTAAGGACTCA
>ECD97G402ICH4K length=108 xy=3305_3122 region=2 run=R_2006_10_24_09_34_18_
GTTTGGACCTTGGTAGAGCCTCCTGTAGGAGTTAACCCTATAGGATGCAAGTGGGTCTTCAACAAGAAGACTGACATGGATGGTAAGGTACATACCTATAAGGCAAGA
>ECD97G402FVT6L length=103 xy=2295_3323 region=2 run=R_2006_10_24_09_34_18_
TGAGAATAACTTATGACACTTTGCATAACTTTCTATATAGTATTCTCATAACGGGTCAATCCGGTATAAATATTACTCCTAATATTCATACCTATGTTTAAGA
>ECD97G401D2404 length=95 xy=1558_3494 region=1 run=R_2006_10_24_09_34_18_
AGATCACATGACATTTTCGTGACTTGGGTAGCAGTGATGTGTTGCTAGATACCGCTCACTGTTTATTATGTTAAATGCGTGATTTAATATAATTG
>ECD97G401DV45L length=105 xy=1479_0647 region=1 run=R_2006_10_24_09_34_18_
CTACAACAAGTAAAGTCTTGGTTGGGGAAATGCTTTTCTATGAAGGACCTAGGTGAAGCAGCCTATATATTAGGAATCAGAATCTATAGAGATAGATCACAAAAA
>ECD97G401EKDQ4 length=99 xy=1755_1038 region=1 run=R_2006_10_24_09_34_18_
ATTGAACACAAGGCATACACCGTGTCATCCTTGTCCAGTTCAATATTGGGCCCATAGATATTTATCCTATTACGCAGGATGGGCAAATTCCATCTAGGT
>ECD97G401EGOQS length=125 xy=1713_0690 region=1 run=R_2006_10_24_09_34_18_
CCAAAGATATTTGATTGTTGGTGTAAGCCCTATAGGCCAATACTTTTGGTACTTGTATCAAATTATTTATTAATAATAAAAGGACTTTTCTTTATTATGTTTGTTTAATAAAGTCCCTAGAATAG
>ECD97G402GZS06 length=109 xy=2751_0296 region=2 run=R_2006_10_24_09_34_18_
AGTTTTCCTAGAAAAGGATTTTATTTCCAAAGGAATCAGTGGGAGGAAAGTAGAGCTTGAAGAAATTCATGAATCACAAAGCATTGATACACCTATGGAGGAATTAGAG
>ECD97G402FSWPN length=103 xy=2262_1801 region=2 run=R_2006_10_24_09_34_18_
GTCTACAAGAAGGTTAGTGGGAGCATGATCATTTTCCTGGTATTATATGTAGATGACATATTACTCATTGGAAACGATGTCCCTACCCTGCAACAAGTAAAGT
>ECD97G401EK34Q length=115 xy=1763_2456 region=1 run=R_2006_10_24_09_34_18_
GGAAAACTCAAGTTCGAGCGACAAACACTTTGCCCTCAGAAAGATTATAGAAATAATATCCTCTTGTTTCTTTAGGATACCCCACAAATAAGCATTTGTCAGATTTGGGCTCAAG
>ECD97G402FT310 length=95 xy=2276_0630 region=2 run=R_2006_10_24_09_34_18_
CACTCGACTCTACATCTAGGATCCATAGTGGTTTCAGGTCGAAGAGTGGTATACACTATTATCACCATGAGAATAACTTATGACACTTTGCATAA
>ECD97G402HUXD8 length=111 xy=3105_2302 region=2 run=R_2006_10_24_09_34_18_
AAAAGGTGAAGTTGACCTACGAGTTGGCAATGGAGCAAAGGTTGCTGCTTTAGTCATAGGAACTTATGTATTGACTTTACCTAGTGGTTTAATAATTCAGTTAGAGAACTG
>ECD97G402J5AI8 length=114 xy=4043_3074 region=2 run=R_2006_10_24_09_34_18_
GGTTCTATTTATAGAACCACTTGTGTGGGCTTCAAGCTAAAAGCCCACTTAAGTGTATTTTGGCCCATATCTTATAATATGCCCAAAATCACTTAAGCTCATGGTACCTTACCA
>ECD97G402GK9AA length=95 xy=2585_1456 region=2 run=R_2006_10_24_09_34_18_
CACTCGACTCTACATCTAGGATCCATAGTGGTTTCAGGTCGAAGAGTGGTATACACTATTATCACCATGAGAATAACTTATGACACTTTGCATAA
>ECD97G402F6URA length=132 xy=2421_1188 region=2 run=R_2006_10_24_09_34_18_
ACACTTGATACATTAAACAAACCAGCTATTCTAGGGACTTTATTAAACAAACATAAAAAAGAAAAGCCTTTTATTATTAATAAATAATTTGATACAAGTACCAAAAGTATTGGCCTTTAGGGCTTACACCAA
>ECD97G402HOGKN length=95 xy=3031_3669 region=2 run=R_2006_10_24_09_34_18_
TCACATCTCCTCTATCTATTATCTCTCGAATGAGGTGATAACGCCTAAGTATGTGTTTGGATCGTTGGTGAGATCTAGGCTCCTTAGCTTGTGCG
>ECD97G401EOUWJ length=100 xy=1806_0993 region=1 run=R_2006_10_24_09_34_18_
ATCTCATGGATCATGGATAAAGAGTTATCAAGTCTTAAACATAGGTATGAATATTAGGAGTAATATTTATACCGGATTGACCCGCTATGAGAATACTATA
>ECD97G402H49QX length=111 xy=3223_1543 region=2 run=R_2006_10_24_09_34_18_
ACACTTAAGTGGGCTTTTTAGCTTGAAGCCCACACAAGTGGTTCTATAAATAGAACCCCTTGGGTAGAAGCATTGTCACTCCAATCCACTCAGACAGAAATTCAAGTAGAG
>ECD97G401DI6UL length=104 xy=1331_2523 region=1 run=R_2006_10_24_09_34_18_
ATGTCTATGGGCCCAATATTGAACTGGACAAGGGTGACACGGTCTATACCTTGTGTTCAATATAGACATAAGGGCAAATGGGTAATTATACACATAATTATTAT
>ECD97G401CXZ0F length=110 xy=1090_1021 region=1 run=R_2006_10_24_09_34_18_
CAGTTGCATAGAATATATCATTCAAATAAATTGAACAACAATTGTTCTTTATTATGAATGAAAACCGAACTTGTCCAAACAAGAAACGGAAATAATATTCCTGCTAATTG
>ECD97G401DQ4OO length=95 xy=1422_0230 region=1 run=R_2006_10_24_09_34_18_
GTATCCGTAGTCGAGCTTTATTGTGAAGTGGGATAACATTAAAGCATTAAGACTATTATGTTTGTAGACTGATGATCACATCTCATGGATCATAG
>ECD97G402FYE0Z length=102 xy=2325_0769 region=2 run=R_2006_10_24_09_34_18_
CAGGAAAATAATCATGCTCCCACTAACCTTCTTGTAGACACAAGGCTCATATTCGTTCTTGATGAATCCATATTGTTTTACTGTTTCATCAAAACGAAGATT
>ECD97G402F2MVJ length=95 xy=2373_0957 region=2 run=R_2006_10_24_09_34_18_
GTGAGAATACTATATAGAATGTTATGCAAAGTGTCATAAGTTATTCTCATGGTGATAATGATGTATACCACCCTTCGACCTGAAACCACTATGGA
>ECD97G401COP60 length=98 xy=0984_2570 region=1 run=R_2006_10_24_09_34_18_
CGAAGGGTGGTATACACCATTATCACCATGAGAATAACTTATGACACTTTGCATAACATTCTATATAGTATTCTCATAGCGGGTCAATCCAGTATAAA
>ECD97G401C12MV length=99 xy=1136_2629 region=1 run=R_2006_10_24_09_34_18_
AGACCGTGTCATCCTTGTCCAGTTCAATATTGGGCCCATAGACATTTATCCTGTTACGCAGGATGGGCAAATTCCATCTAGGTCACTCATCTCCCTTAG
>ECD97G401CTBS0 length=95 xy=1037_0114 region=1 run=R_2006_10_24_09_34_18_
AAATGTGATGAAGTACTGAAAACCTCCTCTGACAGGTATGTCCAGTGGTCCACATACATCAGTATGTATGAAGGACAAAAGATCATTAGCTCTTT
>ECD97G402FJ6RA length=108 xy=2163_0420 region=2 run=R_2006_10_24_09_34_18_
CTTTCACCTTTTCCTGTGAATGGATACTTTTTCATCTTTGCAATTAAATAAGACCTTCTATGTCTCATATTATTCATAATCTAAAAAAGTACCAAGAGTCCATCTTTA
>ECD97G401DJBMA length=103 xy=1333_0512 region=1 run=R_2006_10_24_09_34_18_
TATCACAATAGAGACCAATGGGATCCACAATGCTAGGAACTATGTCAAGTTCACTAATGAACTTTTTTGATCCAAACAGCTTCCTTTGTTGCACTTGAGGAAG
>ECD97G402G37V5 length=95 xy=2801_1379 region=2 run=R_2006_10_24_09_34_18_
GTGAGAATACTATATAGAATGTTATGCAAAGTGTCATAAGTTATTCTCATGGTGATAATGATGTATACCACCCTTCGACCTGAAACCACTATGGA
>ECD97G402GA7NI length=101 xy=2470_3820 region=2 run=R_2006_10_24_09_34_18_
ATATTAAGAGTAATATTTATACCGGATTGACCCGCTATGAGAATACTATATAGAAAGTTATGCAAAGTGTCATAAGGTATTCTCATGGTGATAATAGTGTA
>ECD97G401C6ZXO length=103 xy=1192_3034 region=1 run=R_2006_10_24_09_34_18_
AGAAGCTGGAATCTTCGTTTTGATGAAACGGTAAAACAATATGGATTCATCAAGAACGAAGATGAGCCTTGTGTCTACAAGAAGGTTAGTGGGAGCATGATCG
>ECD97G401B9Z2C length=100 xy=0816_3650 region=1 run=R_2006_10_24_09_34_18_
ATTTATACCGGATTGACCCGCTATGAGAATACTATATAGAAAGTTATGCAAGGTGTCATAAGTTATTCTCATGGTGATAATAGTGTATTCCACTCTTCGA
>ECD97G401CTDPX length=95 xy=1037_2595 region=1 run=R_2006_10_24_09_34_18_
AGAGATAGATCACAAAAACTGCTTGGCCTAAGTCAGAGTAAATACATAGACAAAGTGCTGAGACACTTTAATATGCATGATTCCAAGAAAGGATT
>ECD97G401DFB1Z length=116 xy=1287_2869 region=1 run=R_2006_10_24_09_34_18_
TTTGGTACTTGTATCGAATTATTTATTAATAATAAAAGGCTTTTTCTTTACTAAGTTTGTCTAATAAAGTCCCTAGAATAGATAGTTCGTTTAATGTATCAAGTGTGACTTAATCA
>ECD97G401C68FN length=124 xy=1195_1761 region=1 run=R_2006_10_24_09_34_18_
ATGATTAAGTCACACTTGATACATTAAACGGACTAGTTATTCTATGGACTTTATTAAACAAACATAATAAATAAAATCCTTTTATTATTAATAAATAATTCGATACAAGTACCAAAAGTATTGG
>ECD97G401DHGML length=95 xy=1311_3803 region=1 run=R_2006_10_24_09_34_18_
CATATTAAAGCGTCTCATCACTTTGTCTATGTACCCTGACTTAGGCCAAGCATTTTGTGATCTATCTCTATAGATTATGATTCCTAATATATAGG
>ECD97G401DL5KS length=95 xy=1365_1578 region=1 run=R_2006_10_24_09_34_18_
TTCATGTAAGACATATGTGGTTTCTTACCACTCCATATCTCATATGGTGTCTTCTCAACCTTTTTGGATGGAACACGGTTAAGTGTGTAAGCTGT
>ECD97G402F1BX2 length=101 xy=2358_1576 region=2 run=R_2006_10_24_09_34_18_
ACATTAAACATAAGGACACTATTCTTAAAGTATCCGTAGTCGAGCTTTATTGTGAAGTGGGATAACATTAAAGCATTAAGACTATTATGTTTGTAGACTGA
>ECD97G401DDGD5 length=105 xy=1266_1195 region=1 run=R_2006_10_24_09_34_18_
TGCTCATTTGTGCAGTAGCATAGAATATATCATTCAAATAAATTGAGCAACAATTGTTCTTTATTATAAATGAAAAACCAAACTTGTCCAAACAAGAAATGGAAA
>ECD97G401A2XWP length=104 xy=0326_1687 region=1 run=R_2006_10_24_09_34_18_
TGTGTGGGCTTCAAGCCAAAAAGCCCACTTAAGTGCATTTTGGCCTATATCTCATAATATGCCAAAATCACTTAAGTATTTGGTACATTACCATATTTCGTATT
>ECD97G401BUCQX length=111 xy=0638_2679 region=1 run=R_2006_10_24_09_34_18_
TTGCTGCTTTTGCCGTAGGAACTTATGTATTGGCTTTACCTAGTGGTTTAATAATTCAGTTAGAGAACTGTTATTATGTACTTGCAATTAGCAGGAATATTATTTCCGTTT
>ECD97G402FW8X3 length=98 xy=2311_3577 region=2 run=R_2006_10_24_09_34_18_
ATATGTGGTCTCTTACCACTCCATATCTCATATGGTGTCTTTTCAACCTTTTGGATGGAACACGGTTAAGTGTGTAAGCTGATGTCAATGGTGTATGT
>ECD97G401EJNAH length=112 xy=1746_3607 region=1 run=R_2006_10_24_09_34_18_
CATAATATGCCAAAATCACTTAAGTATTTGGTACCTTACCATATTTCGTCTCCCACTTAAGTGCACCGTACCTTACGGTGTTCCTTAATAATTCTATCTCTCATCAATCCGT
>ECD97G401BPANG length=95 xy=0581_0154 region=1 run=R_2006_10_24_09_34_18_
ACATTCTATATAGTATTCTCATAGCGGGTCAATCCAGTATAAATATTACTCTTAATATTCATACCTATGTTTAAGACTTGATAACTCTTTATCCA
>ECD97G402IBWUM length=115 xy=3299_0124 region=2 run=R_2006_10_24_09_34_18_
CAAACCAAGTTTAGACCTTGGTAGAGCCTCCTGTAGGAGTTAACCCTATAGGATGCAAGTGGGTCTTCAAAAGGAAGACTGACATGGATGGTAAGGTACATACCTATAAGGCAAG
>ECD97G401DCJCG length=113 xy=1255_3422 region=1 run=R_2006_10_24_09_34_18_
TTCTTACCTAGTTGGTTTTGTACTTCGTTCTTGAATTCCTTGAACTTTTCAAAGGACTCTGATTTGTGTTTCATTGAATACAAATAACCATATCTACTGAAATCATCAGTAAA
>ECD97G401CQYUT length=95 xy=1010_0611 region=1 run=R_2006_10_24_09_34_18_
ATGAGAATACTATATAGAATGTTATGCAAAGTGTCATAAGTTATTCTCATGGTGATAATGGTGTATACCATTGTTCGACCTGAAACCACTTGGGA
>ECD97G402I4SQT length=111 xy=3628_0243 region=2 run=R_2006_10_24_09_34_18_
AATTACCCTTTTGCCCTTATGTCTATATTGAACACAAGGTATAGACCGTGTCATCCTTGTCTAGTTCAATATTGGGCCCCATAGACATTTATCCTGGTTACGCAGGATGGG
>ECD97G401CRPLV length=120 xy=1018_2513 region=1 run=R_2006_10_24_09_34_18_
TGTCCAAACAAGAAACGGAAATAATATTCCTGCTAATTGCTGGTACATAATAACAGTTCTCTAACTGAATTATTAAACCACTGGGTAAAGTCAATTCATAAGTTCCTACGGCTAAGGCGG
>ECD97G401BBL41 length=99 xy=0425_0835 region=1 run=R_2006_10_24_09_34_18_
TGGTTTCAGGTCGAAGGGTGGTATACACCATTATCACCATGAGAATAACTTATGACACTTTGCATAACATTCTATATAGTATTCTCATAGCGGGTCAAT
>ECD97G401E1V1E length=111 xy=1954_2784 region=1 run=R_2006_10_24_09_34_18_
GCGGTTCTCACATTTGTACCAATGTGCAGGGACTAAAAAGGAGTAGAGATTTGGCAAAAGGTGAAGTCGACCTACGAGTTGGCAATGGAGCAAAGGTTGCTGCTTTAGCCG
>ECD97G401A5UCX length=101 xy=0359_1887 region=1 run=R_2006_10_24_09_34_18_
GAGAATAACTTATGACACTTTGCATAACATTCTATATAGTATTCTCATAGCGGGTCAATCCAGTATAAATATTACTCTTAATATTCATACATATGTTTAAG
>ECD97G401C0AFC length=101 xy=1116_1334 region=1 run=R_2006_10_24_09_34_18_
TATAAACAAATTCATGGGGTTGACTATGATGAAACCTTTTCACCAGTTGCAATGCTTAAATCTGTTCGGATTTTACTTGTTATCGCTGCATATCATGATTA
>ECD97G401DB028 length=95 xy=1250_0242 region=1 run=R_2006_10_24_09_34_18_
CATATTAAAGCGTCTCATCACTTTGTCTATGTACCCTGACTTAGGCCAAGCATTTTGTGATCTATCTCTATAGATTATGATTCCTAATATATAGG
>ECD97G402HA9VQ length=95 xy=2881_2868 region=2 run=R_2006_10_24_09_34_18_
ATTTTGGCATATTATGAGATATAGGCCAAAATGCACTTAAGTGGGCTTTTTGGCTTGAAGCCCACACAAGTGGTTCTATAAATAGAGCTCTTGTG
>ECD97G401B2G1V length=100 xy=0731_0577 region=1 run=R_2006_10_24_09_34_18_
TCAACTCTACATCTAGGATCCATAGTGGTTTCAGGTCGAAGAGTGGTATACACTATTATCACCATGAGAATAACTTATGACACTTTGCATAACTTTCTTA
>ECD97G401BMKTS length=100 xy=0550_0350 region=1 run=R_2006_10_24_09_34_18_
CTATCGGAAGCTAGCATCAGTGTAACCAATTACAGCCAACTCTTCCTGACCTCCATATATCAAGAATGATTCCTTAGTCCTTCTCAAGTACTTAAGGATA
>ECD97G401CAOTY length=103 xy=0824_2980 region=1 run=R_2006_10_24_09_34_18_
GAGTAGGTACCAATCTGATCCTGGTGATGCCCATTGGGTAGCTGTTAAGAATATCCTTAAGTACTTGAGAAGAACTAAGGAATCATTCTTGATATATGGAGGT
>ECD97G401BRT34 length=111 xy=0609_4002 region=1 run=R_2006_10_24_09_34_18_
GAAAATTTCAAGGAATTCAAGAATGAAGTACAAAACCAACTAGGTAAGAATATTAAAACTCTTCGATCAGATCGAGGTGGTGAATATTTAAGCCTAGAGTTTGATCACCAT
>ECD97G401BJOQ5 length=95 xy=0517_0639 region=1 run=R_2006_10_24_09_34_18_
TCCAGTATAAATATTACTCTTAATATTCATACCTATGTTTAAGACTTGATAACTCTTTATCCATGATCCATGAGATGTGATCATCAGTCTACAAA
>ECD97G401BPUBE length=108 xy=0587_1064 region=1 run=R_2006_10_24_09_34_18_
CTTTAGGATACCCCCACAAATAAGCATTGGTCAGATTTGGGCTCAAGCTTAGTTGAAATTTGTCGTTTCACATAAACTTCGCAACCCCAAATCTTCATGTAAGACATA
>ECD97G402IVR3Y length=95 xy=3525_1404 region=2 run=R_2006_10_24_09_34_18_
TCAATCCGGTATAAATATTACTCCTAATATTCATACCTATGCTTAAGACTTGATAACTCTTTATCCATGACCCATGAGATGTGATCATCAATCTA
>ECD97G402I39YD length=106 xy=3622_0467 region=2 run=R_2006_10_24_09_34_18_
TAATTACCCTTTTGCCCTTATGTCTATATTGAACACAAGGCATAGACCGTGTCATCCTTGTCCAGTTCAATATTGGGCCCATAGACATTTATCCTATTACGCAGGA
>ECD97G401DP00I length=98 xy=1409_2064 region=1 run=R_2006_10_24_09_34_18_
ATATAGACATAAGGGCAAAGGGGTAATTATACACATAATTATTATCACAGGAGGTTTTGTCAGATCACATGACATTTTCGTGACTTGGGTAGCAGTGA
>ECD97G401CDKW1 length=116 xy=0857_2707 region=1 run=R_2006_10_24_09_34_18_
ATCACTTAAGCCCATGGTACCTTACCATATTTCATATTCTACTCAAGTACACCGTACCTTACGATATTCTATAATTCACTTAAGGGCATCGTACCTTACGGTATTCCTTAGTTACT
>ECD97G401B6PC5 length=95 xy=0779_1367 region=1 run=R_2006_10_24_09_34_18_
AGTTACGGATAACGTTGGATCAGTAATAAAGCACTCAACTCTACATCTAGGATCCATAGTGGTTTCAGGTCGAAGAGTGGTATACACTATTATCA
>ECD97G401BE80G length=95 xy=0466_2510 region=1 run=R_2006_10_24_09_34_18_
CACTCGACTCTACATCTAGGATCCATAGTGGTTTCAGGTCGAAGAGTGGTATACACTATTATCACCATGAGAATAACTTATGACACTTTGCATAA
>ECD97G402ILWR3 length=115 xy=3412_3745 region=2 run=R_2006_10_24_09_34_18_
CACACACAAAGGACGAATTGATGAGAGATAGAATAATTAAGGAACATCGTAAGGTACGGTGTACTTAAGTAGAATACGAAATATGGTAAGGTACCAAGTACTTAAGTGATTTTGG
>ECD97G401DTRH2 length=103 xy=1452_0232 region=1 run=R_2006_10_24_09_34_18_
AAAAGGAGTTTGGAAGATCGGCGTGACTCATCATGGATCGTACCATGTCTAATAGGGTTCGATTTCTTCTCTCAGATACACCATTCCATTGAGGTGTTCCAGG
>ECD97G402FY2G6 length=106 xy=2332_2488 region=2 run=R_2006_10_24_09_34_18_
AGAGTTATCAAGTCTTAAACATAGGTATGAATATTAGGAGTAATATTTATACCGGATTGACCCGCTATGAGAATACTATATAGAAAGTTATGCAAAGTGTCATAAG
>ECD97G402HXNVY length=101 xy=3136_2972 region=2 run=R_2006_10_24_09_34_18_
CCTTGAACTTTTCAAAGGACTCTGATTTGTGTTTCATTAAATACATATAACCATATCTACTGAAATCATCAGTGAATGTGATGAAGTACTGAAAACCTCCT
>ECD97G401ECSWU length=102 xy=1668_3788 region=1 run=R_2006_10_24_09_34_18_
TTTCCTTAATGGAAATCTTCTTGAGGATGTGTACATGACACAGCCTGAAGGATTTGACATACCAGAGGAAGCCCAAAAGATATGTAAGTTACAAAGATCAAT
>ECD97G402HD265 length=111 xy=2913_3103 region=2 run=R_2006_10_24_09_34_18_
TACTTAAGTGATTTTGGCATATTATGAGATATGGGCCAAAATACACTTAAGTGGGCTTTTTAGCTTGAAGCCCACACAGGTGGTTCTATAAATAGAACCCTTGGGTAGAAG
>ECD97G402HV1CM length=112 xy=3118_0836 region=2 run=R_2006_10_24_09_34_18_
GTATCGAATAATAAAAGGCATTCTCTTTATTATGGTTGATTAATAAAGTCCCTGGAATAGATAGTCCGTTTAATGTATTAAGTGTGACTTAATCATGAGAACACATTAAACA
>ECD97G402JMCG2 length=100 xy=3827_3860 region=2 run=R_2006_10_24_09_34_18_
TGGACAAGGATGACACGGTCTATGCCTTGTGTTCAATATAGACATAAGGGCAAAAGGGTAATTATACACATAATTATTATCACAGAAGGATTTGTCAGAT
>ECD97G402FWH1O length=107 xy=2303_1482 region=2 run=R_2006_10_24_09_34_18_
TGCGTAACAGGATAAATGTCTATGGGCCCAATATTGAACTGGACAAGGATGACACGGTCTATGCCTTGTGTTCAATATAGACATAAGGGAAAAAGGGTAATTGTACA
>ECD97G402HVR3E length=128 xy=3115_1128 region=2 run=R_2006_10_24_09_34_18_
CTAATTGAATTATTAAACCACTGGGTAAAGTCAATTCATAAGTTCCTACGGCTAAGGCAGCAACCTTTGCTCCATTACCAACTCGTAGGTCGACTTTACCTTTTGCCAATTTTCTACTCCTTTTTTAG
>ECD97G401AZET2 length=122 xy=0286_0840 region=1 run=R_2006_10_24_09_34_18_
AGAAGATCTTGCCAGTACATAAGTGTTGGTGTAAGCCCTAGAGGCCAATACTTTTGGTACTTGTATCGAATTATTTATTAATAATAAAAGGCTTTTTCTTTATTACGTTTGTTTAATAAAGT
>ECD97G401C123D length=99 xy=1136_3223 region=1 run=R_2006_10_24_09_34_18_
ATGCTGAGGGACATGAGTGTCCTAGATGGAATTTGCCAATCCTGCGTAATAGGATAAATGTCTATGGGCCCAATATTGAACTGGACAAGGGTGACACGG
>ECD97G402HW31G length=95 xy=3130_1826 region=2 run=R_2006_10_24_09_34_18_
GGCATCACCAGGATCAAATTGGTACCTACTTGTTGCACTTAAAGCATACGAGATATCTGGTCAAGTACATAACATGGCATACCTGATAGATTCTA
>ECD97G401AX8DA length=95 xy=0272_3148 region=1 run=R_2006_10_24_09_34_18_
CAGTGGGTCAACAATATTATCAAGTGTAGGTACTCTGCATATTTTCATAGCTCCTCTATCTATTATCTCTCGAATGAGGTCATAACGCCTAAGTA
>ECD97G401BEWZH length=95 xy=0462_3307 region=1 run=R_2006_10_24_09_34_18_
CTCTTCCTGACCTCCATATATCAAGAATGAGTCCTTAGTCCTTCTCAAATACTTAAGGATATTCTTGACAGCTACCCAGTGAGCATCACCAGGAT
>ECD97G401DM18X length=98 xy=1375_2959 region=1 run=R_2006_10_24_09_34_18_
ATAGACATTTATCCTGTTACGCAGGATGGGCAAATTCCATCTAGGTCACTCATGTCCCTTAGCATGCTTCGTGGAGTACCCATCAACTGTCTTTATGG
>ECD97G402I71BS length=95 xy=3664_3878 region=2 run=R_2006_10_24_09_34_18_
GATAACATTAAAGCATTAAGACTATTATGTACATAAACTGATGATCACATCTCATGGATAATGAATAAGGAGTTATCAAGTCTTAAACATAGGTA
>ECD97G402FQCTB length=104 xy=2233_1485 region=2 run=R_2006_10_24_09_34_18_
ATGTAAGTTACAAAGATCAATCTATGGTATTAGAAGCAAGCTTCCAGAAGTCTGGAATCTTTGTTTTGATGAAACAGTAAAACCAAATATGGATTCATCAAGAA
>ECD97G401ALJDH length=103 xy=0128_0707 region=1 run=R_2006_10_24_09_34_18_
AACCCTGTTGGACATGGTCCGATCCATGATGAGTCAAGTCGATCTTCCAAACTCCTTTTGGGGACATGCGATGTTGACCGCAGCTTACACACTTAACCGTGTT
>ECD97G401AJ24Y length=95 xy=0111_2640 region=1 run=R_2006_10_24_09_34_18_
CTCTTCCTGACCTCCATATATCAAGAATGAGTCCTTAGTCCTTCTCAAATACTTAAGGATATTCTTGACAGCTACCCAGTGAGCATCACCAGGAT
>ECD97G401B898N length=107 xy=0808_2949 region=1 run=R_2006_10_24_09_34_18_
CACACTAAAGCTCGACTACGGATACTTTAAGAATAATGTCCTTATGTTTAATGTGCTCTCATGATTAAGTCACACTTAATACATTAAACGGACTATCTATTCCAGGG
>ECD97G401BZV31 length=99 xy=0701_3007 region=1 run=R_2006_10_24_09_34_18_
AACTTTTTCCAGCTCACAACACCATCCTTTAAGCAAAACACATAACCAGATTGCGATCTAAAGTCATCCTTATCTGTCTGGAAGCTAGCATCGGTGTAT
>ECD97G402JGC57 length=111 xy=3759_3357 region=2 run=R_2006_10_24_09_34_18_
TAGTTGAAATTTGTCGTTTCACATAAACTTCGCAACCCCAAATCTTCATGTAAGACATATGTGGTTTCTTACCACTCCATATCTCATATGGTGTCTTTTCAACCTTTTGGA
>ECD97G402I8QIB length=95 xy=3672_3745 region=2 run=R_2006_10_24_09_34_18_
CACTCGACTCTACATCTAGGATCCATAGTGGTTTCAGGTCGAAGAGTGGTATACACTATTATCACCATGAGAATAACTTATGACACTTTGCATAA
>ECD97G402II2Q5 length=103 xy=3380_2591 region=2 run=R_2006_10_24_09_34_18_
ACTTAATCATGAGAGCACATTAAACATAAGGACACTATTCTTAAAGTACTCCGTAGTCAAGCTTTAGTGTGAAGTGGATAACATTAAAGCATTAAGACTATTA
>ECD97G402HZB4R length=117 xy=3155_3225 region=2 run=R_2006_10_24_09_34_18_
GGTAAGACCGGACACTGGAAGAGAAACTGCCCAAAGCACCTGGAAGATAAGAAGAATGGAGTAGAGACTTCAACTTCAGGTATTTTTGTTATTGAAATTAATTTATCTACTTTTGCA
>ECD97G401BCSKI length=95 xy=0438_2576 region=1 run=R_2006_10_24_09_34_18_
AGATCACATGACATTTTCGTGACTTGGGTAGCAGTGATGTGTTGCTAGATACCGCTCACTGTTTATTATGTTAAATGCGTGATTTAATATAATTG
>ECD97G402HQ8DD length=112 xy=3063_1935 region=2 run=R_2006_10_24_09_34_18_
ATACTTAAGTGATTTTGGCATATTATGAGATATGGGCAAAATACACTTAAGTGGGCTTTTTGGCTTGAAGCCCACACAAGTGGTTCTATAAATAGAACCCCTTGGGTAGAAG
>ECD97G401C44KI length=116 xy=1171_1744 region=1 run=R_2006_10_24_09_34_18_
GGCCCATATTTTATAATATGCCAAAATCACTTAAGCGTGTGGTACCTTACCATATTTCGTATTCTACTTAAGTACATCGTACCTTACGATGTTCTACAATTCACTTAAGTGCACCG
>ECD97G402IEXTO length=100 xy=3333_2090 region=2 run=R_2006_10_24_09_34_18_
GATAAATGTCTATGGGCCCAATATTGAACTGCACAAGGATGACACGGTCTATGCCTTGTGTTCAATATAGACATAAGGGCAAAAGGGTAATTATACACAT
>ECD97G402GXH8H length=103 xy=2724_3583 region=2 run=R_2006_10_24_09_34_18_
AGATCTATGGGCATTAGGGGTATGCCTGATTGGCTCTAGTGCTAGTGGGAGATTGTTGGTGTAAGCCTTAGAGGCCAATACTTTTGGTACTTGTATCGAATTA
>ECD97G402G3J1M length=95 xy=2793_3240 region=2 run=R_2006_10_24_09_34_18_
TCAATCCGGTATAAATATTACTCCTAATATTCATACCTATGCTTAAGACTTGATAACTCTTTATCCATGACCCATGAGATGTGATCATCAATCTA
>ECD97G402FZVDX length=113 xy=2341_3091 region=2 run=R_2006_10_24_09_34_18_
GTTTCTCATTTATGTGGCCTAATCGACAATGCCAAAGGTAAGTTGGATTTAACTCATTAGGTTTCATCCTTTTAGTATTAATGTTATAAACTGGCATTTCAAGATCAAGGACA
>ECD97G402G9W3J length=124 xy=2866_1085 region=2 run=R_2006_10_24_09_34_18_
TTAATACATTAAATGGACTATCTATTCCAGGGACTTTATTAATCAACCATTAATAAAGAAAATGCCTTTTATTATTAATAAATAATTCGATACAAGTACCAAAAGTATTGGCCTCTAGGGCTTA
>ECD97G401CJS5P length=95 xy=0928_2507 region=1 run=R_2006_10_24_09_34_18_
GAGATAATAGATAAAGGAGATGTGAAAATATGTAAAGTACCTACACTTGACAATATAGTTGACCCACTGACAAAGCCTCTTGCGCAGCAGAAGCA
>ECD97G401BN7BX length=100 xy=0568_2443 region=1 run=R_2006_10_24_09_34_18_
ATTATGTTTGTAGACTAATGATCACATCTCATGGATCATGGATAAAGAGTTATCAAGTCTTAAACATAGGTATGAATATTAAGAGTAATATTTATACCGG
>ECD97G402GW4AN length=107 xy=2720_1901 region=2 run=R_2006_10_24_09_34_18_
CTTTAGGATACCCCACAAATAAGCATTTGTCAGATTTGGGCTCAAGCTTAGTTAAAATTTGTCGTTTCACATAAACTTCGCAATCCCAAATCTTCATGTAAGACATA
>ECD97G402HKWAF length=110 xy=2991_1253 region=2 run=R_2006_10_24_09_34_18_
TTAAGAATAGTGTCCTTATGTTTAATGTGTTCTCATGATTAAGTCACACTTAATACATTAAACGGACTATCTATTCCAGGGACTTTATTAATCAACCATAATAAAGAGAA
>ECD97G402HWVUO length=119 xy=3127_3502 region=2 run=R_2006_10_24_09_34_18_
TGGACTATATGTCCTTGATCTTGAAATGCCTATTAATAACATTAATACAAAAGGGTGAAACCTAACGAGTTAAAACCAACTAGGTAAGAATATTAAAACTCTTCGATCAGATCGAAGTG
>ECD97G402G818I length=99 xy=2856_2048 region=2 run=R_2006_10_24_09_34_18_
ATCATGCTCCCACTAACCTTCTTGTAGACACAAGGCTCATCTTCGTTCTTGATGAATCCATATTGTTTTACTGTTTCATCAAAACGAAGATTCCAGCTT
>ECD97G402GMVQL length=95 xy=2603_3483 region=2 run=R_2006_10_24_09_34_18_
ATGAGAATACTATATAGAATGTTATGCAAAGTGTCATAAGTTATTCTCATGGTGATAATGGTGTATACCATTGTTCGACCTGAAACCACTTGGGA
>ECD97G401B8UCL length=95 xy=0803_2835 region=1 run=R_2006_10_24_09_34_18_
TTCATGTAAGACATATGTGGTTTCTTACCACTCCATATCTCATATGGTGTCTTCTCAACCTTTTTGGATGGAACACGGTTAAGTGTGTAAGCTGT
>ECD97G401B2EIZ length=104 xy=0730_1401 region=1 run=R_2006_10_24_09_34_18_
TCAGTCTACAAACATAATAGTCTTAATGCTTTAATGTTATCCCACTTCACACTAAAGCTCGACTGCGGATACTTTAAGAATAGTGTCCTTATGTTTAATGTGCT
>ECD97G402F0QUS length=116 xy=2351_2914 region=2 run=R_2006_10_24_09_34_18_
TATTATGTTAAATGCGTGATTTAATATAATTGCCAACGCTACGAAAACCTATAGGGTCACACACAAAGGACGGATTGATGAGAGATAGAGTAACTAAGGAATACCGTAAGGTACGG
>ECD97G401BGVS2 length=95 xy=0485_0884 region=1 run=R_2006_10_24_09_34_18_
ATGTATGAGTCACCTTTTTCTATGAATGAGGACTTTTTCATCTTTCCAATTAAGCAATATTTGCAGGTCTCATATGATTCATAATCAAAAGAGAT
>ECD97G401A70WS length=112 xy=0384_1290 region=1 run=R_2006_10_24_09_34_18_
AAAGGTTTTTTCTTTATTATGTTTGTCTAATAAAGTCCCTAGAATAGATAGTCCGTTTAATGTATCAAGTGTGACTTAATCATGAGATCACATTAAACATAAGGACACTATT
>ECD97G402GIEAE length=104 xy=2552_3140 region=2 run=R_2006_10_24_09_34_18_
AGTATTTAAGCCTAGAGTTTGATGACCATCTGATAGAGTGTGGGATCCTATCCCAACTTACTCCTCCTGGAACACCCCAAAGGAATGGTGTATCTGAGAGAAGA
>ECD97G401BHH5E length=109 xy=0492_1168 region=1 run=R_2006_10_24_09_34_18_
AATAGATAGTCCGTTTAATGTATTAAGTGTGACTTAATCATGAGAACACATTAAACATAAGGGCACTGTTCTTAAAGTATCCGTAGTCGAGCTTTAATGTGAAGTAGGA
>ECD97G401BAST5 length=102 xy=0415_3819 region=1 run=R_2006_10_24_09_34_18_
GAGGTGGTGAGTATTTAAGCCTAGAGTTTGATGACCATCTGAAAGAGTGTGGGATCCTATCCCAACTTACTCCTCCTGGAACACCCCAATGGAATGGTGTAT
>ECD97G402J2CIJ length=102 xy=4010_0841 region=2 run=R_2006_10_24_09_34_18_
GAAAATGTCATGTGATCTGACAAATCCTTTTGTGATAATACTTATGTGTATAATTACCCTTTTGCCCTTATGTCTATATTGAACACAAGGCATAGACCGTGT
>ECD97G401ETM4J length=114 xy=1860_3009 region=1 run=R_2006_10_24_09_34_18_
ATGAACAATGGACTATATGTCCTTGATCTTGAAATGCCTATTAATAACATTAATAAAAAGGGGTGAAACCTAACGAGTTAAAACCAACTAGGTAAGAATATTAAAACTCCTCGA
>ECD97G402JAH9F length=110 xy=3693_0353 region=2 run=R_2006_10_24_09_34_18_
AAATGGAATAATATTCCTGCTAATTGCAGGTACATAATAACAGTTCTCTAACTGAATTATTAAACCACTAGGTAAAGTCAATACATAAGTTCCTACGGCTAAAGCAGCAA
>ECD97G402JPO4D length=102 xy=3866_0475 region=2 run=R_2006_10_24_09_34_18_
CTTAGTTACTCTATCTCTCATCAATCCGTCCTTTGTGTGTGACCCTGTAGGTTTTCGTGACGTTGGCAATTATATTAAATCACGCATTTAATATAATAAACA
>ECD97G402JZ0GS length=99 xy=3983_2506 region=2 run=R_2006_10_24_09_34_18_
TCTAATGGATCATGGATAAAGAGTTATCAAGTCTTAAACATAGGTATGAATATTAGGAGTAATATTTATACCGGATTGACCCGCTATGAGAATACTATA
>ECD97G402J0RL5 length=113 xy=3992_0827 region=2 run=R_2006_10_24_09_34_18_
ACATGAAGATTTGGGGGTTGCGAAGTTTATGTGAAACGACAAATTTCAACTAAGCTTGAGCCCAAATCTGACCAATGCTTATTTGTGGGATATCCTAAAGAAACAAGAGGGTA
>ECD97G401E03RS length=104 xy=1945_3014 region=1 run=R_2006_10_24_09_34_18_
TCTTCGACCTGAAACCACTATGGATCCTAGATGTAGAGTCGAGTGCTTTATTGCTGATCCAACGTTGTCTGTAACTGGATAACCATAAAGACAGTTAATGGGTA
>ECD97G402JCKTT length=96 xy=3716_2783 region=2 run=R_2006_10_24_09_34_18_
TGTCAGATCACATGACATTTTCGTGTCTTGGGTAGCAGTGATGTGTTGCTAGATACCGCTCACTGTTTATTATGTTAAATACGTGATTTAATATAA
>ECD97G402INGM5 length=128 xy=3430_2415 region=2 run=R_2006_10_24_09_34_18_
TGATACATTAAACGGACTAGCTATTCTAGGGACTTTATTAAACAAACATAATAAAGAAAAGCCTTTTATTATAAATAATTCGATACAAGTACCAAAAGTATTGGCCTCTAGGGCTTACACCAACAAGG
>ECD97G402JAIA8 length=101 xy=3693_0418 region=2 run=R_2006_10_24_09_34_18_
TGGGTAGCTGTCAAGAATATCCTTAAGTATTTGAGAAGGACTAAGGACTCATTCTTGATATATGGAGGTCAGGAAGAGCTGGCTGTAATTGGATACACCGA
>ECD97G402GHEEG length=105 xy=2541_1686 region=2 run=R_2006_10_24_09_34_18_
ATTCTGATGATCGGAAATGGAAAGAGACAGAACAAAAGGCCCACTAAGCAGAGTGATAAGGGGAAGGGCAAGGAAGTTGCCAATCCCAGACCCACTGCTGCTTTG
>ECD97G402IL2M5 length=110 xy=3414_3151 region=2 run=R_2006_10_24_09_34_18_
GCCAAAGGTAAGTTGGATTAACTCATTAGGTTTCATCCTTTTAGTATTAATGTTATAAATAGGCATTTCAAGATCAAGGACATATAGTTCATTGTTCATTTGTGCAGTAG
>ECD97G401EQ5QC length=123 xy=1832_1842 region=1 run=R_2006_10_24_09_34_18_
TTAAACGGACTATCTATTCCAGGGACTTTATTAATCAACCATAATAAAGAAAATGCCTTTAAATAATTTGATACAAGTACCAAAAAGTTTTGGCCTCTAGGGCTTACACCAACAGAGACCTCA
>ECD97G401EKURL length=103 xy=1760_2607 region=1 run=R_2006_10_24_09_34_18_
CTGATGCTCATTAGGTTGTTCTCAAGAATATACTTAAGTAGTTGAGAAGGAATGGGGACTCATTCTTGATATATGGAGGTTAGGAAGAGGCTATTATAATTGG
>ECD97G401EE0HL length=101 xy=1694_0423 region=1 run=R_2006_10_24_09_34_18_
GTGTAAGCTGTTGTCAATAGTGCATGTCCCCAAAAGGAGTTTGGAAGATCGGCGTGACTCATCATGGATCGGACCATGTCTAACAGGGTTCTATTTCTTCT
>ECD97G401ENT3D length=94 xy=1794_2439 region=1 run=R_2006_10_24_09_34_18_
CTATATAGAATGTTATGCGAAGTGTCATAAGTTATTCTCATGTCGATAGTGGTGTATACCACCCTTCGATCTGAAACCACTATGGACCCTAGAT
>ECD97G402FTJPU length=98 xy=2269_2944 region=2 run=R_2006_10_24_09_34_18_
ATCCATGAGATGTGATCATCAGTCTACAAACATAATAGTCTTAATGCTTTAATGTTATCCCACTTCACACTAAAGCTCGACTACGGATACTTTAGGAA
>ECD97G402IGTZH length=94 xy=3355_0315 region=2 run=R_2006_10_24_09_34_18_
AATATTACTCCTAATATTCATACCTATGTTTAAGACTTGATAACTCTTTATCCATGATCCATGAGATGTGATCATCAGTCTATAAACATAATAG
>ECD97G401EMUYX length=105 xy=1783_1975 region=1 run=R_2006_10_24_09_34_18_
AAAGGAGTTTGGAAGATCGGCGTGATTCATCATGGATCGGACCATGTCTAACAGGGTTCGATTTCTTCTCTCAGATACACCATTCCATTGGGGTGTTCCAGGAGG
>ECD97G402I7U71 length=109 xy=3663_0063 region=2 run=R_2006_10_24_09_34_18_
AGAGCCTCCTGTAGGAGTTAACCCTATAGGATGCAAGTGGGTCTTCAAAAAGAAGACTGACATGGATGGTAAGGTACATACCTATAAGGCAAGACTGGTTGCAAAAGGA
>ECD97G402HES51 length=117 xy=2921_3991 region=2 run=R_2006_10_24_09_34_18_
TGTCCTTATGTTTAATGTGATCTCATGATTAAGTCACACTTGATACATTAAACGGACTAGCTATTATAGGGACTTTATTAAACAAACATAATAAAGAAAAACCTTTATTATTAATAG
>ECD97G402HXLHR length=94 xy=3135_3965 region=2 run=R_2006_10_24_09_34_18_
GATGGGTACTCCACGAAGCATGCTGAGGGACATGAGTGACCTAGATGGAATTTGCCCATCCTGCATAATAGGATAAATGTCTATGGGCCCAATA
>ECD97G401EL66C length=102 xy=1775_3906 region=1 run=R_2006_10_24_09_34_18_
ATAGTGGTTTCAGGTCAAAGGGTGGTATACACCATTATCACCATGAGAATAACTTATGACACTTTGCATAACATTCTATATAGTATTCTCATAGCGGGTTAA
>ECD97G402H5P3M length=107 xy=3228_2256 region=2 run=R_2006_10_24_09_34_18_
TCCATTGTTCATTTGTGCAGTAGCATAGAATATATCATTCAAATAAATTGAGCAACAATTGTTCTTTATTATAAATGAAAAACCAAACTTGTCCAAACGAGAAACAG
>ECD97G401ENG36 length=94 xy=1790_2004 region=1 run=R_2006_10_24_09_34_18_
AATATTACTCCTAATATTCATACCTATGTTTAAGACTTGATAACTCTTTATCCATGATCCATGAGATGTGATCATCAGTCTATAAACATAATAG
>ECD97G401EQ3U6 length=99 xy=1831_3520 region=1 run=R_2006_10_24_09_34_18_
GTACTTCATCACATTCACTGATGATTTCAGTAGATATGGTTATGTGTATTTAATGAAACACAAATCAGAGTCCTTTGAAAAGTTCAAGGAATTCAAGAA
>ECD97G401EJ7PE length=103 xy=1753_1392 region=1 run=R_2006_10_24_09_34_18_
CGCAATGAATGCTTCTGCACAAGGGTTCTATTTATAGAACCACTTGTGTGGGCTTCAAGCTAAAAAGCCCACTTAAGTGTATTTTGGCCCATATCTTATAATA
>ECD97G401EGVIA length=98 xy=1715_1264 region=1 run=R_2006_10_24_09_34_18_
CTACATCTAGGATCCATAGTGGTTTCAGGTCGAAGAGTGGTATACACTATTATCACCATGAGAATAACTTATGACACTTTGCATAACTTTCTATATAG
>ECD97G402H9FY3 length=100 xy=3270_3725 region=2 run=R_2006_10_24_09_34_18_
TGACCCGCTATGAGAATACTATATAGAAAGTTATGCAAGGTGTCATAAGTTATTCTCATGGTGATAATAGTGTATTCCACTCTTCGTCCTGAAACCACTA
>ECD97G402G8B62 length=110 xy=2848_1068 region=2 run=R_2006_10_24_09_34_18_
GGTAAGGTACCACGAGCTTAAGTGATTTTGGCATATTATAAGATATGGGCCATATACACTTAAGTGGGCTTTTTAGCTTGCAGCCCACACAAGTGGTTCTATAAATAGAA
>ECD97G402G22Y0 length=104 xy=2788_1594 region=2 run=R_2006_10_24_09_34_18_
CCTAATGAGTTAAATCCAACTTACCTTTGGCACTGTCGATTAGGCCACATAAATGAGAAGCGCATTTCCAAACTCCATAAAGATGGACTCTTGGACTCTTTTTA
>ECD97G402HYRTL length=108 xy=3149_1479 region=2 run=R_2006_10_24_09_34_18_
TTTTGTGATAATACTTATGTGTACAATTACCCTTTTTGCCCTTATGTCTATATTGAACACAAGGCATAGACCGTGTCATCCTTGTCCAGTTCAATATTGGGCCCATAG
>ECD97G401DW13G length=102 xy=1489_2378 region=1 run=R_2006_10_24_09_34_18_
TCGCAATCTGGTTATGTGTTTGCTTAAACGGTGGCGCTGTGAGCTGGAAAAGTTCAAAGCAAGATACAGTTGTAGATTCTACAACCGAGGCCGAGTATATTG
>ECD97G402HSVS1 length=94 xy=3082_1139 region=2 run=R_2006_10_24_09_34_18_
GATGGGTACTCCACGAAGCATGCTGAGGGACATGAGTGACCTAGATGGAATTTGCCCATCCTGCATAATAGGATAAATGTCTATGGGCCCAATA
>ECD97G402HZLDF length=99 xy=3158_2913 region=2 run=R_2006_10_24_09_34_18_
CATTATCACCATGAGAATAACTTATGACACTTTGCATAACTTTCTATATAGTATTCTCATAGCGGGTCAATCCGGTATAAATATTACTCTTAATATTCA
>ECD97G401DNBVQ length=98 xy=1378_3156 region=1 run=R_2006_10_24_09_34_18_
GGGTCAATCCGGTATAAATATTACTCCTAATATTCATACCTATGTTTAAGACTTGATAACTCTTTATCCATGATCCATGAGATGTGATCATCAGTCTA
>ECD97G401D0J4I length=112 xy=1529_1872 region=1 run=R_2006_10_24_09_34_18_
AACCTACAGGGTCACACATAAAGGACGGATTGATGAGAGATAGAGTAACTAAGGAACACCGTAAGGTACGGTGCACTTAAGTGAATTGTAGAACATTGTAAGGTACGATGTA
>ECD97G402HGD75 length=107 xy=2940_0115 region=2 run=R_2006_10_24_09_34_18_
ACAATGCTTCTGCACAAGGGTTCTATTTATAGAACCACTTGTGTGGGCTTCAAGCTAAAAGCCCACTTAAGTGTATTTTGGCCCATATCTTATAATATGCCCAAAAT
>ECD97G401D3P5W length=108 xy=1565_2210 region=1 run=R_2006_10_24_09_34_18_
GAGTTAAATCCAACTTACCTTTGGCATTGTCGATTAGGCCACATAAATGAGAAACGTATTTCCAAGCTCCATAAAGATGGACTCTTGGACTCTTTTGATTATGAATCA
>ECD97G401DQ9XM length=102 xy=1423_2936 region=1 run=R_2006_10_24_09_34_18_
ATCATCAGTCTACAAACATAATAGTCTCAATGCTTTAATGTTATCCCACTTCACAATAAAGCTCGACTACGGATACTTTAAGAATAGTGTCCTTATGTTTAA
>ECD97G402HH1BD length=118 xy=2958_2967 region=2 run=R_2006_10_24_09_34_18_
TACACCGTACCTTACGATGTTCTATAATTCACTTAAGTGCACCGTACCTTAACGTGTTCCTTAGTTACTCTATCTCTCATCAATTCGTCCTTTGTGTGTGACCCTGTAGGTTTTCGCG
>ECD97G402IKVM6 length=115 xy=3401_0672 region=2 run=R_2006_10_24_09_34_18_
CCCATATCTTATAATATGCCCAAAATCACTTAAGCCCATGGTACCTTACCATATTTCGTATTCTACTCAAGTACACCGTACCTTACGATGTTCTATAATTCACTTAAGGGCACCG
>ECD97G402FLABR length=116 xy=2175_2549 region=2 run=R_2006_10_24_09_34_18_
TGTTTATTATGTTAAATGCGTGATTTAATATAATTGCCAACGTCACGAAAACCTACAGGGTCACACACAAAAGGACGGATTGATGAGAGATAGAGTAACTAAGGAATACCGTAAGG
>ECD97G401CRHTJ length=97 xy=1016_0613 region=1 run=R_2006_10_24_09_34_18_
CACCCTTTTCCTGTGAATGGGGACTTTGTCATCTTTCCAATTAAACAAGATCTGCATGTCTCATATGATTCATAATCAAAAGAGTCCAAGAGTCCAT
>ECD97G401CXOSX length=94 xy=1086_2879 region=1 run=R_2006_10_24_09_34_18_
TATATAGACTGATGATCACATCTCATGGATCATGGATAAGGAGTTATCAAGTCTTAAACATAGGTATGAATATTAGGAGTAATATTTATATTGG
>ECD97G401CSC5C length=103 xy=1026_0254 region=1 run=R_2006_10_24_09_34_18_
CGACCTGAAACCACTATGGATCCTAGATGTAGAGTCGAGTGCTTTATTGCTGATCCAACGTTGTCCGTAACTGGATAACCATAAAAGACAGTTGATGGGTACT
>ECD97G401DM1V7 length=101 xy=1375_2501 region=1 run=R_2006_10_24_09_34_18_
CTGTTACGCAAGATGGAAAATTCCATCTAGGTCACTCATGTCCCTCAGCATGCTTAGGGAGTACCCATCAACTGTCTTTATGGTTATCCAGTTACGGACAA
>ECD97G401B6CWU length=117 xy=0775_1612 region=1 run=R_2006_10_24_09_34_18_
AATATGCCAAAATCGCTTAAGTATTTGGTACCTTACCATATTTCGTATTCTACTTAAGTACATCGTACCTTACGATGTTCCTTAGTTACTCTAACTCTCATCAATCCGTCCTTTGTG
>ECD97G401CRPZA length=94 xy=1018_2996 region=1 run=R_2006_10_24_09_34_18_
ATAAACCATGTCACCCTTGTCCAGTTCAATATTGGGCCCATAGACATTTATCCTGTTAAGCAGGATTGGCAAATTCCATCTAGGACACTCATGT
>ECD97G402G5M2L length=101 xy=2817_2171 region=2 run=R_2006_10_24_09_34_18_
AATGCTTTTTCTTTATTATGTTTGTTTAATAAAGTCCCTAGAATAGCTAGTCCGTTTAATGTATCGAGTATGACTTAATCATGAGATCACATTAAACATAA
>ECD97G401BXH7L length=106 xy=0674_2271 region=1 run=R_2006_10_24_09_34_18_
GTTTAATGTATCAAGTGTGACTTAATCATGAGATCCCATTAAACATACACTATTCTTAAAGTATTTATACTCGAGCTTTGTTGTGAAGTGGGATAACATTAAAGCA
>ECD97G402FY7UZ length=94 xy=2334_1273 region=2 run=R_2006_10_24_09_34_18_
ATACATAAGTTCCTATGGCTAAAGCAGCAACCTTTGCTCCATTGCCAACTCATAGATCAACTTCACCTTTTGCCAAATCTCTACTCCTTTTTAG
>ECD97G402HXZUH length=116 xy=3140_2087 region=2 run=R_2006_10_24_09_34_18_
TATAAAACAACTTGTGTGGGCTTCAAGCTAAAAAGCCCACTTAAGTGTATTTTGGCCCATATCTTATAATATGCCCAAATCACTTAAGCCCATGGTACCTTACCATATTTCGTATT
>ECD97G402FTNHI length=109 xy=2270_3732 region=2 run=R_2006_10_24_09_34_18_
ACAGGGTCACACACAAGGACGGATTGATGAGAGATAGAGTAATTAAGGAATACCGTAATGTATGGTGCCCTTAAGTAGAATACGAAATATGGTAAGGTACCAAATACTT
>ECD97G401B9L3D length=115 xy=0812_1927 region=1 run=R_2006_10_24_09_34_18_
TATTAATAATAAAAGACATTTTCTTTATTATGTTTGTTTAATAAAGTCCCTAAATAGCTAGTCCGTTTAATGTATCAAGTATGACTTAATCATGAGATCACATTAAACATAAAGA
>ECD97G401DGB2G length=114 xy=1299_0390 region=1 run=R_2006_10_24_09_34_18_
CTGATACTTTAAGAATAGTGTCCTTATGTTTAACGGGATCTCATGATCAAGTCACACTTGATACATTAAACGGACTAGTTATTCTAGGGACTTTATTAAACAAATATAATAAAA
>ECD97G401B9SQR length=110 xy=0814_2353 region=1 run=R_2006_10_24_09_34_18_
GAAAAAGCCTTTTATTATTAATAAATAATTCGATACAAGTACCAAAAGTATTGGCCTCTAGGGCTTACACCAACAGTTATATGGTGTGTGACTTTGTTGTATCAATGAGG
>ECD97G401B72E5 length=122 xy=0794_3503 region=1 run=R_2006_10_24_09_34_18_
TTGGTATTTGTATCGAATTATTTATTAATAATAAAAGGTTTTTTCTTTATTACGTTTGTTTAATAAAGTCCCTAGAATAGCTAGTCGTTTAATGTATCCAGTGTGACTTGATCATGGGATCA
>ECD97G402G9OOR length=101 xy=2863_2473 region=2 run=R_2006_10_24_09_34_18_
ATACCACTCTTCGACCTGAAACCACTATGGATCCTAGATGTAGAGTCGAGTGCTTTATTGCTGATCCAACATTGTCCGTAACTGGATAACCATAAAGACAG
>ECD97G401B3OD1 length=94 xy=0744_3495 region=1 run=R_2006_10_24_09_34_18_
CTATATAGAATGTTATGCGAAGTGTCATAAGTTATTCTCATGTCGATAGTGGTGTATACCACCCTTCGATCTGAAACCACTATGGACCCTAGAT
>ECD97G401C2ZE1 length=99 xy=1147_0059 region=1 run=R_2006_10_24_09_34_18_
CGCTATGAGAATACTATATAGAAATTTATGCAAAGTGTCATAAGTTATTCTCATGGTGATAATGGTGTATACCACTCTTCGACCCTGAAACCACTATGG
>ECD97G401BW5C6 length=94 xy=0670_2008 region=1 run=R_2006_10_24_09_34_18_
GAGATAATAGATAAAGGAGATGTGAAATATGTAAAGTACCTACACTTGACAATATAGTTGACCCACTGACAAAGCCTCTTGCGCAGCAGAAGCA
>ECD97G401CATCM length=99 xy=0826_0644 region=1 run=R_2006_10_24_09_34_18_
CAAAAGTGTCATAAGTTATTCTCATGGTGATAATAGTGTATACCACTCTTCGACCTGAAACCACTATGGATCCTAGATGTAGAGTCGAGTGCTTTATTG
>ECD97G401B5CNH length=104 xy=0763_3771 region=1 run=R_2006_10_24_09_34_18_
TCTTCGACCTGAAACCACTATGGACCCTAGATGTAGAGTCGAGTGCTTTATTGCTGATCCAACATTGTCCGTAACTGGATAACCATAAAGACAGTTGATGGGTA
>ECD97G401C16VV length=94 xy=1137_4041 region=1 run=R_2006_10_24_09_34_18_
ATACATAGACAAAGTGCTGAGAGGCTTTAATATGTATGATTCCAAGAAAGGATTCATACCTATGCAACATGGCTTGTGTCTATCAAAAACACAA
>ECD97G402GK7B0 length=102 xy=2584_3022 region=2 run=R_2006_10_24_09_34_18_
CGGTAAGACCGGACACTGGAAGAGAAACTGCCCAAAGTACCTGGAAGATAAGAAGAATGGAGTAGAGACTTCAACTTCAAGTATTTTTGTTATTGAAATTAA
>ECD97G401COOAD length=106 xy=0984_0099 region=1 run=R_2006_10_24_09_34_18_
TATCACCCCTGCTTGGTGGGCCTTTTGTTCTGTCTCTTTCCATTTCCGATCATCAAAATGGACTTCCCTTTTGTCTTTAGATTCTGCTCAGCAGTTCTTAACATAG
>ECD97G401CP9C4 length=117 xy=1002_0342 region=1 run=R_2006_10_24_09_34_18_
GGATTGATGAGAGATAGAGTAACTAAGGAACACCATAAGGTACGGTGCCCTTAAGTGAATTGTAGAACATCGTAAAGGTACGGTGTACTTAAGTAGAATATGAAATATGGTAAGGTA
>ECD97G401C0CUM length=114 xy=1117_0380 region=1 run=R_2006_10_24_09_34_18_
ATGGAGCAAAGGTTGTTGCTTTAGCCGTAGGAACTTATGTATTGACTTTACCTAGTGGTTTAATAATTCAGTTAGAGAACTGTTATTATGTATTTACAATTAGCAGGAATATTA
>ECD97G401BKSWY length=117 xy=0529_3536 region=1 run=R_2006_10_24_09_34_18_
AAAATCACTTAAGCTCATGGTACCTTACCATATTTCATATTCTACTCAAGTACACCGTACCTTACGATGTTCTATAACTCACTTAAGGGCACCGTACCTTACGATATTCCTTAGTTA
>ECD97G402FROED length=117 xy=2248_1715 region=2 run=R_2006_10_24_09_34_18_
GATACTTTAAGAATAATGTCCTTATGTTTAATGGGATCTCATGATTAAGTCACACTTGATACATTAAACGGACTAGCTATTCTAGGGACTTTATTAAACAAACTTTATAAGAAAAGA
>ECD97G401BZ5GL length=103 xy=0704_2835 region=1 run=R_2006_10_24_09_34_18_
ACACGGTCTATGCCTTGTGTTCAATATAGACATAAGGGCAAAAGGATAATTATACACATAAGTATTATCACAAAAGGATTTGTTAGATCACATGACATTTTCG
>ECD97G401A7S1Y length=94 xy=0381_3396 region=1 run=R_2006_10_24_09_34_18_
TTAAGACTTGATAACTCCTTATCCATGATCCATGAGATGTGATCATCAGTCTATATACATAATAGTCTTAATACTTTAATGTTATTTCACTTCA
>ECD97G401CXOQQ length=103 xy=1086_2800 region=1 run=R_2006_10_24_09_34_18_
ACATAAGTATGAATATTAAGAGTAATATTTATACCGGATTGACCCGCTATGAGAATACTATATAGAAAGTTATGTAAAGTGTCATAAGTTATTCTCATGGTGA
>ECD97G402G8VVO length=107 xy=2854_2002 region=2 run=R_2006_10_24_09_34_18_
AACAGGATAAATGTCTATGGGCCCAATATTGAACTGGACAAGGATGACACGGTCTATACCTTGTGTTCAATATAGACATAAGGGCAAAGGGGTAATTATACACATAA
>ECD97G401DAY88 length=99 xy=1238_0362 region=1 run=R_2006_10_24_09_34_18_
GATGGAATTTTGCCCATCCTGCATAACATGATAAATATCTATGGGCCCAATATTGAACTGGACAAGGATGACACGGTTTATGCCTTGTGTTCAATATAG
>ECD97G401DVPOF length=98 xy=1474_1069 region=1 run=R_2006_10_24_09_34_18_
TGGATGACCATAACGATAGTTGATGGGTACTCCACGAAGCATGCTAAGGGATATGAGTGACCTAGATGGAATTTTCCCATCCTGCGTAACATGATAAA
>ECD97G401CCUC9 length=97 xy=0849_1067 region=1 run=R_2006_10_24_09_34_18_
ATGGTGATAATAGTGTATTCCACTCTTCGACCTGAAACCACTATGGACCCTAGATGTAGAGTCGAGTGCTTTATTGCTGATCCAACGTTGTCCGTAA
>ECD97G401CZ3EA length=110 xy=1114_0416 region=1 run=R_2006_10_24_09_34_18_
TACAGTGTTCCTTAGTTACTCTATCTCTCATCAATTCGTCCTTTGTGTGTGACCCTGTAGGTTTTCGCGACGTTGGCAATTATATTAAATCACGCATTTAACATAATAAA
>ECD97G401BRE3D length=94 xy=0605_0919 region=1 run=R_2006_10_24_09_34_18_
ATAAACCATGTCACCCTTGTCCAGTTCAATATTGGGCCCATAGACATTTATCCTGTTAAGCAGGATTGGCAAATTCCATCTAGGACACTCATGT
>ECD97G401BFTFP length=117 xy=0473_0307 region=1 run=R_2006_10_24_09_34_18_
TATGTTTAATGTGATCTCATGATTAAGTCACACTTGATACATTAAACGGCCTATCTATTCCAGGGACTTTATTAAACAAACATAATAAAGAAAAGACCTTTTATTATTAATAAACAA
>ECD97G401BG1TM length=109 xy=0487_0488 region=1 run=R_2006_10_24_09_34_18_
TTAAATGCATGATTTAATATAATTGCCAGCGTCGCGAAAACCTATAGGGTCACACACAAAGGACGGATTGATGAGAGATAGAATAATTAAGGAACATCGTAAGGTACGG
>ECD97G402J5GQH length=124 xy=4045_2919 region=2 run=R_2006_10_24_09_34_18_
TATTATTAATAAGCAATTGTTGGTGTAAGCCCTAGAGGCCAATACTTTTGGTACATGTATCGAATTATTTATTAATAATAAAAGGTTTTTTCTTTATTATGTTTGTTTAATAAAGTCCCTGGAA
>ECD97G401CORZP length=110 xy=0985_0803 region=1 run=R_2006_10_24_09_34_18_
ACGGATACTTTAAGAACAATGTCCTTATGTTTAATGTGATCTCATGATTAAGTCACACTTGATACATTAAACGGACTAGCTATCCTAGGGACTTTATTAAACAAACATAA
>ECD97G401CI4L0 length=94 xy=0920_3462 region=1 run=R_2006_10_24_09_34_18_
ATACATAGACAAAGTGCTGAGAGGCTTTAATATGTATGATTCCAAGAAAGGATTCATACCTATGCAACATGGCTTGTGTCTATCAAAAACACAA
>ECD97G402FVAWP length=107 xy=2289_2919 region=2 run=R_2006_10_24_09_34_18_
GGGTAGCAGTGATGTGTTGCTAGATACCGCTCACTGTTTATTATGTTAAATACATGATTTAATATAATTGCCAACGTCACGAAACCCTACAGGGTCACACACAAAGG
>ECD97G401AJM19 length=98 xy=0106_2287 region=1 run=R_2006_10_24_09_34_18_
ATATGTGGTCTCTTACCATTCCATATCTCATATGGTGTCTTTTCAACCTTTTGGATGGAACACGGTTAAGTGTGTAAGCTGATGTCAATGGTGTATGT
>ECD97G402J3186 length=107 xy=4029_3032 region=2 run=R_2006_10_24_09_34_18_
TCATTAATCCGTCCTTTGTGTGTGACCCTGTAGGTTTTCGTGACGTTGGCAATTATATTAAATCACGCATTTAACATAATAAACAGTGAGCGGTATCTAGCAACACA
>ECD97G401A20D8 length=104 xy=0327_0814 region=1 run=R_2006_10_24_09_34_18_
CTTATGTCTATATTGAACACAAGGTATAGACCGTGTCACCCTTGTCCAGTTCAATATTGGGCCCATAGACATTTATCCTGTTACGCAGGATTGGAAAATTCCAT
>ECD97G402JU5TS length=98 xy=3928_1454 region=2 run=R_2006_10_24_09_34_18_
ATGGGCAATTCCATCTAGGTCACTCATGTCCCTTAGCATGCTTCGTGGTAGTACCCATCAACTGTCTTTATGGTCATCCAATTACGAACAATGTTTGA
>ECD97G401C23IA length=116 xy=1148_1264 region=1 run=R_2006_10_24_09_34_18_
TTAAGTGATTTTGGGCATATTATAAGATACTGGGCCAAAATACACTTAAGTGGGCTTTTTAGCTTGAAGCCCATACAAGTGGTTCTATAAATAGAACCCTTGGGTAGAAGCATTGT
>ECD97G402JMR6O length=118 xy=3832_3742 region=2 run=R_2006_10_24_09_34_18_
AACGACCGCGAAAACCTATAGGGTCACACACAAAGGACGGATTGATGAGAGATAGAATAATTAAGGAACATCGTAAGGTATGGTGTACTTAAGTAGAATACGAAATATAGGTAAGGTA
>ECD97G402JVUK6 length=103 xy=3936_0776 region=2 run=R_2006_10_24_09_34_18_
CTTCTCTCAGATACACCATTCCATTGGGGTGTTCCAGGAGGAGTAAGTTGGGATAGGATCCCACACTCTTTCAGATGGTCATCAAACTCTAGGCTTAAATACT
>ECD97G402JX0MZ length=112 xy=3960_3625 region=2 run=R_2006_10_24_09_34_18_
TGATTTAATATAATTGCCAATGCCGCGAAAACCTACAGGGTCACACACAAAGGACGGATTGATGAGAGATAGAGTAACTAAGGAACATCGTAAGGTACGGTGCCCTTAAGTG
>ECD97G401AVO0W length=111 xy=0243_3550 region=1 run=R_2006_10_24_09_34_18_
TCACTTAAGGGCATCGTACCTTACAGTGTTCCTTAGTTACTCTATCTCTCATCAATCCGTCCTTTGTGTGTGACCCTGTAGGTTTTCGTGACGTTGGCAATTATATTAAAT
>ECD97G402J4927 length=102 xy=4043_2497 region=2 run=R_2006_10_24_09_34_18_
ATGGGAAAATTTCATCTAGGTTACTCATGTCCCTTAGCATGCTTCGTGGAGTACCCATCAACTGTCTTTATGGTCATCCAGTTACAAACAATGTTTGATCAG
>ECD97G401C99P0 length=94 xy=1230_0038 region=1 run=R_2006_10_24_09_34_18_
TATGTTTAAGACTTGATAACTCTTTATCCATGATCCATGAGATGTGATCATCAGTCTACAAACATAATAGTCTTAATGCTTTAATGTTATCCCA
>ECD97G402ICGMZ length=107 xy=3305_1193 region=2 run=R_2006_10_24_09_34_18_
TTACTCTATCTCTCATCAATCCGTCCTTTGTGTGTGACCCTATAGGTTTTCACGGCGTTGGCAATTATATTAAATCACGCATTTAACATAATAAACAGTGAGCGGTA
>ECD97G401AFZHU length=106 xy=0064_3808 region=1 run=R_2006_10_24_09_34_18_
TTATTACGTTTGTTTAATAAAGTCCCTAGAATAGCTAGTCTATTTGATGTATCAAGTGTGACTTGATCATGAGATCACATTAAACATAAGGACACTATTCTTAAAG
>ECD97G401BAU1U length=109 xy=0416_2592 region=1 run=R_2006_10_24_09_34_18_
ACTGTTTATTATATTAAATGCGCGATTTAATATAATTGCCAACGTCGCGAAAACCTACAGGGTCACACACAAAGGACGGATTGATGAGAGATAGAGTAACTAAGGAACA
>ECD97G401BVLOQ length=94 xy=0652_3576 region=1 run=R_2006_10_24_09_34_18_
ATACATAGACAAAGTGCTGAGAGGCTTTAATATGTATGATTCCAAGAAAGGATTCATACCTATGCAACATGGCTTGTGTCTATCAAAAACACAA
>ECD97G401AJ47T length=99 xy=0112_1239 region=1 run=R_2006_10_24_09_34_18_
ATACTTCATCATATTCACTGATGATTTCAGTAGATATGGTTATGTGTATTTAATGAAACACAAATCAGAGTCCTTTGAAAAGTTCAAGGAATTCAAGAA
>ECD97G401A0XCQ length=94 xy=0303_1864 region=1 run=R_2006_10_24_09_34_18_
TATAGTTTTCTCATAGCGGGTCAATCCAGTATAAATATTACTCTCAATATGCATACTTATGTTTAAGACTTGATAACTCCTTATCCATGATCGA
>ECD97G402H3UG5 length=115 xy=3207_0631 region=2 run=R_2006_10_24_09_34_18_
TGGTACTTGTATCGAATTATTTATTAATAATTAAAAGGCATTTTCTTTATTATGTTTGATTAATAAAGTCCCTAGAATAGTTAGTCCGTTTAATGTATCAAGTATGACTTAATCA
>ECD97G402FXJFQ length=102 xy=2315_0788 region=2 run=R_2006_10_24_09_34_18_
GTGATAATAGTGTATTCCACTCTTCGACCTGAAACCACTATGGATCCTAGATGTAGAGTCGAGTGCTTTATTGCTGATCCAACGTTGTCCGTAACTGGATAA
>ECD97G402G85HR length=94 xy=2857_2173 region=2 run=R_2006_10_24_09_34_18_
GTGAGAATACTATATAGAATGTTATGCAAAGTGTCATAAGTTATTCTCATGGTGATAATGATGTATACCACCCTTCGACCTGAACCACTATGGA
>ECD97G402G77BF length=94 xy=2846_2937 region=2 run=R_2006_10_24_09_34_18_
AATATTACTCTTAATATTCATACCTATGTTTAAGACTTGATAACTCTTTATCCATGATCCATGAGATGTGATCATCAGTCTATAAATATAATAG
>ECD97G402IHHPM length=109 xy=3362_2392 region=2 run=R_2006_10_24_09_34_18_
CAAGCTAAAAGCCCACTTAAGTGTATTTTGGCCCATATCTTACAATATGCCCAAAATCACTTAAGCTCATGGTACCTTACCATATTTCGTATTCTACTCAAGTACATCG
>ECD97G402GKBZ6 length=101 xy=2574_3380 region=2 run=R_2006_10_24_09_34_18_
CAGCCAGAGGAGGTTTTCAGTACTTCATCACATTTACTGATGATTTCAGTAGATATGGTTATGTGTATTTAATGAAACACAAATCAGAGTCCTTTGAAAAG
>ECD97G401BKMIL length=94 xy=0527_3435 region=1 run=R_2006_10_24_09_34_18_
TAAAGTATCCGTAGTCAAGCTTTATTGTGAAGTGGGATAACATTAAAGCATGAAGACTATTATGTTTGTAGACTGATGATCACATCTCATGGAT
>ECD97G402H0XMY length=101 xy=3173_4024 region=2 run=R_2006_10_24_09_34_18_
ATATGTGGTCTCTTACCACTCCATATCTCATATGGTGTCTTTTCAACCTTTTGGATGGAACACGGTTAAGTGTGTAAGCTAATGTCAATGGTGTATGTCCT
>ECD97G401A7Z50 length=94 xy=0384_0326 region=1 run=R_2006_10_24_09_34_18_
GAGATAATAGATAAAGGAGATGTGAAATATGTAAAGTACCTACACTTGACAATATAGTTGACCCACTGACAAAGCCTCTTGCGCAGCAGAAGCA
>ECD97G402JTNYU length=102 xy=3911_1284 region=2 run=R_2006_10_24_09_34_18_
GGATTGACCCCGCTATGAGAATACTATATAGAATGTTATGCAAAGTGTCATAAGTTATTCTCATGGTGATAATGGTGTATACCACCCTTCGACCTGAAACCA
>ECD97G401CT7HS length=94 xy=1047_0222 region=1 run=R_2006_10_24_09_34_18_
AATATTACTCCTAATATTCATACCTATGTTTAAGACTTGATAACTCTTTATCCATGATCCATGAGATGTGATCATCAGTCTATAAACATAATAG
>ECD97G401CIHBD length=116 xy=0913_1943 region=1 run=R_2006_10_24_09_34_18_
GTATTCTTACTCAAGTACATCGTACCTTACGATGCTTTATAACTCACTTAAGGGCACCGTACCTTACGGTATTCCTTAGTTACTCTATCTACTCATCAATCCGTCCTTTGTGTGTG
>ECD97G402F23PN length=99 xy=2378_2297 region=2 run=R_2006_10_24_09_34_18_
GTATTTAACATAATAAATAGTGAGCGGTATCTAGCAACACATCACTGCTACCCAAGACACGAAAATGTCGATGTGATCTGACAAATCCTTTTATGATAA
>ECD97G401B2TW8 length=94 xy=0735_0874 region=1 run=R_2006_10_24_09_34_18_
TTGGATCGTTGGTGAGATCTATGTTCCTTAGCTTGTGCGATAGCACCAGTATTATCACAATAGAGACCAATGGGATCCACAATGCTAGGAACTA
>ECD97G401ADQ36 length=104 xy=0039_2036 region=1 run=R_2006_10_24_09_34_18_
TGTCTACAAGAAGGTTAGTGGGAGCATGATCGTTTTCCTGGTATTATATGTAGATGACATATTACTCATTGGAAACGATATCCCTGCCCTACAACAAGTAAAGT
>ECD97G401BFF9C length=117 xy=0468_3710 region=1 run=R_2006_10_24_09_34_18_
ATTGATGAGAGATGGAGTAACTAAGAAATACCGTAAGGTACGGTGCCCTTAAGTGAATTATAGGACATCGTAAGGTACGGTGTACTTGAGTAGAATACGAAATATGGTAAGGTACCA
>ECD97G401BRSQ9 length=94 xy=0609_2243 region=1 run=R_2006_10_24_09_34_18_
ACGGACAATGTTTGATCAGCAATAAGGCACTCGACTCTACATCTAGGGTCCATAGTGGTTTCAGGTCGAAGGGTGGTATACACCATTATCACCA
>ECD97G402JLGVT length=113 xy=3817_3879 region=2 run=R_2006_10_24_09_34_18_
GGTGAAGTCGACCTACGAGTTGGCAATGGAGCAAAGGTTGCTGCTTTAGCCATAGGAACTTATGTATTGACTTTACCTAGTGGTTTAATAATTCAATTAGAGAACTGTTATTA
>ECD97G401EX5LV length=93 xy=1912_0593 region=1 run=R_2006_10_24_09_34_18_
CATATTTCATAATCATGATATGCAGCGATAGCAAGTAAAATCCGAACAAATTTAAGCATTGCAACTGGTGAAAAGGTTTCATCATAGTCAACA
>ECD97G401E6BOG length=103 xy=2005_0782 region=1 run=R_2006_10_24_09_34_18_
CCAACAGGGTTCGATTTATTCTCTCAGATACACCATTCCATTGGGGTGTTCCAGGAGGAATGAGTTGGGATAGGATCCCACACTCTTTCAGATGGTCATCAAA
>ECD97G402JNX0C length=105 xy=3846_0602 region=2 run=R_2006_10_24_09_34_18_
CCATGAGAATAACTTATGACACCTTGCATAACTTTCTATATAGTATTCTCACAGTGGGTCAATCCGGTATAAATATTACTCCTAATATTCATACCTATGTTTAAG
>ECD97G402JUELM length=93 xy=3919_3032 region=2 run=R_2006_10_24_09_34_18_
CATATTTCATAATCATGATATGCAGCGATAGCAAGTAAAATCCGAACAAATTTAAGCATTGCAACTGGTGAAAAGGTTTCATCATAGTCAACA
>ECD97G402I6KDY length=107 xy=3648_0804 region=2 run=R_2006_10_24_09_34_18_
TTTAATGTATTAAGTGTGACTTAATCATGAGAGCACATTAAACATAAGGACACTATTCTTAAAGTATCCGTAGTCGAGCTTTATTGTGAAGTGGGATAACATTAAAG
>ECD97G401EDXE9 length=101 xy=1681_3043 region=1 run=R_2006_10_24_09_34_18_
ATATACATAATAGTCTTAATGCTTTAATGTTATCCCACTTCACAATAAAGCTCGACTATGGATACTTTAAGAATATTGTCCTTATGTTTAATGTGATCTCA
>ECD97G401EQM8T length=95 xy=1826_2459 region=1 run=R_2006_10_24_09_34_18_
CTATAGAGATAGATCATAAAATGCTTGGCCTAAGTCAGAGTACATAGACAAGGTGCTTAGACGCTTTAATATGAATGATTCCAATGGTTATGTTG
>ECD97G402JI428 length=96 xy=3791_1778 region=2 run=R_2006_10_24_09_34_18_
GGGTACTCCACGAAGCATGCTAAGGGACATGAGTGACCTAGATGGAATTTGCCCATCCTGCGTAACAGGATAAATGTCTATGGGCCCAATATTGAA
>ECD97G402ID4YJ length=117 xy=3324_1545 region=2 run=R_2006_10_24_09_34_18_
CTAGTGCTAGTCGGAGATTGTTGGTGTAAGCCCTAGAGGCCAATACTTTTGGTACTTGTATCGAATTCTTTATTAATAATAAAAGGCTTTTTCTTTATTATGTTTGTCTAATAAAGT
>ECD97G402IMTO1 length=105 xy=3423_1347 region=2 run=R_2006_10_24_09_34_18_
ATCAGAGTCCTTTGAAAAGTTCAAGGAATTCAAGAATGAAGTACAAAACCAACTAGGTAAGAATATTAAAACTCTTTGATCATATCGAGATGGTGAATATTTAAG
>ECD97G401EPDC1 length=93 xy=1812_0339 region=1 run=R_2006_10_24_09_34_18_
AGACGCTTTAATATGAATGATTTCAATCTGGTTATGTGTTTTGCTTTAATGGTGGCACTGTGAGCTTGAAAAGTTCAACGCAAGATGCAGTTG
>ECD97G401D38OJ length=93 xy=1571_1633 region=1 run=R_2006_10_24_09_34_18_
TAATGATCTTTTGGCCCTCATACATACTGATGTATGTGGACCACTGAACATACCAGCCAAGTGAGGTTTTCAGTACTTCATCACATTTACTGA
>ECD97G402I3ICV length=107 xy=3613_1565 region=2 run=R_2006_10_24_09_34_18_
TCCGGTCTTACCGCAATGGAAGCAGGTGCCTTCTTTTGCTATGCCTCCACTAGGCTTCAAAGCAGCAGTGGGTCTGGGATTGGCAACTTCCTCGCCCTTCCCCTTAT
>ECD97G401DQTV6 length=126 xy=1418_2628 region=1 run=R_2006_10_24_09_34_18_
AGCCCTAGAGTCCAATACTTTTGGTACTTGTATCAAATTATTTATTAATAATAAAACACTTTTTCTTTATTATGTTTGTTTAATAAAGTCCCTAGAATAATTAGTCTGTTTAATATATCAAGTGTG
>ECD97G401EEGN7 length=105 xy=1687_3413 region=1 run=R_2006_10_24_09_34_18_
TAATAGTCTTAATGCTTTAATATTATCCCACTTCACAATAAAGCTCGACTACGGATACTTTAAGAATAATGTCCTTATGTTTAATGTGATCTCATGATTAAGTCA
>ECD97G402GJ59X length=97 xy=2573_0051 region=2 run=R_2006_10_24_09_34_18_
TCTTAAAGTATCCGTAGTCGAGCTTTAATGTGAAGTGGGATAACATTAAAGCATTAAGACTATTATGTTTGTAGACTGATGATCACATCTCATGGAT
>ECD97G401DULQQ length=105 xy=1461_2560 region=1 run=R_2006_10_24_09_34_18_
ATACACTGTTCCATTGGGGTGTTCCAGGAGGAGTAAGTTGGGATAGGATCCCACACTCTTTCAGATGGTCATCAAACTCTAGGCTTAAATACTCACCACCTCGAT
>ECD97G401D4UDH length=113 xy=1578_1075 region=1 run=R_2006_10_24_09_34_18_
ATATTACGGTATTCCTTAGTTACTCTAGTCTCTCATCAATCCGTCCTTTTGTGTGTGACCCTGTAGGTTTTCGCGACATTGGCAATTANATTAAATCACGTATTTAACACTAA
>ECD97G402G0BK6 length=93 xy=2756_3864 region=2 run=R_2006_10_24_09_34_18_
CATATTTCATAATCATGATATGCAGCGATAGCAAGTAAAATCCGAACAAATTTAAGCATTGCAACTGGTGAAAAGGTTTCATCATAGTCAACA
>ECD97G401C3T3Z length=106 xy=1156_2973 region=1 run=R_2006_10_24_09_34_18_
ATTAGCAGGAATATTATTTCCGTTTCTTGTTTGGACAAGTTTGGTTTTTCATTCATAATAAAGAACAATTGTTGTTCAATTTATTTGAATGATATATTCTATGCTA
>ECD97G401D7IWL length=115 xy=1608_3299 region=1 run=R_2006_10_24_09_34_18_
GCTAGTGGGAGATTGTTGGTGTAAGCCCTAGAGGCCAATACATTTTGGTACTTGTATCGAATAATAAAAGGTCATTCTCTTTATTATGGTTGATTAGTAAAGTCCCTGGAATAGA
>ECD97G402FRIO4 length=104 xy=2246_2518 region=2 run=R_2006_10_24_09_34_18_
GGATTGACCCGCTATGAGAAAACTATATAGAAAGTTATGCAAAGTGTCATAAGTTATTCTCATGGTGATAATAGTGTATACCACTCTTCGACCTGAAACCACTA
>ECD97G401D8DS6 length=98 xy=1618_2392 region=1 run=R_2006_10_24_09_34_18_
ATCTAGGATCCATAGTGGTTTCAGGTCGAAGAGTGGTATACACCATTATCACCATGAGAATAACTTATGACACTTTGCATAACTTTCTATATAGTATT
>ECD97G402HQIVB length=103 xy=3055_1653 region=2 run=R_2006_10_24_09_34_18_
GTTATTCTCATGGTGATAATAGTGTATTCCACTCTTCGACCTGAAACCACTATGGACCCTAGATGTAGAGTCGAGTGCTTTATTGCTGATCCAACGTTGTCCG
>ECD97G402G0VFL length=106 xy=2763_0911 region=2 run=R_2006_10_24_09_34_18_
GGTTTTGTACTTCATTCTTGAATTCCTTGAACTTTTTCAAAGGACTCTGATTTGTGTTTCATTAAATACACATAGCCATATCTACTAAAATCATCAGTAAATGTGA
>ECD97G401E37SE length=93 xy=1981_0732 region=1 run=R_2006_10_24_09_34_18_
CCTGTTGGACATGGTCCGATCCATGATGAGTCACGCCGATCTTCCAAACTCCTTTTAGGGACATGCGCTATTGTCAGCAGCTTACACACTTAA
>ECD97G401CPXKN length=112 xy=0998_1445 region=1 run=R_2006_10_24_09_34_18_
ACTGCACAAATGAACAATGGACTATATGTCCTTGATCTTGAAATGCCTATTTATAACATTAATACTAAAAGGATGAAAACCTTATGAGTTAAATCCAAACTTACCTTTGGCG
>ECD97G401CFOCT length=93 xy=0881_2171 region=1 run=R_2006_10_24_09_34_18_
ATCAGCAATATAGCACTCGACTCTACATCTAGGGTCCATAGTGGTTTCAGGTCGAAGAGTGGTATACACCATTATCACCATGAGAATAACTTA
>ECD97G401ES9E8 length=93 xy=1856_1634 region=1 run=R_2006_10_24_09_34_18_
AATCTATTATAAATATTACTCTTAATATTCATACCTATGTTTAAGACTTGATAACTCTTTATCCATGATCCATGAGATGTGATCATCAGTCTA
>ECD97G402FM2FU length=96 xy=2195_3720 region=2 run=R_2006_10_24_09_34_18_
ATACTGGATTGACCCGCTATGAGAATACTATATAGAATGTTATGCAAAGTGTCATAAGTTATTCTCATGGTGATAATGGTGTATACCACCCTTCGA
>ECD97G401CZXMG length=103 xy=1112_1126 region=1 run=R_2006_10_24_09_34_18_
TTCCTTGAACTTTTCAAAGGACTCTGATTTGTGTTTCATTAAATACACATAACCATATCTACTGAAATCATCAGTAAATGTGATGAAGTATTGAAAACCTCTT
>ECD97G401CI4K0 length=101 xy=0920_3426 region=1 run=R_2006_10_24_09_34_18_
TTAGTTACTCTATCTCTCATCAATCCGTCCTTTGTGTGTGACCCTGTAGGTTTTCGCGGCGTTGGCAATTATATTAAATCATGTATTTAACATAATAAACA
>ECD97G402IV455 length=104 xy=3529_1947 region=2 run=R_2006_10_24_09_34_18_
AACTGTCTTTATGGTTATCCAGTTACGGACAACGTTGGATCAGCAATAAAGCACTCGACTCTACATCTAGGATCCATAGTGGTTTCAGGTCGAAGAGTGGAATA
>ECD97G401ETFG2 length=108 xy=1858_1284 region=1 run=R_2006_10_24_09_34_18_
TGGAGTGGTAAGAAACCACATATGTCTTACATGAAGATTTAGGGTTGCGAAGTTTATGTGAAATGACAAATTTCAACTAAGCTTGAGCCCAAATCTGACAAATTCTTA
>ECD97G401B5BPS length=107 xy=0763_2558 region=1 run=R_2006_10_24_09_34_18_
CTTCGTGGAGTACCCATCAACTGTCTTTATGGTTATCCAGTTACGGACAACGTTGGATCAGCAATAAAGCACTCGACTCTACATCTAGGGTCCATAGTGGTTTCAGG
>ECD97G401D1BUG length=93 xy=1538_0934 region=1 run=R_2006_10_24_09_34_18_
TAACATTAAAGCATTAAGACTATTATGTTTGTAGACTGATGATCACATCTCATGGATCATGGATAAAGAGTTATCAAGTCTTAAACATAGGTA
>ECD97G402GIX2W length=106 xy=2559_0118 region=2 run=R_2006_10_24_09_34_18_
CATTTGTCAGATTTGGGCTCAAGCTTAGTTGAAATTTGTCGTTTCACATAAACTTCGCAACCCCAAATCTTCATATAAGACATATGTGGTTTCTTACCACTCCATA
>ECD97G401DTTGB length=112 xy=1452_2761 region=1 run=R_2006_10_24_09_34_18_
AAAGGTTTTTTCTTTATTATGTTTGTTTAATAAAGTCCATAGAATAGCTAGTCCGTTTAATGTATCAAGTGTGACTTAATCATGAGATCACATTAAACATAAGGATATTATT
>ECD97G401B08UV length=124 xy=0717_0645 region=1 run=R_2006_10_24_09_34_18_
TTCTACCCAAGGGGTTCTATTTATAGAACCACTTATGTGGGCTTCAAGCTAAAAAGCCCACTTAAGTGTATTTTGGCCCATATCTTATAATATGCCCAAAATCACTTAAGTATTTGGTACCTTA
>ECD97G402GA6I3 length=114 xy=2470_2365 region=2 run=R_2006_10_24_09_34_18_
GGGTTAAAACCAACTAGGTAAGAATATTAAAAGTCTTCGATCAGATCGAGGTGGTGAGTATTTAAGCCTAGAGTTTGATGACCATCTGAAAGAGTGTGGGATTCTATCCCAACT
>ECD97G401BIW5D length=97 xy=0508_1727 region=1 run=R_2006_10_24_09_34_18_
ATGGAATTTGCCCATCCTGCATAACAGGATAAATGTCTATGGGCCCAATATTGAACTGGACAAGGATGACACGGTCTATGCCTTGTGTTCAATATAG
>ECD97G401E6HNE length=113 xy=2007_0328 region=1 run=R_2006_10_24_09_34_18_
CCATTCTGATGATCGGAAATGGAAAGAGACAAAACAAAAGGCCCACCAAGCAGGGTGATAAAGGGAAAGGCAAGGAAGTTGCCAAACCCAAACCCATTGTTGCTGCTTTGAAG
>ECD97G401A667A length=121 xy=0374_3748 region=1 run=R_2006_10_24_09_34_18_
ATCAAACTCTAGGTTTAAATACTCACCACCTCGATTTGATCGAAGAGTTTTAATATTCTTACCTAGTTATTTTTGTACTTCATTCTTGAATTCCTTGAACTTTTCAAAGGACTCTGATTTG
>ECD97G402IBZ2V length=111 xy=3300_0213 region=2 run=R_2006_10_24_09_34_18_
ATAATATGCCAAAATCACTTAAGTATTTGATACCTTACCATATTTCGTCTCCCACTTAAGTGCACCGTACCTTACGGTGTTCCTTAGTTACTCTATTTCTCATCACTCTGT
>ECD97G401DHD1D length=98 xy=1311_0447 region=1 run=R_2006_10_24_09_34_18_
AGGGTCCATAGTGGTTTCAGGTCGAAGAGTGGTATACACCATTATCACCATGAGAATAACTTATGACACTTTGCATAACATTCTATATAGTATTCTCA
>ECD97G401D0ZRA length=104 xy=1534_1652 region=1 run=R_2006_10_24_09_34_18_
TCATATGATTCATAATCAAAAGAGTCCAAGAGTCCATCTTTATGGAGTTTGGAAATGCGTTTCTCATTTATGTGGCCTAATCGACAATGCCAAAAGTAAGTTGG
>ECD97G402FIY05 length=97 xy=2149_1095 region=2 run=R_2006_10_24_09_34_18_
GGCAGTTTCTCTTCCAGTGTCCGGTCTTACCGCAATGGAAGCAGGTGCCTTCTTTTGCTATGCCTCCACTAGGCTTCAAAGCAGCAGTGGGTCTGGG
>ECD97G401CDNKS length=98 xy=0858_2058 region=1 run=R_2006_10_24_09_34_18_
TTGGAGTAATACTTATACTAGATTGACCCGCTATGAGAATACTATATAAGAATGTTATGCAAAGTGTCATAAGTTATTCTCATGGTGATAGTGGTGTA
>ECD97G402F68XT length=108 xy=2425_3183 region=2 run=R_2006_10_24_09_34_18_
ATAATGTCCTTATGTTTAATGTGATCTCATGATTAAGTCATACTTGATACATTAAACGGGCTATCTATTCTAGGGACTTTATTAAACAAACATAATAAAGAAAAATAG
>ECD97G402GVDRF length=105 xy=2700_2777 region=2 run=R_2006_10_24_09_34_18_
GGTGACGTATCCTGCTTGACCTACGCTGGTCTTGTTCTACTTGAGCAGGTTGTTCTTCCACAACTACTTGTGTTTCCTGCTCTAATTCCTCCATAGGTGTATCAA
>ECD97G402IYIC3 length=104 xy=3556_1765 region=2 run=R_2006_10_24_09_34_18_
AAAGGATATAACAAATTCATGGGGTTGACTATGATGGAACTTTTACTACCAGTTAGCAATAGCTTAAATTTGTTCGAATTTTACTTAGTTATCGCTGCATATCA
>ECD97G401C38UH length=93 xy=1161_1591 region=1 run=R_2006_10_24_09_34_18_
ATCACAGGAGGTTTTGTCAGATCACATGACATTTTCGTGACTTGGGTAGCAGTGATGTGTTGCTAGATACCGCTCACTGTTTATTATGTTAAA
>ECD97G402FSQ9D length=100 xy=2260_2927 region=2 run=R_2006_10_24_09_34_18_
ATACGATTATGCTCCCACTAACCTTCTTGTAGACACAAGGCTCATCTTCGTTCTTGATGAATCCATATTATTTTACTATTTCATCAAAACGAAGATTCCA
>ECD97G401C4ICR length=105 xy=1164_1625 region=1 run=R_2006_10_24_09_34_18_
ATGGATAAAGAGTTATCAAGTCTTAAACATAGGTATGAATATTAAGAGTAATATTTATACTGGATTAACCCGCTATGAGAATACTATATAGAATGTTATGCAAAG
>ECD97G401C3VCP length=110 xy=1157_0487 region=1 run=R_2006_10_24_09_34_18_
CTATAGATTCTGATTCCTAATATATAGGCTGCTTCACCTAGGTCCTTCATAGAAAGACATTTCCCCAACCCAAGTCTTTACTTGTTGCAGGGTAGGGACATCGTTTCCAA
>ECD97G401B1ER0 length=93 xy=0719_0126 region=1 run=R_2006_10_24_09_34_18_
CATATTTCATAATCATGATATGCAGCGATAGCAAGTAAAATCCGAACAAATTTAAGCATTGCAACTGGTGAAAAGGTTTCATCATAGTCAACA
>ECD97G401C54A7 length=93 xy=1182_3009 region=1 run=R_2006_10_24_09_34_18_
ATTCTCATAGCGGGTCAATCCGGTATAAATATTACTCCTAATATTCATACCTATGTTTAAGACTTGATAACTCTTTATCCATGATCCATGAGA
>ECD97G401CQY7J length=93 xy=1010_1069 region=1 run=R_2006_10_24_09_34_18_
ATAGTATTCTCATAGCGGGTCAATCCGGTATAAATATTACTCTTAATATTCATACCTATGTTTAAGACTTGATAACTCCTTATCCATGATCCA
>ECD97G401CEB6B length=93 xy=0866_1169 region=1 run=R_2006_10_24_09_34_18_
GGATTCATCAAGAACGAAGATGAGCCTTGTGTCTACAAGAAGGTTAGTGGGAGCATGATCGTTTTCCTAGTATTATATGTAGATGACATATTA
>ECD97G401DRO5N length=99 xy=1428_2185 region=1 run=R_2006_10_24_09_34_18_
AGACCGTGTCATCCTTGTCCAGTTCAATATTGGGCCCATAGACATTTATCCTGTTACGCAGGATGGGCAAATTCCATCTAGGTCACTCATGTCCCTTAG
>ECD97G401DK66G length=101 xy=1354_2054 region=1 run=R_2006_10_24_09_34_18_
AACAAGTAAAATCTTGGTTGGGGAAATGCTTTTCTATGAAGGACCTAGGTGAAGCAGCCTATATATTAGGAATCAGAATCTATAGAGATAGATCATAAAAA
>ECD97G402ILMZJ length=106 xy=3409_3341 region=2 run=R_2006_10_24_09_34_18_
CTTAAGTGGGCTTTTTATCTTGAAGCCCACACAAGTGGTTCTATAAATAGAACCCTTGTGCAGAAGCATTCATTGCGGTTGCATTATTTTCGTTTTCTCTCTCTCT
>ECD97G402IKOTW length=98 xy=3399_0034 region=2 run=R_2006_10_24_09_34_18_
ACATGACACAGCTTGGAGGATTTTGACATACCAGAAGAAGCCCAAAAGATATGTAAGTTACAAAGATCAATCTATGGATTGAAGCAAGCTTCCAGAAG
>ECD97G401BRFU9 length=93 xy=0605_1923 region=1 run=R_2006_10_24_09_34_18_
CATACATACTGATGTATGTGGACCATTGAACATACCAGCCAGAGGAGGTTTTCAGTATTTCATCATATTTACTGATGATTTTAGTAGATATGG
>ECD97G401C5Q7I length=97 xy=1178_2412 region=1 run=R_2006_10_24_09_34_18_
CATATCTTTTGGGCTTCTTCTGGTATGTCAAATCCTTCAGGCTGTGTCATGTACACATCCTCAAGAAGATTCCCATTAAGGAAAGCAGTTTTGACAT
>ECD97G401BDTV5 length=93 xy=0450_1795 region=1 run=R_2006_10_24_09_34_18_
AGACGCTTTAATATGAATGATTTCAATCTGGTTATGTGTTTTGCTTTAATGGTGGCACTGTGAGCTTGAAAAGTTCAACGCAAGATGCAGTTG
>ECD97G401DD0L3 length=102 xy=1272_2825 region=1 run=R_2006_10_24_09_34_18_
CGAGGTGGTGAGTATTTAAGCCTAGAGTTTGATGACCATCTGAAAGAGTGTGGGATCCTATCCCAACTTACTCATCCTGGAACACCCAATGGAATGGTGTAT
>ECD97G401BN5TQ length=103 xy=0568_0492 region=1 run=R_2006_10_24_09_34_18_
AAGGCACTCGACTCTACATCTAGGGTCCATAGTGGTTTCAGGTCGAAGGGTGGTATACACCATTATTACCATGAGAATAACTTATGACACTTTGCATAACATT
>ECD97G401BT12F length=105 xy=0635_1125 region=1 run=R_2006_10_24_09_34_18_
CCTTCCTTTGTGTGTGACCCTATAGGTTTTCGCGACGTTGGCAATTATATTAAATCACACATTTAACATAATAAACAGTGAGCGGTATTTAGCAACACATCACTG
>ECD97G401B3WVS length=105 xy=0747_2214 region=1 run=R_2006_10_24_09_34_18_
CTGGACAAGGATGACACGGTCTATACCTTGTGTTCAATATAGACATAAGGGCAAAGGGGTAATTATACACATAATTATTATCACGGGAGGTTTTGTCAGATCACA
>ECD97G401CVS6W length=106 xy=1065_1270 region=1 run=R_2006_10_24_09_34_18_
ATATTAGGAGTAATATTTATACCGGATTGACCCGTTTTGAGAATACTATATAGAAAGTTATGCAAAGTGTCATAAGTTATTCTCATGGTGATAATAGTGTATACCA
>ECD97G402JY0NF length=107 xy=3972_1145 region=2 run=R_2006_10_24_09_34_18_
AACTGGACAAGGGTGACACGGTCTATACCTTGTGTTCAATATAGACATAAGGGCAAAGGGGTAATTATACACATAATTATTATCACAGAAGGTTTTGTCAGATCACA
>ECD97G401B34LD length=103 xy=0749_4015 region=1 run=R_2006_10_24_09_34_18_
CATTTTCGTGACTTGGGTAGCAGTGATGTGTTGCTAGATACCGCTCACTGTTTATTATGTTAAATGCGTGATTTAATATAATTGCCAACGTCGCGAAAACCTA
>ECD97G401CPIXL length=104 xy=0993_2951 region=1 run=R_2006_10_24_09_34_18_
GGCATAAACCATGTCATCCTTGTTCAATTCAATATTGGGCCCTTAGACATTTATCCTATTATGCAGGATGGGTAAATTCCATCTAGGTCACTCATGTCCCTTAG
>ECD97G402JCL1Q length=105 xy=3717_0268 region=2 run=R_2006_10_24_09_34_18_
TATCGAATTATTTATTAATAATAAATGGCTTTTTCTTTATTATGTTTTTCTAATAAAGTCCCTAGAATAGATAGTCCGTTTAATGTATCAAGTGTGACTTAATCA
>ECD97G401DWNIG length=93 xy=1484_3958 region=1 run=R_2006_10_24_09_34_18_
CTTCGTTCTTAATGAATCCATACAGTTTCACTGTTTCATCAAAGCGAAGATTCCATGAGTAGGTCACAAGCTCATCTTGATCCATGAGTAATA
>ECD97G401BID9Y length=107 xy=0502_1844 region=1 run=R_2006_10_24_09_34_18_
TAGCAAGTAAAATTCGAACAGATTTAAGCATTGCAACTGGTGAAAATGTTTCATCATAGTCAACCCCATGAATTTGTTTATATCCTTTTGCAACCAGTCTTGCCTTA
>ECD97G401BEJ62 length=112 xy=0458_3116 region=1 run=R_2006_10_24_09_34_18_
AATACTCTCTTGTTTCTTTAGGATACCCCACAAATAAGCATTTGTCAGATTTGGGCTCAAGCTTATTTGAAATTCGTCGTTTCACATAAACTTCGCAACCCCCAAATCTTCA
>ECD97G402HPPJC length=120 xy=3046_0502 region=2 run=R_2006_10_24_09_34_18_
AGAATAATGTCCTTATGTTTAATGGGATCTCATGATTAAGTCACACTTGATACATTAAACGGACTAGCTATTTTAGGGACTTTATTAAACAAACATAATAAAGAAAAAGTACTTTTATTA
>ECD97G402G6MJ9 length=106 xy=2828_3111 region=2 run=R_2006_10_24_09_34_18_
AAAAAGGTTGAGAAGACACCATATGAGATATGGAGTGGTAAGAAACCACATATGTCTTACATGAAGATTTGGGGTTGCGAGGTTTATGTGAAATGACAAATTTCAA
>ECD97G401AIQD5 length=127 xy=0096_0907 region=1 run=R_2006_10_24_09_34_18_
ATACTTGATACATTAAATGGACTATCTATTCTAGGGACTTTATTAGACAAACATAATAAATAAAAACCTTTTAATTATTAATAAATAATTCGAAACAAGTACCAAAAGTATTGGCCTCTAGGGCTTA
>ECD97G401C24D4 length=102 xy=1148_2410 region=1 run=R_2006_10_24_09_34_18_
ATTATGTTAAATGCATGATTTAATATAATTGCCAACGCCGCGAAAACCTATAGGGTCACACACAAAGGACGGATTGATGAGAGATAGAATAATTGAGGAACA
>ECD97G401BEBNM length=93 xy=0456_0240 region=1 run=R_2006_10_24_09_34_18_
ATCTCTCGAATGAGGTGATAACGCCTAAGTATGTGTTTGGATCGTTGGTGAGATCTAGGCTCTTTAGCTTGTGCGATAGCACCATTGTTATCA
>ECD97G401BUNKK length=98 xy=0642_0322 region=1 run=R_2006_10_24_09_34_18_
CAAGTCGATCTTCCAAACTCCTTTTGGGGACATGCGCTGTTGACCGCAGCTTACACACTTAACCGTGTTCCATCCAAAAAGGTTGATAAGACACCATA
>ECD97G401CCIOJ length=102 xy=0845_2305 region=1 run=R_2006_10_24_09_34_18_
CATACTAGATCAATGGGCATAAGGGGTATACCTGATTGGCTCTAGTGCTAGTGGGAGATTGTTGGTGTAAGCCCTAGAGGCCAATACATTTTGGTACTTGTA
>ECD97G402JRPQZ length=112 xy=3889_0393 region=2 run=R_2006_10_24_09_34_18_
CGACAAACACTTTGCCCTCAGAAGGATTGTAGAAGTAATATCCTCTTGTTTCTTTAGGATACCCCACAAATAAGCATTGGTCAGATTTGGGCTCAAGCTTAGTTGAAATTTG
>ECD97G401BOOX8 length=93 xy=0574_0702 region=1 run=R_2006_10_24_09_34_18_
ATTTATATACTTCTGCATCATGGGTATTAGATACTGGATGCGGTTCTCACATTTGTACAAATGTGCATGGACTGAAAAGGAGTAGAGATTTGG
>ECD97G402JOLTA length=109 xy=3853_2780 region=2 run=R_2006_10_24_09_34_18_
ATTCCTTAGTTACTCTATCTCTCATCAATCCGTCCTTTGTATGTGACCCTGTAGGTTTTCGCGGCATTGGCAATTATATTAAATCACGTATTTAACATAATAAACAGTG
>ECD97G402JSSJL length=127 xy=3901_1519 region=2 run=R_2006_10_24_09_34_18_
ATGTAGGAGACAAGGTATGGAATGTTGGTGTAAGCCCTAGAGGCCAATACTTTTGGTACTTGTATCGAATTATTTATTAATAATAAAAGGCTTTTTATTTATTATGTTTATTTAATAAAGTCCGTAG
>ECD97G402JEOGM length=101 xy=3740_2500 region=2 run=R_2006_10_24_09_34_18_
AGTCTTCATGCTTTAATATTATCCCACTTCACAATAAAGCTTGACTACGGATACTTTAAGAATAGTGTCCTTATGTTTAATGTGATCTCATGATTAAGTCA
>ECD97G401A3AO7 length=93 xy=0330_1881 region=1 run=R_2006_10_24_09_34_18_
CAAATTCCATCTAGGACACTCATGTCCCTCAGCATGCTTTGTGGAGTACCCATCAACTGTCTTTATGGTTATCCAGTTACGGACAACGTTGGA
>ECD97G402JNROG length=108 xy=3844_0590 region=2 run=R_2006_10_24_09_34_18_
TTAAGTGGGCTTTTTTAGCTTGAAGCCCACACAAGTGGTTCTATAAATAGAACCCTTGTGCAGAAGCATTGATTGCGGTTGCATTATTTTCGTTTTCTCTCTCTCTCT
>ECD97G402IWBSX length=97 xy=3531_2351 region=2 run=R_2006_10_24_09_34_18_
AATACTATATAGAAAGTTATGCAAAGTGTCATAAGTTATTCTCATGGTGATAATAGTGTATACCACTCTTCGACCTGAAACCACTATGGATCCTAGA
>ECD97G401BL5QG length=103 xy=0545_1270 region=1 run=R_2006_10_24_09_34_18_
CATGGATGGTAAGGTACATACCTATAAGGCAAGACTGGTTGCAAAAGGATATAAACAAATTCATGGGGTTGACTATGATGAAACCTTTTCACAAGTTGCAATG
>ECD97G402FI6T6 length=118 xy=2151_3020 region=2 run=R_2006_10_24_09_34_18_
CACAAAAGGACGGATTGATGAGAGATAGAGTAATTAAGGAATACCGTAAGGTACGGTTCCCTTAAGTGAATTATAGAACATCGTAAGGTACGGTGTACTTGAGTAGAATACGAAATAT
>ECD97G401CT9ZX length=110 xy=1047_3467 region=1 run=R_2006_10_24_09_34_18_
ACAAAGGACGGATTGATGAGAGATAGAGTAACTAAGGAATACCATAAGGTACGGTGCCCTTAAGTGAGTTATAGAGCATCGTAAGGTACGATGTACTTGAGTAGAATACG
>ECD97G402JNZ14 length=107 xy=3846_3258 region=2 run=R_2006_10_24_09_34_18_
TTGTGTCTACAAGAAGGTTAGTGGGACCATGATCGTTTTCCTGGTATTATATGTAGATGACATATTACTCATTGGAAACGATGTCCCTACCCTGCAACAAGTAAAGT
>ECD97G401BXI85 length=116 xy=0674_3623 region=1 run=R_2006_10_24_09_34_18_
ACATAAGTTCCTACGGCTAAAGCAACAACCTTTGCTCCAATGCCAACTCGTAGGTCAACTTCACCTTTTGCCAAATCTCTACTCCTTTTTAGCCCCTACACATTGTTACAAATGTG
>ECD97G402GMJTF length=93 xy=2600_0321 region=2 run=R_2006_10_24_09_34_18_
TTCTTAAAGTATTCATAGTCGAGCTTTATTGTGAAGTGGGATAATATTAAAGCATTAAGACTATTATGTATGTATACTGATGATCACATCTCA
>ECD97G402HIL23 length=106 xy=2965_1213 region=2 run=R_2006_10_24_09_34_18_
AATTGCCAACGTCACGAAAACCTACAGGGTCACACACAAAGGACGGATTGATGAGAGATAGAGTAACTAAGGAATACCGTAAGGTACGGTGCCCTTAAGTGAGTTA
>ECD97G401AL553 length=101 xy=0135_1577 region=1 run=R_2006_10_24_09_34_18_
ATGCAAAGTGTCATAAGTTATTCTCATGGTGATAATGGTGTATACCACCCTTCGACCTGAAACCACTATGGACCCTAGATGTAGAGTCGAGTGCCTTGTTG
>ECD97G401CBFK1 length=125 xy=0833_0787 region=1 run=R_2006_10_24_09_34_18_
AGAGATAGAGTAATTAAGGAACACCGTAAGGTACGGTGCACTTAAGTGAATTTTAGAAAATCGTAAGGTACGATGTAACTTAAGTAGAATACGAAATATGGTAAGGTACCACGCGCTTAAGTGTA
>ECD97G402G86QE length=93 xy=2857_3780 region=2 run=R_2006_10_24_09_34_18_
CTCCTAATATTCATACCTATGTTTAAGACTTGATAACTCTTTATCCATGATCCATGAGATGTGATCATCAGCCTACAAACATAATAGTCTTAA
>ECD97G401AL0PQ length=104 xy=0133_2700 region=1 run=R_2006_10_24_09_34_18_
TATTTAAGCCTAGAGTTTGATGACCATCTGAAAGAGTGTGGGATCCTATCCCAACTCACTCCTCCTGGAACACCCCAATGGAATGGTGTGTCTGAGAGAAGAAA
>ECD97G402GFF4F length=93 xy=2519_0717 region=2 run=R_2006_10_24_09_34_18_
TTCTTAAAGTATTCATAGTCGAGCTTTATTGTGAAGTGGGATAATATTAAAGCATTAAGACTATTATGTATGTATACTGATGATCACATCTCA
>ECD97G401BE0F4 length=93 xy=0463_3698 region=1 run=R_2006_10_24_09_34_18_
ATCTCTCGAATGAGGTGATAACGCCTAAGTATGTGTTTGGATCGTTGGTGAGATCTAGGCTCTTTAGCTTGTGCGATAGCACCATTGTTATCA
>ECD97G402H46MQ length=102 xy=3222_1600 region=2 run=R_2006_10_24_09_34_18_
AAAAGGATATAAACAAATTCATGGGGTTGACTATGATGAAACCTTTTCACCAGTTGCAATGCTTAAATATGTTCGGATTTTACTTGCTATCGCTGCATATCA
>ECD97G402FR6JM length=103 xy=2254_0656 region=2 run=R_2006_10_24_09_34_18_
CAAGCTTAGTTGAAATTTGTCGTTTCACATAAACTTCGCAACCCCAAATCTTCATGTAAGACATATGTGGTTTCTTACCACTCCATATCTCATATAGTGTCTT
>ECD97G402ICAL5 length=113 xy=3303_1579 region=2 run=R_2006_10_24_09_34_18_
GTATAATTACCCCTTTTCCCTTATGTCTATATTGAACATAAGGTATAGACCGTGTCATCCTTGTCCAGTTCAATATTGGGCCCATAGACATTTATCCTGTTACACAGGATGGG
>ECD97G401CP8M0 length=120 xy=1001_3498 region=1 run=R_2006_10_24_09_34_18_
GGAAAAAGGTGAAGTCGACCTACGAGTTGGCAATGGAGCAAAGGTTACTGCCTTAGCCGTAGGAACTTATGAATTGACTTTACCTAGTGGTTTAATAATTCAGTTAGAGAACTGTTATTA
>ECD97G401CS9NB length=94 xy=1036_1413 region=1 run=R_2006_10_24_09_34_18_
ATTATGTTTGTAGACTGATGATCACATCTCATGGATCATGGATAAAGAGTTATCAAGTCTTAAACATAGGTATGAATATTAAGAGTAATATTTA
>ECD97G402FYZKD length=102 xy=2331_2811 region=2 run=R_2006_10_24_09_34_18_
TTATTCGATACAAGTACCAAAATGTATTGGCCTCTAGGGCTTACACCAACAATCTCCCACTAGCACTAGAGCCAATCAGGCATACCCCGTATGCCCATTGAT
>ECD97G402FTZ15 length=93 xy=2274_3643 region=2 run=R_2006_10_24_09_34_18_
CATATTTCATAATCATGATATGCAGCGATAGCAAGTAAAATCCGAACAAATTTAAGCATTGCAACTGGTGAAAAGGTTTCATCATAGTCAACA
>ECD97G401BFIMC length=97 xy=0469_2674 region=1 run=R_2006_10_24_09_34_18_
CTAAAGTATCCGTAGTCGAGCTTTAGTGTGAAGTGGGATAACATTAAAGCATTAAGACTATTATGTTTGTAGACTGATGATCACATCTCATGGGTCA
>ECD97G402IGOW1 length=98 xy=3353_1939 region=2 run=R_2006_10_24_09_34_18_
TTCTCATAGCGGGTCAATCCGGTATAAATATTACTCCTAATATTCATACCTATGTTTAAGACTTGATAACTCTTTATCCATGATCCATGAGATGTGAT
>ECD97G401DAQAV length=93 xy=1235_1045 region=1 run=R_2006_10_24_09_34_18_
CATATTTCATAATCATGATATGCAGCGATAGCAAGTAAAATCCGAACAAATTTAAGCATTGCAACTGGTGAAAAGGTTTCATCATAGTCAACA
>ECD97G402F5TED length=98 xy=2409_1923 region=2 run=R_2006_10_24_09_34_18_
GAGTGACCTAGATGGAATTTGCCCATCCTGCATAACAGGATAAATGTCTATGGGCCCAATATTGAACTGGACAAGGATGACACGGTCTATGCCTTGTG
>ECD97G401C3L04 length=111 xy=1154_0694 region=1 run=R_2006_10_24_09_34_18_
ATTTAATATAATTGACAACGCTGCGAAAACCTATAGGGTCACACACAAAGGACGGATTGATGAGAGATAGAATAATTAAGGAACATCGTAAGGTACAGTGTACTTAAGTAG
>ECD97G402HZYE1 length=107 xy=3162_3435 region=2 run=R_2006_10_24_09_34_18_
CCACTTAAGTGTATTTTGGCCCATATCTTATAATATGCCCAAAATCACTTAAGCTCATGGTACCTAACCATATTTCGTATTCTACTCAAGTACATCGTACCTTACGA
>ECD97G402GJ9FA length=116 xy=2574_0036 region=2 run=R_2006_10_24_09_34_18_
CTAAAAGGATGAAACCTAACGAGTTAAATCCAACNTTACCTTTTGGCATTGTCGATTAGGCCACATAAATGAGAAACGCATTTCCAAACTACCATAAAAGAATGGACTCTTGGACT
>ECD97G402FKVF6 length=113 xy=2170_3748 region=2 run=R_2006_10_24_09_34_18_
CGGGTTGCGAAGTTTATGTGAAACGGCAAATTTCAACTAAGCTTGAGCCCAAATCTGGCAAATGCTTATTTGTGGGGTATCCTAAAGAAACAAGAGGATATTACTTCTACAAT
>ECD97G402GI6JA length=93 xy=2561_2884 region=2 run=R_2006_10_24_09_34_18_
GGATTCATCAAGAACGAAGATGAGCCTTGTGTCTACAAGAAGGTTAGTGGGAGCATGATCGTTTTCCTAGTATTATATGTAGATGACATATTA
>ECD97G402GTT5U length=116 xy=2683_0352 region=2 run=R_2006_10_24_09_34_18_
AGGGCACCGTACATTACGGTATTCCTTAGTTACTCTACCTCTCATCAATCCGTCCTTTTGTGTGTGACCCTATAGGTTTTCGCGGCATTGGCAATTATATTAAATCACGTATTTAA
>ECD97G402F0UAJ length=107 xy=2352_3273 region=2 run=R_2006_10_24_09_34_18_
TTGTCGTTTCACATAAACTTCGCAACCCCAAATCTTCATGTAAGACATATGTGGTTTCTTACCACTTCATATCTCATATGGTGTCTTCTCAACCTTTTTGGATGGAA
>ECD97G402F4EK1 length=93 xy=2393_1603 region=2 run=R_2006_10_24_09_34_18_
TATGTGAAGCAGCCTATATATTAGAATAGGATCTATAGAGATAGATCACAAAACCTGTTTGGCCTAAGTCAGAGTACATACATAGACAAAGTG
>ECD97G401A6XDL length=104 xy=0371_3303 region=1 run=R_2006_10_24_09_34_18_
GGACATGAGTGTCCTAGATGGAATTTGCCAATCCTGCTTAACAGGATAAATGTCTATGGGCCCAATATTGAACTGGACAAGGGTGACACGGTCTATACCTTGTG
>ECD97G402F6869 length=93 xy=2425_3523 region=2 run=R_2006_10_24_09_34_18_
GTCCATAGTGGTTTCAGGTCGAAGGGTGGTATACACCATTATCACCATGAGAATAACTTATGACACTTTGCATAACATTCTATATAGTATTCT
>ECD97G401AR7E8 length=101 xy=0204_0514 region=1 run=R_2006_10_24_09_34_18_
GTGGGTGGAAAGTAGAGCTTGAAGAAATTCAAGAATCACAAAGCATCGATACACCTATGGAGGAATTAGAGCAGGAAACACAAGTAGTTGTGGAAGAGCAA
>ECD97G401BCXZN length=115 xy=0440_1409 region=1 run=R_2006_10_24_09_34_18_
GAGAAAACGAAAATAATGCAACCGTAATGAATGCTTCTGCACAAGGGTTCTATTTATAGAACCACTTGTGTGGGCTTCAAGCTAAAAAGCCCACTTAAGTGTATTTTGGCCCATA
>ECD97G401A4HX6 length=115 xy=0344_0588 region=1 run=R_2006_10_24_09_34_18_
AAAACCTACAGGGTCACACACAAAAGGACGGATTGATGAGAGATAGAGTAAATAAGGAATACCGTAAGGTACAGTGCACTTAAGTGAATTGTAGAACATCGTAAGGTACGGTGTA
>ECD97G401A0MUL length=97 xy=0300_0539 region=1 run=R_2006_10_24_09_34_18_
TATTATCACAGGAGGTTTTGTCAGATCACATGACATTTTCGTGACTTGGGTAGCAGTGATGTGTTGCTAGATACCGCTCACTGTTTATTATGTTAAA
>ECD97G401AUFPM length=102 xy=0229_2168 region=1 run=R_2006_10_24_09_34_18_
ATCTACAAGAAGGTTAGTGGGAGCATGATCGTGTTCCTGGTATTATATGTAGATGACATATTACTCATTGGAAACGATGTCCCTACCCTGCAACAAGTAAAG
>ECD97G401AEP89 length=101 xy=0050_2523 region=1 run=R_2006_10_24_09_34_18_
TGCATAACTTTCTATATAGTATTCTCATAGCGGGTCAATTCGGTATAAATATTACTCCTAATATTCATACCTATGTTTAAGACTTGATAACTCTTTACCCA
>ECD97G401AQPTU length=98 xy=0187_0688 region=1 run=R_2006_10_24_09_34_18_
CACATAACCGTTGGAACCATTTATATTAAAGCGTATCAGTACCTTGTCTATGTACTCTGACTTAGGGCAAGCATTTTTGTGATCTATCTCTATAGATT
>ECD97G402FO57F length=105 xy=2219_3609 region=2 run=R_2006_10_24_09_34_18_
ATTTTGGCCCATATCTTATAATATGCCCAAAATCACTTAAGCTCATGGTACCTTACCATATTTCGTATTCTACTCAAGTACATCGTACCTTACGATGCTCTATAA
>ECD97G401A76Q4 length=100 xy=0386_0670 region=1 run=R_2006_10_24_09_34_18_
TTTGAACTTTTCAAAGGACTCTGATTTGTGTTTCATTAAATACACATAACCATATCTAGTGAAATCATCAGTGAATGTGATGAAGTACTGAAAACCTCCT
>ECD97G401CHS8K length=98 xy=0905_3506 region=1 run=R_2006_10_24_09_34_18_
CGCTATGAGAATACTATATAGAAATTTATGCAAAGTGTCATAAGTTATTCTCATGGTGATAATGGTGTATACCACTCTTCGACCTGAAACCACTATGG
>ECD97G401E3Y9E length=106 xy=1978_1968 region=1 run=R_2006_10_24_09_34_18_
TGTTTCATCAAAATAAAGATTCTAGCTTCTGGAAGCTTGCTTCAATCCATAGATTGATCTTTGTAACTTACATATTCTTTTTGGCTTTCTTTTGGTATGTCAAGTT
>ECD97G401ESC36 length=106 xy=1846_0724 region=1 run=R_2006_10_24_09_34_18_
TCAAGAATGAGTCCTTAGTCCTTCTCAAGTACTTAAGGATATTCTTGACAGCTACCCAATGGGCATCACCAGGATCAGATTGGTACCTACTTGTTGCACTTAAAGG
>ECD97G402IZQSH length=100 xy=3570_1999 region=2 run=R_2006_10_24_09_34_18_
GAATGTTATGCAAAGCGTCATAAGTTATTCTCATGGTGATAATGGTGTATACCACCCTTCGACCTGAAACCACTATGGACCCTAGATGTAGAGTCGAGTG
>ECD97G402I82J0 length=117 xy=3676_2974 region=2 run=R_2006_10_24_09_34_18_
TGCCGCGAAAACCTACAGGGTCACGCACAAAGGACGAATTGATGAGAGATAGAGTAACTAAGGAACACCGTAAGGTACGGTGCACTTAAGCGAATTGTAGAACATCGTAAGGTACGG
>ECD97G401E5PTQ length=92 xy=1998_1132 region=1 run=R_2006_10_24_09_34_18_
TGTTGCTCAATTTATTTGAATGATATATTCTATGCTACTGCACAAATGAACAATGGACTATATGTCCTTGATCTTGAAATGCCTATTAATAA
>ECD97G401EKK3G length=100 xy=1757_2362 region=1 run=R_2006_10_24_09_34_18_
AGAGAAGAAATCGAACCCTGTTAGACATGGTCCGATCCATGATGAGTCACGCCGATCTTCCAAACTCCTTTTGGGGACATGCACTATTGACAACAGCTTA
>ECD97G401ETL1A length=99 xy=1860_1596 region=1 run=R_2006_10_24_09_34_18_
CACATTAAACATAAGGGACACTATTCTTAAAGTATCCATAGTCGAGCTTTATTGTGAAGTGGGATAACATTAAAGCATTAAGACTATTATGTATATAGA
>ECD97G402H327S length=104 xy=3209_3766 region=2 run=R_2006_10_24_09_34_18_
TGTATACCACTCTTCGACCTGAAACCACTATGGACCCTAGATGTAGAGTCGAGTGCTTTATTGCTGATCAAACGTTGTCCGTAACTGGATAACCATAAAGACAA
>ECD97G402IM4PQ length=111 xy=3426_3340 region=2 run=R_2006_10_24_09_34_18_
ACAGGTGAAAAGGATTCATCATAGTCAACCCCATGAATTTTTTTATATCCTTTTGCAACCAGTCTTGTCTTATAGGTATGTACCTTACCATCCATGTCAGTCTTCTTTTTG
>ECD97G402IPPOW length=108 xy=3456_0958 region=2 run=R_2006_10_24_09_34_18_
ATTACCCCTTTGCCCTTATGTCTATATTGAACACAAGGTATAGACCGTGTCACCCTTGTCCAGTTCAATATTGGGCCCATAGACATTTATCCTGTTACGCAGGATTGG
>ECD97G401EIBR7 length=98 xy=1731_3477 region=1 run=R_2006_10_24_09_34_18_
TTCGCGGCGTTGGCAATTATATTAAATCATGCATTTAACATAATAAACAGTGAGCGGTATCTAGCAACACATCACTGCTACCCAAGTCACGAAAATGT
>ECD97G401EA71P length=98 xy=1650_3819 region=1 run=R_2006_10_24_09_34_18_
ATTATTACCATGAGAATAACTTATGACACTTTGCATAACATTCTATATAGTATTCTCATAGCGGGTCAATCCAGTATAAATATTACTCTTAATATTCA
>ECD97G401EFYMY length=92 xy=1704_3720 region=1 run=R_2006_10_24_09_34_18_
AGGTTGTGTCATGTACACATCCTCAATGAGATTCCCATTAAGGAAATAAGTCTTGACAACCATCTACCATATTTTATAGTCATGATACGCAA
>ECD97G401DQKA0 length=92 xy=1415_2490 region=1 run=R_2006_10_24_09_34_18_
ATGTGAAGTGGGATAACATTAAAGCATTAAGACTATTATGTTTGTAGACTGATGATCACCTCTCATGGATCATGGATAAAGAGTTATCAAGT
>ECD97G402I4JFQ length=100 xy=3625_0468 region=2 run=R_2006_10_24_09_34_18_
AAGTACCAAAAGGTATTGGCCTCTAGGGCTTACACCAACAATCTCCCACTAGCACTAGAGCCAATCAGGCATACCTCGTATGCCCATTGATCTAGTATGG
>ECD97G402FH6PX length=114 xy=2140_1267 region=2 run=R_2006_10_24_09_34_18_
TGAAGTTGACCTACGAGTTGGCAATGGAGCAAAGGTTCCTGCTTTAGCCGTAGGAACTTATGTATTGACTTTACCTAGTGGTTAATAATTCAGTTAGAGAACTGTTATTATGTA
>ECD97G401D1G8V length=99 xy=1539_3837 region=1 run=R_2006_10_24_09_34_18_
CACTCGACTCTACATCTAGGGTCCATAGTGGTTTCAGGTCGAAGGGTGGTATACACCATTATCACCATGAGAATAACTTATGACATTTTGCATAACATT
>ECD97G401DAN98 length=101 xy=1234_2526 region=1 run=R_2006_10_24_09_34_18_
TCTTGGGTAGCAGTGATGTGTTGCTAGATACCGCTCACTGTTTATTATGTTAAATACATGATTTAATATAATTGCCAATGCCGCGAAAACCTACAGGGTCA
>ECD97G401EN3GM length=96 xy=1797_2292 region=1 run=R_2006_10_24_09_34_18_
TATGAATATTAAGAGTAATATTTATACTGGATTGACCCGCTATGAGAATACTATATAGAATGTTATGCAAAGTGTCATAAGTTATTCTCATGGTGA
>ECD97G402HMGCX length=114 xy=3009_0191 region=2 run=R_2006_10_24_09_34_18_
ATAAAACCTAATGAGTTAAATCCAACTTACCTTTGGCATTATCGATTAGGCCACATAAATGAGAAACGCATTTCCAAACTCCATAAAGAATGGACTCTTGGACTCTTTTGATTA
>ECD97G401DYUIT length=97 xy=1509_3955 region=1 run=R_2006_10_24_09_34_18_
TTTTTCATTTATAATAAAGAACAATTGTTGCTCAATTTATTTGAATGATATATTCTATGCTACTGCACAAATGAACAATGAACTATATGTCCTTGAT
>ECD97G401ENOCA length=114 xy=1792_3176 region=1 run=R_2006_10_24_09_34_18_
TCAAATAAATGGAGCAACAATTGTTCTTTATTATAAATGAAAACCAAACTTGTCTAAACAAGAAACGAAAATAATATTCCTGCTAATTGCAGGTACCTAATAACAGTTCTCTAA
>ECD97G401D6UVA length=92 xy=1601_0820 region=1 run=R_2006_10_24_09_34_18_
GACTATGCCAAGTTTATTGATCCAAACAGCTTCCTTTGCTGCACTTAAGGCAGCAATATACTCGGCCTCAGTTGTAGAATCAGCAACTGCAT
>ECD97G402IDGW4 length=102 xy=3316_3158 region=2 run=R_2006_10_24_09_34_18_
CACGAAAATGTCATGTGATCTGATAAATCCTTTTGTGATAATACTTATATGTACAATTACCCTTTTTCCCTTATGTCTATATTGAACACAAGGCATAGACCA
>ECD97G401D77ZD length=102 xy=1616_3031 region=1 run=R_2006_10_24_09_34_18_
GTTTGGTTTTTCATTTATAATAAAGAACAATTGTTGCTCAATTTATTTGAATGATATATTCTATGCTACTGCACAAATGAACAATGGACTATATGTCCTTGA
>ECD97G402IFZRP length=99 xy=3345_2115 region=2 run=R_2006_10_24_09_34_18_
ATTTGTTAGATCACATGACATTTTCGTGTCTTGGGTAGCAGTGATGTGTTGCTAGATACCGCTCACTGTTTATTATGTTAAATACGTGATTTAATATAA
>ECD97G401D49K7 length=109 xy=1583_0313 region=1 run=R_2006_10_24_09_34_18_
ATAGGGTTAACTCCTACAGGAGGCTCTACCGAGGTCCAAACCTGGTTTGTGTACATGGAATCCATTTCAGATTTCATGGCTTCTAGCCACTTCTCAGACTCGGAACCAG
>ECD97G402HW9MJ length=101 xy=3132_0873 region=2 run=R_2006_10_24_09_34_18_
AAGAGTAATATTTATACCGGATTGACCCGCTATGAGAATACTATATAGAAAGTTATGCAAAGTGTCATAAGTTATTCTCATGGTGATAATGGTGTATACCA
>ECD97G401EWYSH length=102 xy=1898_2447 region=1 run=R_2006_10_24_09_34_18_
ATAATTCGATACAAGTACCAAAAGTTTTGGCCTCTAGGGCTTACACCAACAATCTCCCACTAGCACTAGAGCCAATCAGGCATACCCCTAATGACCATAGAT
>ECD97G401D2XAH length=98 xy=1556_1655 region=1 run=R_2006_10_24_09_34_18_
ATAGTATTCTCATAGCGGGTCAATCCGGTATAAATATTACTCTTAATATTCATACCTATGTTTAAGACTTGATAACTCCTTATCCATGATCCATGAGA
>ECD97G402F0K1V length=105 xy=2349_3585 region=2 run=R_2006_10_24_09_34_18_
ATAGAAAAGCATTTCCCCAACCAANACTTTACTTGTTGCAGGGTAGGGATATCGTTTCCAATGAGTAATATGTCATCTACATATAATACCAGGAAAACGATCATG
>ECD97G401DO5J3 length=110 xy=1399_2257 region=1 run=R_2006_10_24_09_34_18_
AACATAGAATATATCATTCAAATAAATTGAGCAACAATTGTTCTTTATTATAAATGAAAACCAGACTTGTCCAAACAAGAAACGGAAATAATATTCCTGCTAATTGCAGG
>ECD97G402GY0HB length=111 xy=2742_0157 region=2 run=R_2006_10_24_09_34_18_
GATAAAGGGAAAGGCAAGGAAGTTGCCAAACCCAAACCCACTGTTGCTGCTTTGAAGCCTAGTGGAGGCATAGCAAAAGAAGGCACCTGCTTCCATTGCGGTAAGACCAGA
>ECD97G402GPG21 length=98 xy=2633_1579 region=2 run=R_2006_10_24_09_34_18_
ATGGAATGGTGTATCTGAGAGAAGAAATCGAACCCTGTTAGACATGGTCCGATCCATGATGAGTCACGCCGATCTTCCAAACTCCTTTTGGGGACATG
>ECD97G401CEVR3 length=99 xy=0872_2001 region=1 run=R_2006_10_24_09_34_18_
TTGATCAACAATAAAGCACTCGACTCTACATCTAGGGTCCATAGTGGTTTCAGGTCGAAGAGTGGTATACACCATTATCACCATGAGAATAACTTATGA
>ECD97G401D4RHF length=92 xy=1577_1425 region=1 run=R_2006_10_24_09_34_18_
ATTATGAGTAATATTTATACTGGATTGATCCTCTATGAGAATACTACATAGAATGTTATGCAAAGTGTCATAATTTATTCTCATGGTGATAG
>ECD97G401EK4DJ length=115 xy=1763_2773 region=1 run=R_2006_10_24_09_34_18_
CACTAGGCTTTAAAGCAGCAACGGTGGGTTTGAGTTTGGCAACTTCCTTGCCTTTCCCTTTATCACCCTGCTTAGTGGGCCTTTTGTTCTGTCTCTTTCCATTTCCGATCATCAG
>ECD97G402GOL12 length=100 xy=2623_2328 region=2 run=R_2006_10_24_09_34_18_
CGTATCCTGCTTGACCTACACTGGTCTTGTTCTACTTGAGCAGGTTGCTCTTCCACAACTACTTGTGTTTCCTGCTCTAATTCCTCCATAGGTGTATCAA
>ECD97G402HMQ1O length=125 xy=3012_1754 region=2 run=R_2006_10_24_09_34_18_
TTGACTTTACCTAGTGGTTTAATAATTGAGTTAGAGAACTGTTATTATGTACCTGCAATTAGCATGAATATTATTTTCGTTTCTTGTTTGGACAAGTTTGGTTTTTCATTTAAAATAAAGAACAA
>ECD97G402HCQDS length=92 xy=2898_1278 region=2 run=R_2006_10_24_09_34_18_
TGTTGCTCAATTTATTTGAATGATATATTCTATGCTACTGCACAAATGAACAATGGACTATATGTCCTTGATCTTGAAATGCCTATTAATAA
>ECD97G402G88IS length=108 xy=2858_2002 region=2 run=R_2006_10_24_09_34_18_
TATTAATAATAAAAGGCTTTTTCTTTATTATGTTTGTTTAATAAAGTCCCTAGAATAGATAGTCTATTTAATGTATCAAGTGTGACTTAATCATGAGATCATATTAAA
>ECD97G402F4EOF length=96 xy=2393_1725 region=2 run=R_2006_10_24_09_34_18_
GTATAAATATTACTCCTAATATTCATACCTATATTTAAGACTTGATAACTCTTTATCCATGATCCATGAGATGTGATCATCAGTCTACAAACATAA
>ECD97G401CIKSE length=92 xy=0914_2348 region=1 run=R_2006_10_24_09_34_18_
AAGTATCCATAGTCGAGCTTTAGTGTGAAGTGGGATAACATTAAAGCATTAAGACTATTATGTTTGTAGACTGATGATCACATCTCATGGAT
>ECD97G401D8MGW length=107 xy=1621_1326 region=1 run=R_2006_10_24_09_34_18_
TTGTGGAGTACCCATCAACTGTCTTTATGGTTATCCAGTTACGGACAACGTTGGATCAGCAATAAAGCACTCGACTCTACATCTAGGATCCAATAGTGGTTTACAGG
>ECD97G402G3LNC length=118 xy=2794_1222 region=2 run=R_2006_10_24_09_34_18_
GTGGTTTTATAATTCAGTTAGAGAACTGTTATTATGTATCTGCAACTAGCAGGAATATTATTTCCATTTCTTGTTTGGACAAGTTTGGTTTTTCATTTATAATAAAGAACAATTGTTG
>ECD97G401CXQFB length=96 xy=1087_0885 region=1 run=R_2006_10_24_09_34_18_
ATTAAAACTCTTCGATCAGATCGAAGTGGTGAGTATTTAATCCTAGAGTTTGATGACCATCTGAAAGAGTGTGGGATCCTATCCCAACTTACTCCT
>ECD97G401E5VTW length=92 xy=2000_0722 region=1 run=R_2006_10_24_09_34_18_
AGGTTGTGTCATGTACACATCCTCAATGAGATTCCCATTAAGGAAATAAGTCTTGACAACCATCTACCATATTTTATAGTCATGATACGCAA
>ECD97G401C5EFG length=108 xy=1174_2234 region=1 run=R_2006_10_24_09_34_18_
CATAATAACAGTTCTCTAACTGAATTACTAAACCACTAGGTAAAGTCAATACATAAGTTCGTATGGCTAAAGCAGCAACCTTTGCTCCATTGCCAACTCGTAGGTCAA
>ECD97G401CWREA length=104 xy=1076_0544 region=1 run=R_2006_10_24_09_34_18_
GAATCAGTGGGAGGAAAGTAGAGCTTGAAGAAATTCAAGAATCACAAAGCATTGATACACCTATGGAGGAATTAGAGCAGGAAACACAAGTAGTTGTGTAAGAG
>ECD97G401C151G length=96 xy=1137_2946 region=1 run=R_2006_10_24_09_34_18_
GAGAGACAATAGATAGAGGAAATGTGAAATATACAGAGTACCTACACTTGACAATATTGCCGACCCACTAACAAAGCCTCTTGCACAGCATAAGCA
>ECD97G402GTHNU length=93 xy=2679_0536 region=2 run=R_2006_10_24_09_34_18_
ATTCTCATAGCGGGTCAATCCGGTATAAATATTACTCCTAATATTCATACCTATGTTTAAGACTTGATAACTCTTTATCCATGATCCATGAGA
>ECD97G401EQ148 length=103 xy=1831_1290 region=1 run=R_2006_10_24_09_34_18_
TGTCTTTATGGTTATCCAGTTACGGACAATGTTGGATCAGCAATAAAGCACTCGACTCTACATCTAGGGTCCATAGTGGTTTCAGGTCAAAGAGTGGTATACA
>ECD97G402HGROC length=110 xy=2944_1162 region=2 run=R_2006_10_24_09_34_18_
GAGCCCAAATCTGACAAATGCTTATTTGTGGGGTATCCTAAAGAAACAAGATGGTATTATTTCTACAATCCTTCTGAGGGCAAAGTGTTTGTCGCTCGAACTGGAGTTTT
>ECD97G401BRAS7 length=92 xy=0603_3561 region=1 run=R_2006_10_24_09_34_18_
CATTTCAAGATCAAGGACATATAGTCCATTGTTCATTTGTGCAGTAGCATAGAATATATCATTCAAATAAATGGAGCAATAATTATTCTTTA
>ECD97G401EL4ED length=117 xy=1775_0307 region=1 run=R_2006_10_24_09_34_18_
GGTAAAGTTGACCTACGAGTTGGCAATTGAGCAAAGGTTGCTACTTTAGCCGTAGGAACTTATGTATTGACTTTACCTAGTGGTTTAATAATTTAGTTAGAGAACTGTTATTATGTA
>ECD97G401COIX9 length=99 xy=0982_1375 region=1 run=R_2006_10_24_09_34_18_
GTAGCTGTCAAGAATATCCTTAAGTATTTGAGAAGGACTAAGGACTCATTCTTGATATATGGAGGTCAGGAAGAGCTTGGCTGTAATTGGATACACCAA
>ECD97G402JV7DL length=96 xy=3940_0967 region=2 run=R_2006_10_24_09_34_18_
GTATAAATATTACTCCTAATATTCATACCTATGTTTAAGACTTGATAACTCTTTATCCATGATCCATGAGATGTGATCATCAGTCTACAAACATAA
>ECD97G401AVHR6 length=92 xy=0241_2356 region=1 run=R_2006_10_24_09_34_18_
ATAAACATTGAGCGGTATCTAGCAACACATCACTGCTACCCAAGTCACGAAAATGTCATGTGATCTAACAAAACCTCCTGTGATAATAATTA
>ECD97G401EDE3V length=96 xy=1675_3881 region=1 run=R_2006_10_24_09_34_18_
CTACATCTAGGATCCATAGTGGTTTCAGGTCGAAGAGTGGTATACACTATTATCACCATGAGAATAACTTATGACACTTTGCATAACTTCTATATA
>ECD97G401CKAD1 length=102 xy=0934_0263 region=1 run=R_2006_10_24_09_34_18_
GTGGTCAACATACATCAGTATGTATGAGGGACAAAAGATCATTAGCTCTTTCACCTTTTCCTGTGAATGGAGACTTTGTCATCTTTCCAATTAAACAAGATA
>ECD97G401CFK50 length=108 xy=0880_2134 region=1 run=R_2006_10_24_09_34_18_
ACTTGTATCGATTATTATTAATAATAAAAGGCTTTTTCTTTATTATGTTTGTTTAATAAAGTCCTTAGAATAGATAGTCCGTTTAATGTATCAAGTGTGACTTAATCA
>ECD97G401DXC4O length=108 xy=1493_0294 region=1 run=R_2006_10_24_09_34_18_
AACTAGTCTTGCCTTATAGGTATGTACCTTACCATCCATGTCAGTCTTCTTTTTGAAGACCCACTTGCATCCTATAGGGTTAACTCCTACAAGAGGCTCTACCATGGT
>ECD97G401D07ID length=102 xy=1536_3507 region=1 run=R_2006_10_24_09_34_18_
GTTTAATGTATCAAGTGTGACTTAATCATGAGATCACATTAAACATAAGGACATTATTCTTAAAGTATCCATAGTCGAGCTTTATTGTGAAGTGGGATAACA
>ECD97G401BR0N3 length=92 xy=0612_0209 region=1 run=R_2006_10_24_09_34_18_
CCTAACATTGTGGATCCCATTGGTCTCTATTATGATAACAATGGTGCTATCGCACAAGCTAAGGAGCCTAGATCTCACCAATGATCCAAACA
>ECD97G401BD9B6 length=92 xy=0455_1332 region=1 run=R_2006_10_24_09_34_18_
TCAAGAACGAAGATGAGCCTTGTGTCTACAAGAAGGTTAGTGAGAGCATGATCATTTTCCTGGTATTATATGTAGATGACATATTACTCATT
>ECD97G401BYAGF length=109 xy=0683_2013 region=1 run=R_2006_10_24_09_34_18_
AACAACCTTTGCTCCATTGCCAACTCGTAGGTCAACTTCACCTTTTGCCAAATCTCTACTCCTTTTTTGCCCCTGCACATTGGTACAAATGTGAGAACCGCATCCAGTA
>ECD97G401BXZL1 length=104 xy=0680_0247 region=1 run=R_2006_10_24_09_34_18_
TCTTTATGGTTATCCAGTTACGGACAATGTTTGATCAGCAATAAAGCACTCGACTCTACATCTAGGGTTCATCGTGGTTTCAGGTCGAAGAGTGGTATACACCA
>ECD97G401CM4WF length=92 xy=0966_2045 region=1 run=R_2006_10_24_09_34_18_
AAGTATCCATAGTCGAGCTTTAGTGTGAAGTGGGATAACATTAAAGCATTAAGACTATTATGTTTGTAGACTGATGATCACATCTCATGGAT
>ECD97G401CESGK length=101 xy=0871_1794 region=1 run=R_2006_10_24_09_34_18_
GGAAGTATGCCAAGTTCACTAATGAACTTTTTTGATCCAAACAGCTTCCTTTGCTGCACTTGAGGCAGCAATATACTCGGCCTCGGTTGTAGAATCAGCAA
>ECD97G401AQEJY length=92 xy=0183_2460 region=1 run=R_2006_10_24_09_34_18_
AAGTATCCATAGTCGAGCTTTAGTGTGAAGTGGGATAACATTAAAGCATTAAGACTATTATGTTTGTAGACTGATGATCACATCTCATGGAT
>ECD97G402GH0K1 length=123 xy=2548_1763 region=2 run=R_2006_10_24_09_34_18_
GTAGGAACTTTTGTTATTGACTTTACCTAGTGGTTTAATAAGTTCAGTTAGAGAACTGTTATTATGTACCTGCAATTAGCAGGATATTATTTCCAGTTTCTTGTTTGGACAAGTTTGGTTTTT
>ECD97G401EW0SE length=105 xy=1899_0940 region=1 run=R_2006_10_24_09_34_18_
ATGTAAGTTACAAAGATCAATCTATGGTATTAGAAGCAAGCTTCCAGAAGTCTGGAATCTTTGTTTTAGATGAAACAGTAAAACAAATATAGGATTCATCAAGAA
>ECD97G401AUWBT length=101 xy=0234_3223 region=1 run=R_2006_10_24_09_34_18_
TCTAGCAACACATCACTGCTACCCAAGTCACGAAAATATCATGTGATCTGACAAAACCTCCTGTGATAATAATTATGTGTATAATTACCCCTTTGCCCTTA
>ECD97G401C7ZHV length=92 xy=1203_4065 region=1 run=R_2006_10_24_09_34_18_
TGTACTCGACTAGATGTCTCGTATGCTTTATGTGCAACGAGTAGGTACCAATATGATCCCGGTGATGCTCATTGGGTAGCTGTCAAGAATAT
>ECD97G401DEESV length=92 xy=1277_0733 region=1 run=R_2006_10_24_09_34_18_
AGGTTGTGTCATGTACACATCCTCAATGAGATTCCCATTAAGGAAATAAGTCTTGACAACCATCTACCATATTTTATAGTCATGATACGCAA
>ECD97G402FX0J7 length=101 xy=2320_2501 region=2 run=R_2006_10_24_09_34_18_
AAAAGGATATAAACAAATTCATGGGGTGACTATGATGAAACCTTTTCACCAGTTGCAATGCTTAAATCTGTTCAGATTTTACTTGTTATCGCTGCATATCA
>ECD97G401CY4D2 length=105 xy=1103_0104 region=1 run=R_2006_10_24_09_34_18_
CTTTTAATGGTTGTCCAGTTACGGACAACGTTGGATCAGCAATAAAGCACTCGACTCTACATCTAGGATCCATAGTGGTTTCAGGTCGAAGAGTGGAATACACTA
>ECD97G401A5XXA length=115 xy=0360_2412 region=1 run=R_2006_10_24_09_34_18_
CCCATGGTACCTTACCATATTTCGTATTCTACTCAAGTACACCGTACCTTACGATGTTCCATAACTCACTTAAGGGCACCGTACCTTACAGTATTCCTTAATTACTCTATCTCAT
>ECD97G401B80OR length=99 xy=0805_2857 region=1 run=R_2006_10_24_09_34_18_
ATTCCTAATATATAGGTTGCTTCACCTAGATCCTTCATAGATAAGCATTTCCCCACCCAAGACTTTGCTTGTTGCAGGGTAGGGATATCGTTTCAAATA
>ECD97G401D1GN4 length=100 xy=1539_3090 region=1 run=R_2006_10_24_09_34_18_
GAAAGTTATGCAAAGTGTCATAAGTTATTCTCATGGTGATAATGGTGTATACCACTCTTCGACCTGAAACCACTATGGATCCTAGATGTAGAGTCGAGTG
>ECD97G401ASHMS length=119 xy=0207_1458 region=1 run=R_2006_10_24_09_34_18_
CCCGTGAATGAATGCTAGTTGTTGGTGTAAGCCCTAGAGGCCAATACTTTTGGTACTTGTATCGAATTATTTATTAATAATAAAAGGCATTTTTCTTTATTATGTTTGTTTAATAAAGT
>ECD97G402IQ0Y7 length=98 xy=3471_0801 region=2 run=R_2006_10_24_09_34_18_
ATTATTCTATCTCTCATCAATCCGTCCTTTGTGTGTGACCCTATAGGTTTTCGCGGCGTTGGCAATTATATTAAATCATGCATTTAACATAATAAACA
>ECD97G402HZKSJ length=92 xy=3158_2161 region=2 run=R_2006_10_24_09_34_18_
AGGTTGTGTCATGTACACATCCTCAATGAGATTCCCATTAAGGAAATAAGTCTTGACAACCATCTACCATATTTTATAGTCATGATACGCAA
>ECD97G401ARNQA length=92 xy=0197_3664 region=1 run=R_2006_10_24_09_34_18_
CATTTCAAGATCAAGGACATATAGTCCATTGTTCATTTGTGCAGTAGCATAGAATATATCATTCAAATAAATGGAGCAATAATTATTCTTTA
>ECD97G401BUXJA length=92 xy=0645_0948 region=1 run=R_2006_10_24_09_34_18_
AGGTTGTGTCATGTACACATCCTCAATGAGATTCCCATTAAGGAAATAAGTCTTGACAACCATCTACCATATTTTATAGTCATGATACGCAA
>ECD97G401BIH38 length=92 xy=0503_2726 region=1 run=R_2006_10_24_09_34_18_
GACTATGCCAAGTTTATTGATCCAAACAGCTTCCTTTGCTGCACTTAAGGCAGCAATATACTCGGCCTCAGTTGTAGAATCAGCAACTGCAT
>ECD97G401C6J89 length=115 xy=1187_3195 region=1 run=R_2006_10_24_09_34_18_
AACTGTGTGGTACCTTACCATATTTCGTATTCTACTTAAGTACATCGTACCTTACGATGTTCTACAATTCACTTAAGTGAACCGTACATTATGGTATTCCTTAGTTACTCTATCT
>ECD97G401A8QW0 length=111 xy=0392_2226 region=1 run=R_2006_10_24_09_34_18_
TCAAGGAATTCAAGAATGAAGTACAAAACCAACTAGGTAAGAATATTAAAACACTTCAATCAGATCGAGGTGGTGAATATTTAAGCCTAGAGTTTGATGACCATCTGAAAG
>ECD97G402JV707 length=92 xy=3940_1817 region=2 run=R_2006_10_24_09_34_18_
TGTTGCTCAATTTATTTGAATGATATATTCTATGCTACTGCACAAATGAACAATGGACTATATGTCCTTGATCTTGAAATGCCTATTAATAA
>ECD97G402F76JO length=114 xy=2436_1682 region=2 run=R_2006_10_24_09_34_18_
TTAATAATAAAATGCTTTTTCTTTATTACGTTTATTTAATAAAGTCCCTAGAATGGCTAGTCCGTTTAATGTATCAAGTGTGACTTGATCATGAGATCACATTAAACATAAGGA
>ECD97G401APZ59 length=97 xy=0179_0207 region=1 run=R_2006_10_24_09_34_18_
CTTTCACCTTTTCTTGTGAATGGAGACCTTGTCATCTTTCCAATTAAACAANGATTTGCATGTCTCATATGATTCATAATCAAAAGAGTCCAAGAGT
>ECD97G401BJ99F length=117 xy=0523_3937 region=1 run=R_2006_10_24_09_34_18_
GATTTGGCAAAAGGTGAAGTCGACCTACGAGTTGGTAATGGAGCAAAGGTTGTTGCCTTAGCCGTAGGAACTTATGAATTGACTCTACCCAGTGGTTTAATAATTCAGTTAAGAGAA
>ECD97G402I351P length=128 xy=3620_3595 region=2 run=R_2006_10_24_09_34_18_
TGATACATTAAATGGACTACTTATTTCAGGAACTTTATTAAACAAACATAATAAAGAAAAATCCTTTTATTATTAATAAATAATTCGATACAAGTACCAAAAGTATTGGCCTCCAGGGCTTACACCAA
>ECD97G402IEAVT length=97 xy=3326_1031 region=2 run=R_2006_10_24_09_34_18_
GTGGGATAACATTAAAGCATTAAGACTATTATGTTTGTAGACTGATGATCACATCTCATGGATCATGGATAAAGAGTTATCAAGTCTTAAACATAGG
>ECD97G402I1DVQ length=92 xy=3589_0756 region=2 run=R_2006_10_24_09_34_18_
AGGTTGTGTCATGTACACATCCTCAATGAGATTCCCATTAAGGAAATAAGTCTTGACAACCATCTACCATATTTTATAGTCATGATACGCAA
>ECD97G401A571J length=98 xy=0363_3237 region=1 run=R_2006_10_24_09_34_18_
TGGGATAACATTAAAGCATTAAGACTATTATGTTTGTAGACTGGTGATCACATCTCATGGATCATGGATAAAGAGTTATCAAGTCTTAAACATAGGTA
>ECD97G402I5SQL length=103 xy=3639_1835 region=2 run=R_2006_10_24_09_34_18_
CATGATGAGTCACGCTGATCTTCCAAACTCCTTTTGGGGACATGCACTATTGACAACAGCTTACACACTTAACCGTGTTCCATCCAAAAAGGTTGAGAAGACG
>ECD97G401APBFZ length=96 xy=0171_0925 region=1 run=R_2006_10_24_09_34_18_
TTTTGTCAGATCACATGACATTTTCGTGACTTGGGTAGCAGTGATGTGTTGCTAGATACCGCTCACTGTTTATTATGTTAAATGCGTGATTTAATA
>ECD97G401AUSCB length=92 xy=0233_2153 region=1 run=R_2006_10_24_09_34_18_
TGTTGCTCAATTTATTTGAATGATATATTCTATGCTACTGCACAAATGAACAATGGACTATATGTCCTTGATCTTGAAATGCCTATTAATAA
>ECD97G401AS02W length=117 xy=0213_2086 region=1 run=R_2006_10_24_09_34_18_
ATCTTCATGGTAATTTTTGTTGGTGTACGCCCTAGAGGCCAATACTTTTTGGTACTTGTATCGAATTATTTATTAATAATAAAAGGCATTTTCTTTATTATGGTTGATTAATAAAGT
>ECD97G402IFK9N length=95 xy=3340_3801 region=2 run=R_2006_10_24_09_34_18_
AGATCACATGACATTTTCGTGACTTGGGTAGCAGTGATGTGTTGCTAGATACCGCTCACTGTTTATTATGTTAAATGCGTGATTTAATATAATTG
>ECD97G402JI7A7 length=110 xy=3792_0561 region=2 run=R_2006_10_24_09_34_18_
ACCTGAAGTTGAAGTCTCTACTCCATTCTTCTTATCTTCCAGGTACTTTGGGCAGTTTCTTTTCCAGTGTCCGGTCTTACCGCAATAGAAGCAGGTGCCTTCCTTTGCTA
>ECD97G401B6VWM length=93 xy=0781_1652 region=1 run=R_2006_10_24_09_34_18_
ATCACATGACATTTTCGTGTCTTGGGTAGCAGTGATGTGTTGCTAGATACCGCTCACTGTTTATTATGTTAAATATGTGATTTAATATAATTG
>ECD97G401ALAJQ length=113 xy=0125_1556 region=1 run=R_2006_10_24_09_34_18_
ATTTCGTATTCCACTTAAGTGCACCGTACCTTACGATGTTCCTTAATTATTCTATCTCTCATCAATCCGTCCTTTGTGTGTGACCCTATAGGTTTTCGCGACGTTGGCAATTA
>ECD97G401CYGMF length=99 xy=1095_2069 region=1 run=R_2006_10_24_09_34_18_
AGTAAAACAATATGGATTCATCAAGAACGAAGATGAGCCTTGTGTCTACAAGAAGGTTAGTGGGAGCATGATCGTTTTCCTGGTATTATATGTAGATGA
>ECD97G402I7VYX length=117 xy=3663_1031 region=2 run=R_2006_10_24_09_34_18_
AATATAATTTCCAACGCCGCGAAACCTATAGGGTCACACACAAAGGACGGATTGATGAGAGATAGAATAATTAAGGAACATCGTAAGGTACGGTGTACTTAAGTAGAATACGAAATA
>ECD97G402GYPE5 length=92 xy=2738_2207 region=2 run=R_2006_10_24_09_34_18_
CCATCTGCCATATTTCATAATCATGATATGCGGCGATAGCAAGTAAAATCCGAACAGATTTAAGCATTGCAACTGGTGAAAAGGTTTCATCA
>ECD97G401DW4EE length=100 xy=1490_1268 region=1 run=R_2006_10_24_09_34_18_
ATACTTTAAGAATAGTGTCCTTATGTTTAATGCGTTCTCATGATTAAGTCACACTTAATACATTAAACGGACTATCTATTCTAGGGATTTTATTAATCAA
>ECD97G402IVTE8 length=97 xy=3525_3106 region=2 run=R_2006_10_24_09_34_18_
TTGTAGACTGATGATCACATCTCATGGATCATGGATAAAGAGTTATCAAGTCTTAAACATAGGTATGAATATTAGGAGTAATATTTATACCGGATTG
>ECD97G402IDHDZ length=116 xy=3316_3765 region=2 run=R_2006_10_24_09_34_18_
ATAACAGTTCTCTAACTGAATTATTAAACCACTAGGTAAAGTCAATACATAAGTTCCTACGGCTAAAGCAACAACCTTTGCTCCATAGCCAACTCGTAGGTCAACTTCACCTTTTG
>ECD97G402HM3XS length=92 xy=3016_2078 region=2 run=R_2006_10_24_09_34_18_
CCATCTGCCATATTTCATAATCATGATATGCGGCGATAGCAAGTAAAATCCGAACAGATTTAAGCATTGCAACTGGTGAAAAGGTTTCATCA
>ECD97G401CAH7M length=96 xy=0822_2592 region=1 run=R_2006_10_24_09_34_18_
GTATAAATATTACTCCTAATATTCATACCTATGTTTAAGACTTGATAACTCTTTATCCATGATCCATGAGATATGATCATCAGTCTACAAACATAA
>ECD97G401BHFX7 length=92 xy=0491_2413 region=1 run=R_2006_10_24_09_34_18_
ATGGATTCATCAAGAATGAAGATGGGCCTTGTGTCTACAAGAAGGTTAGTGGGAGCATGATCGTCTTCCTGGTATTATATGTAGATGACATA
>ECD97G401AZ7F0 length=104 xy=0295_1054 region=1 run=R_2006_10_24_09_34_18_
AATATTAAGAGTAATATTTATACCGGATTGACCCGCTATGAGAATACTATATAGAACGTTATACAAAGTGTCATAAGTTATTCTCATGGTGATAATAGTGTATT
>ECD97G402HWZ4Y length=112 xy=3129_0864 region=2 run=R_2006_10_24_09_34_18_
TGGTGTATACCACTCTTCGACCTAAAACCACTATGGACCCTAGATGTAGAGTCGAGTGCTTTATTGCTGATCCAACGTTGTCCGTAACTGGATAACCATAAATACTTTTGTA
>ECD97G401ASY10 length=104 xy=0212_3558 region=1 run=R_2006_10_24_09_34_18_
GTGATAATAATTATGTGTATAATTACCTTTTGCCTTATGTCTATATTTGAACAACAAGGCATAGACCGTGTCATCCGTTGTCCAGTTCAATATTGGCCCATAGA
>ECD97G402GKYE3 length=111 xy=2581_3757 region=2 run=R_2006_10_24_09_34_18_
TACTAAACCTATGGGCATTAGGGGTATGCCTGATTGGCTCTAGTGCTAGTGGGAGATTGTTGGTGTAAGCCCTAGAGGCCAATACTTTTGGTACTTGTATCGAATTATTTA
>ECD97G401BDV3V length=92 xy=0451_0569 region=1 run=R_2006_10_24_09_34_18_
AAGTATCCATAGTCGAGCTTTAGTGTGAAGTGGGATAACATTAAAGCATTAAGACTATTATGTTTGTAGACTGATGATCACATCTCATGGAT
>ECD97G401BMA4B length=97 xy=0547_0057 region=1 run=R_2006_10_24_09_34_18_
ACTAAAGGACTCATTCTTGATATGTGGAGGTCTGGAAGAGTTGGCTGTAATTGGATACACCGATGCTAGCTTCCAGACAGATAAGGATGACTTTAGA
>ECD97G402IEPBO length=109 xy=3330_3362 region=2 run=R_2006_10_24_09_34_18_
ACATACCTATAAGGCAAGACTGGTTGCAAAAGGATATAAACAAATTCATGCGGTTGACTATGATGAAACCTTTTCACCAGTTGTAATGCTTAAATCTGTTCGGATTTTA
>ECD97G402FRYVF length=106 xy=2251_3001 region=2 run=R_2006_10_24_09_34_18_
ACGGTGCACTTAAGTGGGAGACGAAATATGGTAAGGTACCAAATACTTAAGTGATTTTGGCATATTATGAGATATGGGCCAAAATGCACTTAAGTGGGCTTTTTGG
>ECD97G401BKSR6 length=97 xy=0529_3364 region=1 run=R_2006_10_24_09_34_18_
TCCATATATCAAGAATGAGTCTTTAGTCCTTCTCAAATACTTAAGGATATTCTTGACAGCTACCCAATAAGCATCATCGGGATCATATTGGTACCTA
>ECD97G402FZQGM length=106 xy=2340_0804 region=2 run=R_2006_10_24_09_34_18_
TGAACTTTTCAAAAGACTCTGATTTGTGTTTCATTAAATACACATAACCATATCTACTGAAATCATCAGTAAATGTGATGAAGTACTGAAAACCTCCTCTGGTTGG
>ECD97G402FYGWT length=108 xy=2325_3211 region=2 run=R_2006_10_24_09_34_18_
TATATTTGTTTAATAAAGTCCCTAGAATAGCTAGTCCATTTAATGTATCAAGTGTGACTTAATCATGAGATCACATTAAACATAAGGACACTATTCTTAAAGTATCCG
>ECD97G402HJ540 length=101 xy=2983_0130 region=2 run=R_2006_10_24_09_34_18_
GGATTGACCCGCTATGAGAATACTATATAGAAAGTTATGCAAAGTGTCATAAGTTATTCTCATGGTGATAATGGTGTATACCACTCTTCGACCTGAAACCA
>ECD97G402GKEQJ length=105 xy=2575_2825 region=2 run=R_2006_10_24_09_34_18_
ATGTCTATGGGCCCAATATTGAACTGGACAAGGATGACACGGTCTATACCTTGTGTTCAATATAGACATAAGGGAAAGGGGTAATTATACACATAATTATTATCA
>ECD97G402HGYML length=98 xy=2946_1979 region=2 run=R_2006_10_24_09_34_18_
AGAAGAAATCGAACCCTGTTAGACATGGTCCGATCCATGATGAGTCACGTCGATCTTCCAAACTCCTTTTGGGGACATGCACTATTGACAGCAGCTTA
>ECD97G402GJPJ6 length=102 xy=2567_2964 region=2 run=R_2006_10_24_09_34_18_
AGATCTTGTTTAATTGGAAAGATGACAAAGTCTCCATTCACAGGAAAAGGTGAAAGAGCTAATAATCTTTTGGCCCTCATACATACTGATGTATGTGGACCA
>ECD97G402FT1F7 length=94 xy=2275_1349 region=2 run=R_2006_10_24_09_34_18_
GCAATTATATTAAATCACGCATTTAACATAATAAACAGTGAGCGGTATCTAGCAACACATCACTGCTACCCAAGACACGAAAATGTCATGTGAT
>ECD97G401CIWH4 length=124 xy=0918_1146 region=1 run=R_2006_10_24_09_34_18_
GGAAATAAAAATCCTTTTCTAGGAAACCTCCAGGTTGAGCGACAAACACTTTGCCTTCAGAAGGATTGTAGAAGTAATACTCTCTTGTTTCTTTAAGGATACCCCACAAATAAGCATTTGTCAG
>ECD97G401BW1QX length=92 xy=0669_1415 region=1 run=R_2006_10_24_09_34_18_
AGGTTGTGTCATGTACACATCCTCAATGAGATTCCCATTAAGGAAATAAGTCTTGACAACCATCTACCATATTTTATAGTCATGATACGCAA
>ECD97G401BO2TY length=93 xy=0578_2308 region=1 run=R_2006_10_24_09_34_18_
ATTGACAATTATATTAAATCACGTATTTAACATAATAAATAGTGAGCGGTATCTAGCAACATATCACTGCTACCCAAGACACGAAAATGTCAT
>ECD97G402FZYW4 length=92 xy=2342_3574 region=2 run=R_2006_10_24_09_34_18_
TGTTGCTCAATTTATTTGAATGATATATTCTATGCTACTGCACAAATGAACAATGGACTATATGTCCTTGATCTTGAAATGCCTATTAATAA
>ECD97G402HS663 length=121 xy=3085_3613 region=2 run=R_2006_10_24_09_34_18_
AATGCTTATTTGTGGGGTATCCTAAAGAAACAAGAGGATATTATTTCTACAATCCTTCTGAGGGCAAAATGTTTGTCGCTCGAACCTGAGTTTTCCTAGAGAGGGATTTTATTTCCAAAGG
>ECD97G401BQWMZ length=104 xy=0599_1577 region=1 run=R_2006_10_24_09_34_18_
AGTGTTTGTCGCTCGAACTGGAGTTTTCCTAGAAAATGATTTTATTTCCAAAGGAATCAGTGGGAGGAAAGTAGAGCTTGAAGAAATTCAAGAATCACAAAGCA
>ECD97G401ASXKO length=102 xy=0212_1638 region=1 run=R_2006_10_24_09_34_18_
TTTGTTTTAATAAAGTCCCTAGAATAGCTAGTCCGTTTAATGTATCAAGTGTGACTTGATCATGAGATCACATTAAGCATAAGGACACTATTCTTAAAGTAT
>ECD97G401AVYET length=104 xy=0246_3427 region=1 run=R_2006_10_24_09_34_18_
ATACACTATTATCACCATGAGAATAACTTATGACACTTTACATAACTTTCTATATAGTATTCTCATAGCGGGTCAATCCGGTATAAATAATTACTCTTAATATT
>ECD97G401AHPYA length=101 xy=0084_2832 region=1 run=R_2006_10_24_09_34_18_
ACTGTCTTTATGGTTATCCAGTTACGGACAATGTTGGATCAGCAACAAAGCACTCGACTCTACATCTAGGATCCATAGTGGTTTCAAGTCGAAGAGTGGTA
>ECD97G401AYFKI length=99 xy=0275_0192 region=1 run=R_2006_10_24_09_34_18_
CCATGAGACGTGATCATCAGTCTACAAACATAATAGTCTCCATGCTTTAATGTTATCCCATTTCATAATAAAGCTTGACTACGGACACTTTAAGAATAG
>ECD97G402JQHHU length=91 xy=3875_0384 region=2 run=R_2006_10_24_09_34_18_
TTAAGCCTAGAGTTTGATGACCATCTGAAAGAGTGTGGGATCCGATCCAAACTTACTCCTCCTGGAACACCCCAATGGAATGGTGTATCTG
>ECD97G402JFK6D length=108 xy=3750_3939 region=2 run=R_2006_10_24_09_34_18_
GCTGCTTCACCTAGGTCCTTCATAGAAAAGCATTTCCCCAACCCAAGACTTTACTTGTTGCAGGGTAGGGATATCGATTCCAATGAGTAATATGTCACCTACATATAA
>ECD97G401CHVEZ length=93 xy=0906_2233 region=1 run=R_2006_10_24_09_34_18_
AATTATACACATAATTATTATCACAGGAGGTTTTGTCAGATCACATGACATTTTCGTGACTTGGGTAGCAGTGATGTGTTGCTAGATACCGCT
>ECD97G402JEGPQ length=104 xy=3738_0652 region=2 run=R_2006_10_24_09_34_18_
CTGTTTATTATGTTAAATGCGTGATTTAATATAATTGCCAACATCATGAAAACCTACAGGGTCACACACAAAGGACGGATTGATGAGAGATAGAGTAACTAAGG
>ECD97G401CH96N length=95 xy=0911_0893 region=1 run=R_2006_10_24_09_34_18_
ATATAGTATTCTCATAGGGGGTCAATCCGGTATAAATATTACTCCTAATATTCATACCTATGTTTAAGACTTGATAACTCTTTATCCATGATCCA
>ECD97G402GCCDT length=103 xy=2483_3359 region=2 run=R_2006_10_24_09_34_18_
ACTTTGGGCAGTTCCTCTTCCAGTGTCCGGTCTTACCGCAATGGAAGCAGGTGCCTTCTTTTGCTATGCCTCCACTAGGCTTCAAAGCAGCAGTGGGTCTGGG
>ECD97G402JXCKK length=97 xy=3953_1106 region=2 run=R_2006_10_24_09_34_18_
CATGACTCATCATGGATCGGACCATGTCTAACAGGGTTCGATTTCTTCTCTCAGATACACCATTCCATTGGGGTGTTCCAGGAGGAGTGAGTTGGGA
>ECD97G402JVVOD length=105 xy=3936_2187 region=2 run=R_2006_10_24_09_34_18_
AATACCAGGAAAACGATCATGCTCCCACTAACCTTCTTGTAGACACAAGGCTCATCTTAGTTCTTGATGAATCCATATTGTTTTACTGTTTCATCAAAATAAAGA
>ECD97G402I3LNT length=121 xy=3614_1751 region=2 run=R_2006_10_24_09_34_18_
GCCCACTTAAGTGTATTTTGGCCCATATCTCATAATATGCCAAAATTACTTAAGTATTTGGTACCTTACCATATTTCGTATTCTACTTAAGTACATCGTACCTTACGATGTTCCTTAGTTA
>ECD97G402G3I5S length=110 xy=2793_2094 region=2 run=R_2006_10_24_09_34_18_
AATTTGCCCATCCTACGTAACAGGATAAATGTCTATGGGCCCAATATTGAACTGGACAAGGATGACACGGTCTATACCTTGTGTTCAATATAGACATAAGGGCAAAAGGG
>ECD97G402JIH12 length=101 xy=3784_0600 region=2 run=R_2006_10_24_09_34_18_
CCTTTGTGTGTGACCCTATAGGTTTTCGCGACGTTGGCAATTATATTAAATCACGCATTTAACATAATAAACAGTGAGCGGTATCTAGCAACACATCACTG
>ECD97G402HHNHH length=118 xy=2954_1427 region=2 run=R_2006_10_24_09_34_18_
GGACTTTATTAATCAACCATAATAAAGAGAATGCCTTTTATTATTCGATACAAGTACCAAAATGTATTGGCCTCTAGGGCTTACACCAACAGTTTCTTCATAAATTGGTAAAAGATGT
>ECD97G401CHIYZ length=111 xy=0902_2489 region=1 run=R_2006_10_24_09_34_18_
TGAGTTAAATCCAACTTACCTTTGGGATTGTCGATTAGGCCACATAAATGAGAAACACATTTCCAAACTCCATAAAAATGGACTCTTGGACTCTTTTGATTATGAATCATA
>ECD97G401EAKNF length=112 xy=1643_2169 region=1 run=R_2006_10_24_09_34_18_
ATTATAAGATATGGGCCAAAATACACTTAAGTGGGCTTTTTAGCTTGAAGCCCACACAAGTGGTTCTATAAATAGAACCCTTGGGTAGAAGCATTGTCACTCTTGCATTCCG
>ECD97G402I2QO7 length=99 xy=3604_2585 region=2 run=R_2006_10_24_09_34_18_
CAACTCATTAGGTTTCATCCTTTTAGTATTAATGTTATAAATAGGCATTTCAAGATCAAGGACATATAGTCCATTGTTCATTTGTGCAGTAGCATAGAA
>ECD97G401EJ3A8 length=91 xy=1751_3890 region=1 run=R_2006_10_24_09_34_18_
TCATACCTATGTTTAAGACTTGATAACTCTTTATCCATGATCCATGAGATGTGATCATCAGTCTACAAACATAATAGTCTTAATGCTTTAA
>ECD97G402I1ZVU length=96 xy=3596_0600 region=2 run=R_2006_10_24_09_34_18_
GGATCCATAGTGGTTTCAGGTCGAAGAGTGGAATACACTATTATCACCATGAGAATAACTTATGACACTTTGCATAACTTTCTATATAGTATCTCA
>ECD97G401ETG0T length=109 xy=1858_3291 region=1 run=R_2006_10_24_09_34_18_
ACCACTCTTCGACCTGAAACCACTATGGACCCTAGATGTAGAGTCGAGTGTTTTATTGCTGATCCAACGTTGTCCGTAACTGGATAACCATAAAGAGAGTTGATGGGTA
>ECD97G401D6N9X length=105 xy=1599_0467 region=1 run=R_2006_10_24_09_34_18_
TGATTTAATATAATTGCCAATGTCGCGAAAACCTACAGGGTCACACACAAAAGGACAGATTGATGAGAGATAGAGTAACTAAGGAACATCGTAAGGTACGGTGCA
>ECD97G402G82V0 length=107 xy=2856_2894 region=2 run=R_2006_10_24_09_34_18_
TTCTCTTAGATACACCATTCCATTGGGGTGTTCCAGGAGGAGTAAGTTGGGATAGGATCCCACACTCTTTCAGATGGTCATCAAATTCTAGGCTTAAATACTCACCA
>ECD97G402FTD28 length=104 xy=2267_3842 region=2 run=R_2006_10_24_09_34_18_
CATTTGTGCAGTAGCATAGAATATATCATTCAAATAAATTGAGCAACAATTGTTCTTTATTATAAATGAAAACCAAACTTGTCCAAACAAGAAATGGAATAATA
>ECD97G401EDVK5 length=126 xy=1681_0663 region=1 run=R_2006_10_24_09_34_18_
TTCTACTTTCCTCCCACTGATTCCTTTGGAAATAAAATCCCTTTCTAGGAAAACTCAAGTTCGAGCGAACAAACACTTTGCCCTCAGAAGGATTGTAAGAAATAATATCCTCTTGTTTCTTTAGGA
>ECD97G402ISDAL length=106 xy=3486_1979 region=2 run=R_2006_10_24_09_34_18_
CATCGTACATTACGGTATTCCTTAATTACTCTATCTCTCATCAATCCGTCCTTTGTGTGTGACCCTATAGGTTTTCGCGGCATTGGCAATTATATTAAATCACGTA
>ECD97G402G8UED length=107 xy=2854_0083 region=2 run=R_2006_10_24_09_34_18_
TGGAAGATCGGCGTGACTCCTCATGGATCGGACCATGTCTAACAGGGTTCGATTTCTTCTCTCAGATACACCATTCCATTGGGGTGTTCCAGGAGGAGTAAGTTGGG
>ECD97G402FP3BK length=100 xy=2230_1470 region=2 run=R_2006_10_24_09_34_18_
TATGATAACAATGGTGCTATCGCACAAGCTAAGGAGCCTAGATCTCACCAACGATCCAAACACATACTTAGACGTTGTATGAAAATATGTAAAGTACCTA
>ECD97G402H3DK6 length=104 xy=3201_3320 region=2 run=R_2006_10_24_09_34_18_
TTTATCCTGTTACGCAGGATGGGCAAATTCCATCTAGGACACTCATGTCCCTCAGCATGCTTTGTGGAGTACCCATCAACCGTCTTTATGGTTATCCAGTTACG
>ECD97G401D7XR1 length=99 xy=1613_2095 region=1 run=R_2006_10_24_09_34_18_
ATTTATACAGGATTGACCCGCTATGAGAATACTATATAGAAAGTTATGCAAAGTGTCATAAGTTATTCTCATGGTGATAATGGTGTATACCACTCTTCG
>ECD97G402G3GFB length=99 xy=2792_2645 region=2 run=R_2006_10_24_09_34_18_
GACGTTGGCAATTATATTAAATCACGCATTTAACATAATAAACAGTGAGCGGTATCTAGCAACACATCACTGCTACCCAAGACACGAAAATGTCATGTG
>ECD97G401EEKTW length=96 xy=1689_0610 region=1 run=R_2006_10_24_09_34_18_
TATAAATATTACTCTTAATATTCATACCTATGTTTAAAGACTTGATAACTCCTTATCCGTGATCCATGAGATGTGATCATCAGTCTATATACATAA
>ECD97G402ID3PO length=105 xy=3323_4026 region=2 run=R_2006_10_24_09_34_18_
GAGTGACCTAGGTGGAATTTTCCCATCCTGCGTAACAGGATAAATGTCTATGGGCCCAATATTGAACTGGACAAGGATGACACGGTCTATGCCTTGTGTTCAATA
>ECD97G402HHRHV length=95 xy=2955_2529 region=2 run=R_2006_10_24_09_34_18_
AAACAGTATGAATTCATCAAGAATGAAGGTGAGCCTTGTGTCTACAAGAAGGTTAGCGGGAGCATGACCGTCTTCCTGATATTATATGTAGATGA
>ECD97G402H719U length=104 xy=3255_0752 region=2 run=R_2006_10_24_09_34_18_
ACAGCTTACACACTTAACCGTGTTCCATCCAAAAGGGTTGATAAGACACCATATGAGATATGGAGTGGTAAGAGACCACATATGTCTTACATGAAGATTTGGGG
>ECD97G402GXMYP length=97 xy=2726_1519 region=2 run=R_2006_10_24_09_34_18_
CGAAGCATGCTGAGGGACATGAGTGTCCTAGATGGAATTTGCCAATCCTGCGTAACAGGATAAATGTCTATGGGCCCAATATTGAACTGGACAAGGG
>ECD97G401CTPEB length=104 xy=1041_1345 region=1 run=R_2006_10_24_09_34_18_
GGACACTATTCTTAAAGTATCCGTAGTCGAGCTTTAGTGTGAAGTGGGATAACGTTAAAGCATTAAGACTATTATGTTTGTAGACTGATGATCACATCTCATGG
>ECD97G401DYJP4 length=97 xy=1506_2250 region=1 run=R_2006_10_24_09_34_18_
AGTTAAATCCAACTTACCTTTGGCATTGTCGATTAGGCCACATAAATGAGAAACGCATTTCCAAACTCCATAAAGATGGACTGTTGGACTCTTTTTG
>ECD97G402G0BDD length=107 xy=2756_3583 region=2 run=R_2006_10_24_09_34_18_
GAAGCAAAATTCCAAGTCTCTACTTGAATTTCTGTCTGAGTGGATTGGAGACACAATGCTTCTACCCAAGGGGTTCTATTTATAGAACCACTTGTGTGGGCTTCAAG
>ECD97G402IMRTM length=115 xy=3422_3016 region=2 run=R_2006_10_24_09_34_18_
ATTATATTAAATGTGTGATTTAATGTAATTGCCAACGTCGCGAAAACCTATAGGGTCACACACAAAGGACGGATTGATGAGAGATAGAGTAACTAAGGAATACCGTAAGGTACGG
>ECD97G401D4UEN length=104 xy=1578_1117 region=1 run=R_2006_10_24_09_34_18_
TGGAATACACTATTATCACCATGAGAATAACTTATGACACTTTTGCATAACTTTCTATATAGTATTCTCATAGCGGGTCAATCCGGTACAAATATTACTCTTAA
>ECD97G401CYQVD length=95 xy=1098_3063 region=1 run=R_2006_10_24_09_34_18_
TTTAACATAATAAACAGTGAGCGGTATCTAGCAACACATCACTGCTACCCAAGTCACGAAAATGTCATGTGATCTGACAAATCCTCCTGTGATAA
>ECD97G401CQD5S length=105 xy=1003_2462 region=1 run=R_2006_10_24_09_34_18_
GTCTTGGTTGGGGAAATGCTTTTCTATGAAGGACCTAGGTGAAGCAGCCTATATATTAGGAATCAGAATCTATAGAGATAGATCACAAAAACTGCTTGGCCTACG
>ECD97G402GE3TD length=100 xy=2515_1151 region=2 run=R_2006_10_24_09_34_18_
TCAGGTCGAAGAGTGGAATACACTATTATCACCATGAGAATAACTTATGACACCTTGCATAACTTTCTATATAGTATTCTCATAGCGGGTCAATCCGGTA
>ECD97G401EC296 length=109 xy=1672_0844 region=1 run=R_2006_10_24_09_34_18_
TTCACATTAAAGCTCGACTACGGATGCTTTAAGAATAATGTCCTTATGTTTAATGTGTTCTCATGATTAAGTCACACTTAATACATTAAACGGACTATCTATTCCAGGG
>ECD97G402HX664 length=95 xy=3142_3422 region=2 run=R_2006_10_24_09_34_18_
TGTCACCCTTGTCCAGTTCAATATTGGGCCCATAGACATTTATCCTGTTAAGCAGGATTGGCAAATTCCATCTAGGACACTCATGTCCCTCAGCA
>ECD97G401EGVPE length=94 xy=1715_1520 region=1 run=R_2006_10_24_09_34_18_
TATGCAAAGTGTCATAAGTTATTCTCATGGTGATAATAGTGTATACCACTCTTCGACCTGAAACCACTATGGATCCTAGATGTAGAGTCGAATG
>ECD97G401D5RG9 length=96 xy=1588_3019 region=1 run=R_2006_10_24_09_34_18_
ATTCTATCTCTCATCAATCCGTCCTTTGTGTGTGACCCTATAGGTTTTCGCGGCGTTGGCAATTATATTAAATCATGCATTTAACTATAATAAACA
>ECD97G401C9M6T length=109 xy=1222_3603 region=1 run=R_2006_10_24_09_34_18_
ACGCTGTTCCTTAGTTACTCTATCTCTCATCAATCCGTCCTTTGTGTGTGACCCTATAGGTTTTCACGGCATTGGCAATTATATTAAATCACGTATTTAACATAATAAA
>ECD97G402FON9F length=91 xy=2214_0833 region=2 run=R_2006_10_24_09_34_18_
CATAATTCATAGCATTGTGGATCCCATTGGTCTCTATTGTGATAACAATGGTGCTATCGCACAAGCTAAGGAACCTAGATCTCACCAACGA
>ECD97G401CI6MD length=97 xy=0921_1971 region=1 run=R_2006_10_24_09_34_18_
TATTTAACATAATAAATAGTGAGCGGTATCTAGCAACACATCACTGCTACCCAAGACACAAAAATGTCATGTGATCTGACAAATCCTTTTGTGATAA
>ECD97G402F4YI6 length=100 xy=2399_2880 region=2 run=R_2006_10_24_09_34_18_
CCCAAATCTTCATGTAAGACATATGTGGTTTCTTACCACTCCATATCTCATATGGTGTCTTCTCAACCTTTTTTGGATGGAACACGGTTAAGTGTGTAAG
>ECD97G401DBQN5 length=104 xy=1246_3123 region=1 run=R_2006_10_24_09_34_18_
CTTGGTTAGCAGTGATGTGTTGCTAGATACCGCTCACTGTTTATTATGTTAAATACGTGATTTAATATAATTGCCAACGTCGCGAAAACCTATAGGGTCACACA
>ECD97G402GZFWF length=101 xy=2746_3757 region=2 run=R_2006_10_24_09_34_18_
ATATTTATACCGGATTGACCCGCTATGAGAATACTATATAGAAAGTTATGCAAAGTGTCATAAGTTATTCTCATGGTGATAATAGTGTATACCACTCTTCG
>ECD97G401BNQCH length=91 xy=0563_0911 region=1 run=R_2006_10_24_09_34_18_
ACAGCTACCCAATGAGCATCACCAGGATCAAATTTGTACCTACTCGTTGCACTCAAAGCATACGAGACATCTGGTCGAGTACATAACATGG
>ECD97G401DGJFA length=91 xy=1301_1732 region=1 run=R_2006_10_24_09_34_18_
TTAAGCCTAGAGTTTGATGACCATCTGAAAGAGTGTGGGATCCGATCCAAACTTACTCCTCCTGGAACACCCCAATGGAATGGTGTATCTG
>ECD97G402GSVIS length=101 xy=2672_0514 region=2 run=R_2006_10_24_09_34_18_
AATAGCTAGTCCGTTTAATGTATCAAGTGTGACTTGATCATGAGATCACATTAAACATAAGGACACTATTCTTAAAGTATCCGTAGTCGAGCTTTATTGTG
>ECD97G402F08YX length=95 xy=2357_1815 region=2 run=R_2006_10_24_09_34_18_
ACCTTTTCCTGTGAATGGAGACTTTGTCATCTTTCCAATTAAACAAGATCTGCATGTCTCATATGATTCATAATCAAAAGAGTCCAAGAGTCCAT
>ECD97G402IXXOR length=126 xy=3549_3641 region=2 run=R_2006_10_24_09_34_18_
TTGATACATTAAACGGACTAGCTATTCTAGGGACTTTATTAAACAAACATAATAAAGAAAAATGCCTTTTATTATTAATAAATAATTCGATACAAGTACCAAAAGTATTGGCCTCTAGGGATTACA
>ECD97G402F9PU3 length=103 xy=2453_3741 region=2 run=R_2006_10_24_09_34_18_
GCTGCTTCACCTAGGTCCTTCATAGAAAAGCATTTCCCCAACCAAGACTTTACTTGTTGTAGGGTAGGGACATCGTTTCCAATGAGTAATATGCCATATACAT
>ECD97G401C2MMP length=99 xy=1142_3967 region=1 run=R_2006_10_24_09_34_18_
CCGTTTAATGTATCAAGTATGACTTAATCATGAGATCACATTAAACATAATGACACTATTCTTAAAGTATCTGTAGTCAAGCTTTATTGTGAAGTGGGA
>ECD97G402HNQRI length=111 xy=3023_2988 region=2 run=R_2006_10_24_09_34_18_
GGACATGGATGGTAAGGTACGATACCTATAAGGAAAGACTGGTTGCAAAAGGACTATAAACAAAATTCATGGGATTGACTATGATGAAACCTTTTCACCCAGTTGCAATGA
>ECD97G401BTV1P length=105 xy=0633_1515 region=1 run=R_2006_10_24_09_34_18_
TGGCATATTATAAGATATGGGCCACATACACTTGAGTGGGCTTTTTTTTAGCTTGCAGCCCACACAAGTGGTTCTATAAATAGAACCCTTGTGTAGAAGCATTTG
>ECD97G401EC25D length=112 xy=1672_0671 region=1 run=R_2006_10_24_09_34_18_
AATATAATTGCCAATGCCGCAAAAACCTACAGGGTCACACACAAAAGGACGGATTGATGAGAGATAGAATAACTAAGGAATACCGTAATATACGGTGTACTTAAGTGAATTG
>ECD97G401B578X length=96 xy=0773_3759 region=1 run=R_2006_10_24_09_34_18_
ATGTATGAGTCACCTTTTTCTATGAATGAGGACTTTTTCATCTTTCCAATTAAGCAATATTTGCAGGTCTCATATGATTCATAATCAAAAAGAGAT
>ECD97G401DNP9E length=91 xy=1383_1312 region=1 run=R_2006_10_24_09_34_18_
TTCCTTTGCTGCACTTAAGGCAGCAATATACTCGGCCTCAGTTGTAGAATCAGCAACTGCATCTTGCGTTGAACTTTTCAAGCTCACAGTG
>ECD97G401CDXC2 length=99 xy=0861_2452 region=1 run=R_2006_10_24_09_34_18_
ATAGAAAGTTATGCAAAGTGTCATAAGTTATTCTCATGGTGATAATAGTGTATACCACTCTTCGACCTGAAACCACTATGGATCCTAGATGTAGAGTCG
>ECD97G401CGZ3G length=107 xy=0896_2602 region=1 run=R_2006_10_24_09_34_18_
ATAATGGTGTATACCACTCTTCGACCTAAAACCACTATGGATCCTAGATGTAGAGTCGAGTGCTTTGTTGCTGATCCAACGTTGTCCGTAATTGGATAACCATAAAG
>ECD97G401BUCDU length=122 xy=0638_2208 region=1 run=R_2006_10_24_09_34_18_
TCTTATTGGCTCTAGTGCTAGTGGGAAATTATTGGTGTAAGCCCTAGAGGCCAGTACTTTTGGTACTTGTATCGAATTATTTATTAATAATAAAAGGCTTTTTCTTTATTATGTTTGTTCAA
>ECD97G401BW7PS length=102 xy=0671_0958 region=1 run=R_2006_10_24_09_34_18_
TTATCAAATCTTAAACATAGGTATGAATATTAAGAGTAATATTTATACTGGATTGACCCGCTATGAGAATACTATATAGAATGTTATGCAAAGTGTCATTAG
>ECD97G401B96YP length=101 xy=0819_0303 region=1 run=R_2006_10_24_09_34_18_
GTTTTGCTTAAACGGTGGCGCTGTGAGCTGGAAAAGTTCAAAGCAAGATACAGTTGCTGATTCTACAACCGAGGCCGAGTATATTGCTGCCTCAAGTGCAG
>ECD97G401ELDTS length=102 xy=1766_2734 region=1 run=R_2006_10_24_09_34_18_
CCAAGTCACGAAAATGTCATGTGATCTGACAAAACCTCCTGTGATAATAATTATGTGTATAATTACCCCTTTGCCTTANGTCTATATTGAACATAAGGTATA
>ECD97G402IWEPY length=108 xy=3532_2036 region=2 run=R_2006_10_24_09_34_18_
ATATAGGCTTCTTCACCTAGGTCCTTCATAGAAAAGCATTTCCCCAACCAAGACTTTACTTGTTGCAGGGTAGGGACATCGTTTCCAATGAGTAATATGTCATCTATA
>ECD97G401BI66F length=99 xy=0511_2437 region=1 run=R_2006_10_24_09_34_18_
TTTTCATTTATAATAAAGAACAATTGTTGCTCAATTTATTTGAATGATATATTTTATGCTACTGCACAAATGAACAATGGACTATATGTCCTTGATCTT
>ECD97G401A5X0X length=103 xy=0360_2543 region=1 run=R_2006_10_24_09_34_18_
AATTATATGTATAATTACCCTTTTGCCCTTATGTCTATATTGAACACAAGGCATATACCGTGTCATCCTTGTCCAGTTCAATATTAGGCCCATAGACATTTAT
>ECD97G401CRL1I length=99 xy=1017_1988 region=1 run=R_2006_10_24_09_34_18_
GGTATCTAGCAACACATCACTGCTACCCAAGTCACGAAAATGTCATGTGATCTGACAAAACCTCCTGTGATAATAATTATGTGTATAATTACCCCTTTG
>ECD97G401EKNC6 length=91 xy=1758_1208 region=1 run=R_2006_10_24_09_34_18_
TCTTGAGGATGTGTACATGATACATCCTAAAGGATTTGACATACTAGAAGAAGCTCAAAAGATATGTAAGTTACAAAGATCAATCTATGGA
>ECD97G401BZ1LK length=95 xy=0703_1926 region=1 run=R_2006_10_24_09_34_18_
ATATAGTATTCTCATAGCGGGTCAATCCAGTATAAATATTACTCCTAATATTCATACCTATGTTTAAGACTTGATAACTCTTTATCCATGATCCA
>ECD97G402JSYZP length=91 xy=3903_1683 region=2 run=R_2006_10_24_09_34_18_
TATTCTTGACAGCTACCCAATGAGCATCACCGAGATCAGATTGGTACCTACTCGTTGCACTTAAAGCATATGAGACATCCAGTCGAGTACA
>ECD97G401D4594 length=95 xy=1582_0122 region=1 run=R_2006_10_24_09_34_18_
TCCAGTATAAATATTACTCTTAATATTCATACCTATGTTTAAGACTTGATAACTCTTTATCCATGATCCATGAGATGTGATCATCAGTCTACAAA
>ECD97G401DHAFI length=118 xy=1309_3964 region=1 run=R_2006_10_24_09_34_18_
TTATTTACTAATAAAAAAGGATTTTCTTTATTATATTTGTCTAATAAAGTCCCTAGAATAGATAGTCCGTTTAATGTATCAAGTGTGATTTAATCATGAGATCACATTAAACATAAGG
>ECD97G402IF9O1 length=107 xy=3348_2691 region=2 run=R_2006_10_24_09_34_18_
ATTTGGGGTTGCGAGGTTTATGTGAAACGACAAATTTCAACTAAGCTTGAGCCCAAATCTGACAAATGCTTATTTGTGGGGTATCTTAAAGAAACAATAAGGTATTA
>ECD97G402GEWKA length=102 xy=2512_4040 region=2 run=R_2006_10_24_09_34_18_
CTATTATCACCATGAGAATAACTTATGACACTTTTCATAACTTTCTATATAGTATTCTCATAGCGGGTCAATCCGGTATAAATATTACTCTTAATATTCATA
>ECD97G401CWWUJ length=100 xy=1077_3513 region=1 run=R_2006_10_24_09_34_18_
AGGTACTTTACATATTTTCACACAACGCCTAAGTATGTGTTTGGATCGTTGGTGAGATCTAGGCTCCTTAGCTTGTGCGATAGCACCATTGTTATCATAA
>ECD97G401A9LY5 length=91 xy=0402_1519 region=1 run=R_2006_10_24_09_34_18_
ATCACATCTCATGGATCATGGATAAGGAGTTATCAAGTCATAAACATAAGTATGAATATTATGAGTAAAATTATACTGGATTGACCCGCTA
>ECD97G401CSOVJ length=100 xy=1029_3165 region=1 run=R_2006_10_24_09_34_18_
AATATTAAGAGTAATATTTATACTGGATTGACCCGCTATGAGAATACTATATAGAATTTTATGCAAAGTGTCATAAGTTATTCTCATGGTGATAATGGTG
>ECD97G402IP9QT length=114 xy=3462_2371 region=2 run=R_2006_10_24_09_34_18_
TCAAAAAGAAGACTGACATGGATGGTAAGGTACATACCTATAAGGCAAGACTGGTTGTAAAAGGATATAAACAAATTCATGGGGTTGACTATGATGAAACCTTTTCACCAGTTG
>ECD97G402GKLRW length=103 xy=2577_3754 region=2 run=R_2006_10_24_09_34_18_
TAAGATATGGGCCACATACACTTGAGTGGGCTTTTTAGCTTGCATCCTACATAAGTGGTTCAATAAATAGAACCCTTGTGTAGAAGCATTTCACTTGATGAAA
>ECD97G402HIZWE length=118 xy=2969_2732 region=2 run=R_2006_10_24_09_34_18_
CACATACAAAGGACGAATTGATTAGAGATAGAGTAACTAAGGAACACCGTAAGGTACGGTGCACTTAAGTGAATTGTAGAACATCGTAAGGTACGGTGAACTTAAGTAGAATACGAAA
>ECD97G401BAQF7 length=99 xy=0415_0725 region=1 run=R_2006_10_24_09_34_18_
ATGGGCAAATTCCATCTAGGTCACTCATGTCCCTCAGCATGCTTCGTGGAGTACCCATCAACTGTCTTTATGGTTATCCAGTTACGGACAACGTTGGAT
>ECD97G402JREMK length=106 xy=3885_2362 region=2 run=R_2006_10_24_09_34_18_
TAATTACCCTTTTGCCCTTATGTCTATATTGAACACAAGACATAGACCGTGTCATCCTTGTCCAGTTCAATATTGGGCCCAAAGACATTTATCCTGTTATGCAGGA
>ECD97G401A6L2C length=98 xy=0368_0930 region=1 run=R_2006_10_24_09_34_18_
TACTTGAGCAGGTTGCTCTTCCATAACCACTTGTGTTTCCTGCTCTAATTCCTCCATAGGTGTATCGATGCTTTGTGATTCTTGAATTTCTTCAAGCT
>ECD97G401A3D3U length=101 xy=0331_2200 region=1 run=R_2006_10_24_09_34_18_
CACTATGGACCCTAGATGTAGAGTCGAGTGCTTTATTGTTGATCAAACGTTGTCCGTAACTGGATAACCATAAAGACAGTTGATGGGTACTCCACGAAGCA
>ECD97G401BME51 length=108 xy=0548_1207 region=1 run=R_2006_10_24_09_34_18_
ACTGCTAGCCATGTTAAGAACTGCTGAGCAGAATCTGAAGTCAAAAGGGAAGTCCATTCTAATGATCGGAAATGGAAAGAGACAAAACAAAAGACCCACTAAGAAAGG
>ECD97G402HF41J length=92 xy=2937_0501 region=2 run=R_2006_10_24_09_34_18_
TTCATACCTATGTTTAAGACTTGATAACTCTTTATCCATGATCCATGAGATGTGATCATCAGTCTACAAACATAATAGTCTTAATGCTTTAA
>ECD97G402HK7GG length=93 xy=2994_3438 region=2 run=R_2006_10_24_09_34_18_
TAACATTAAAGCATTAAGACTATTATGTTTGTAGACTGATGATCACATCTCATGGATCATGGATAAAGAGTTATCAAGTCTTAAACATAGGTA
>ECD97G401BFH2V length=91 xy=0469_1973 region=1 run=R_2006_10_24_09_34_18_
TTAAGCCTAGAGTTTGATGACCATCTGAAAGAGTGTGGGATCCGATCCAAACTTACTCCTCCTGGAACACCCCAATGGAATGGTGTATCTG
>ECD97G401BKDFG length=106 xy=0524_3946 region=1 run=R_2006_10_24_09_34_18_
GTTTCATCAAAACGAAGATTCCAGCTTCTGGAAGCTTGCTTCAATCCATAGATTGACCTTTGTAACTTACATATCTTTTGGGCTTCTTCTGGTATGTCAAATCCTT
>ECD97G402JXE8A length=102 xy=3954_0456 region=2 run=R_2006_10_24_09_34_18_
ACAAGTACCAAAATGTATTGGCCTCTAGGGCTTACACCAACAATCTCCCACTAGCACTAGAGCCAATCAGGCATACCCCGTATGCCCATTGATCTAGTATGG
>ECD97G401B4HZW length=103 xy=0754_0906 region=1 run=R_2006_10_24_09_34_18_
AGGTTTTCGCGACATTAGCAATTATATTAAATCACGTATTTAACATAATAAACAGTGAGCGGTATCTAGCAACACATCACTGCTACCCAAGACACGAAAATGT
>ECD97G401BZEA7 length=103 xy=0696_0417 region=1 run=R_2006_10_24_09_34_18_
TTGCATAACTTTTCTATATAGTATTCTCATAGCGGGTCAATCCGGTATAAATATTACTCCTAATATTCATACCTATGTTTAAGACTTGATAACTTTTTATCCA
>ECD97G402JPHX4 length=100 xy=3863_3466 region=2 run=R_2006_10_24_09_34_18_
CATTAAACATAAGGACACTATTCTTAAAGTATCCATAGTCGAGCTTTATTGTGAAGTGGGATAACATTAAAGCATTAAGACTATTATGTATATAGACTGA
>ECD97G402HYG9R length=113 xy=3146_0093 region=2 run=R_2006_10_24_09_34_18_
GTGTTCCTTATTTACTCTATCTATCATCAATTCTTCCTTTTGTGTGTGACCCTGTAGGTTTTCGCGACATTGACAATTATATTAAAATCACGTATTTAACATAATAAACAGTG
>ECD97G402FM77O length=106 xy=2197_3010 region=2 run=R_2006_10_24_09_34_18_
GTCAGATTTGGGCTCAAGCTTAGTTGAAATTTGTCGTTTCACATAAACTTCGCAACCCCAAATCTTCATGTAAGACATATGTGGTTTCTTACCACTTCATATCTCA
>ECD97G402JVLUO length=91 xy=3933_1742 region=2 run=R_2006_10_24_09_34_18_
CATAATTCATAGCATTGTGGATCCCATTGGTCTCTATTGTGATAACAATGGTGCTATCGCACAAGCTAAGGAACCTAGATCTCACCAACGA
>ECD97G402GT9D8 length=107 xy=2687_3710 region=2 run=R_2006_10_24_09_34_18_
CCAGTTCGAGCGACAAACACTTTGCCCTCAGAAGGATTGTAGAAGTGATACCCTCTTGTTTCTTTAGGATACCCCACAAATAAGCATTTGTCAGATTTGGGCTCAAG
>ECD97G401A4MV9 length=91 xy=0345_2903 region=1 run=R_2006_10_24_09_34_18_
TTAAGCCTAGAGTTTGATGACCATCTGAAAGAGTGTGGGATCCGATCCAAACTTACTCCTCCTGGAACACCCCAATGGAATGGTGTATCTG
>ECD97G402GVYZU length=99 xy=2707_1624 region=2 run=R_2006_10_24_09_34_18_
ATTAAACATAAGGACACTATTCTTAAAGTATCCGTAGTCGAGCTTTATTGTGAAGTGGGATAATATTAAAGCATTAAGACTATTATGTTTGTAGACTGA
>ECD97G402IYGQZ length=98 xy=3555_3769 region=2 run=R_2006_10_24_09_34_18_
AAACAAATTCATGGGGTTGACTATGATGAAACCTTTTCACCAGTTGCAATGCTTAAATCTGTTCGGATTTTACTTGCTATCGCTGCATATCATGATTA
>ECD97G402JO14W length=104 xy=3858_3454 region=2 run=R_2006_10_24_09_34_18_
GGGTCCATAGTGGTTTCAGGTCGAAGGGTGGTATACACCATTATCACCATGAGAATAACTTATGACACTTTGCATAACATTCTATATAGTATTCTCATAGCGGG
>ECD97G402GE244 length=100 xy=2515_0278 region=2 run=R_2006_10_24_09_34_18_
CAATGAATGCTTCTGCACAAGGGTTCTATTTATAGAACCACTTGTGTGGGCTTCAAGCTAAAAGCCCACTTAAGTGTATTTTGGCTCATATCTTATAATA
>ECD97G402JTHRK length=101 xy=3909_1438 region=2 run=R_2006_10_24_09_34_18_
AGAAATTTATGCAAAGTGTCATAAGTTATTCTCATGGTGATAATGGTGTATACCACCCTTCGACCTGAAACCACTATGGACCCTAGATGTAGAGTCGAGTG
>ECD97G401DEC5R length=103 xy=1276_2701 region=1 run=R_2006_10_24_09_34_18_
ACTTAATCATGAGAACACATTAAACATAAGGACACTATTCTTAAAGTATCTGTAGTCGAGATTTAGTGTGAAGTGGGATAACATTAAAGCATTAAGACTATTA
>ECD97G401BAQPJ length=102 xy=0415_1061 region=1 run=R_2006_10_24_09_34_18_
ATTAAATATGGCAAATGGATGTCAAAACTGCTTTCCTTAATGGGAATCTTCTTGAGGATGTGTACATGACACAGCCTGAAGGATTTTACATACCAGAAGAAG
>ECD97G402JMPDC length=120 xy=3832_0094 region=2 run=R_2006_10_24_09_34_18_
TTATTTATTAATAATAAAAGGCTTTTTCTTTATTATGTTTGTTTAATAAAGTTCCTAGAATATCTAGTCCATTTAATTATCAAGTGTGACTTAATCTTGAGATCACATTAAACATAAGGA
>ECD97G402F0UOZ length=91 xy=2352_3793 region=2 run=R_2006_10_24_09_34_18_
TTAAGCCTAGAGTTTGATGACCATCTGAAAGAGTGTGGGATCCGATCCAAACTTACTCCTCCTGGAACACCCCAATGGAATGGTGTATCTG
>ECD97G401AHCBF length=105 xy=0080_1545 region=1 run=R_2006_10_24_09_34_18_
GGAGTTTTCTTAGAAAAGGATTTTATTTCCAAAGAAACCAGTGGGAGGAAAGTAGAGCTTGAAGAAATTCAAGAATCACAAAGCATCGATACACCTATGGAGGAA
>ECD97G402FZVAG length=120 xy=2341_2966 region=2 run=R_2006_10_24_09_34_18_
GTTTATTATGTTAAATGCGTGATTTAATATAATTGCCAACGTCGCGAAACCTACAGGGTCACACACAAAGGACGGATTGATGAGAAATAGAGTAACTAAGGAACACCGTAAGGTACGGTG
>ECD97G402I3Q15 length=98 xy=3616_0555 region=2 run=R_2006_10_24_09_34_18_
ATAGAATGTTATGTGCAAAGTGTCATAAGTTATTCTCATGGTGATAATGCTGTATACCACCCTTTGACCTGAAACTATTATGGACCCTAGATGTAGAG
>ECD97G401C58CR length=111 xy=1184_0057 region=1 run=R_2006_10_24_09_34_18_
GTCATACATTACGGTATTCCTTAGTAACTCTATCTCTCATCAATCCGTCCTTTTGTGTGTGACCCTGTAGGTTTTCGTGGCATTGGCAATTATATTAAATCACGTATTTAA
>ECD97G402H6NY2 length=103 xy=3239_1100 region=2 run=R_2006_10_24_09_34_18_
CAAGCTTAGTTGAAGTTTGTCGTTTCACATAAACTTCGCAACCCCAAATCTTCATGTAAGACATATGTGGTTTCTTACCACTCCATATCTCACATGGTGTCTT
>ECD97G402GGZLS length=111 xy=2536_2990 region=2 run=R_2006_10_24_09_34_18_
GGGCCCAATATTGAACTGGACAAGGATGACACGGTCTATGCCTTGTGTTCAATATAGACATAAGGGTAAAAGGGTAAATGTACACATAAGTATTATCACAAAAGGATTTGT
>ECD97G402GLR69 length=106 xy=2591_1395 region=2 run=R_2006_10_24_09_34_18_
TTATGTTTGTTTAATAAAGTCCCTAGAATAGCTAGTCCGTTTAATGTATCAAGTGTGACTTAATCATGATATCACATTAAACATAAGGACATTATTCTTAAAGTAT
>ECD97G402GZ303 length=104 xy=2754_2261 region=2 run=R_2006_10_24_09_34_18_
ATAAAGCTCGACTACGGATACTTTAAGAATAATGTCCTTATGTTTAATGTGCTCTCATGATTAAGTCACACTTGATACATTAAACGGACTATCTATTCTAGGGA
>ECD97G402FW6OC length=100 xy=2311_0634 region=2 run=R_2006_10_24_09_34_18_
CTATTATGATAACAATGGTGTTATCGCACAAGCTAAAGAGCCTAGATCTCACCAACGATCCAAACACATACTTAGACGTTGTGTGAAAATATGTAAAGTA
>ECD97G401AOIS2 length=114 xy=0162_0676 region=1 run=R_2006_10_24_09_34_18_
CAATGGAGCAAAGGTTGTTGCTTTTAGCCGTAGGAACTTATGTATTGACTTTACCTAGTGGTTTAATAATTCAGTTAGAGAACTGTTATTATGTACCTGTAATTAGCAAGAATA
>ECD97G401AJ5C8 length=97 xy=0112_1434 region=1 run=R_2006_10_24_09_34_18_
GGGATAACATTAAAACATTAAGACTATTATGTTTGTAGACTGATGATCACATCTCATGGATCATGGATAAAGAGTTATCAAGTCTTAAACATAGGTA
>ECD97G402HLXFG length=105 xy=3003_0234 region=2 run=R_2006_10_24_09_34_18_
ATATCTATATTGAACACAAGGCATAGACCGGTGTCGATCCTTGTCCAGTTCAATTTTGGGCCCATAGACATTTATTCTGTTACGCGGGATGGGGCAAAATTCCAT
>ECD97G401CQNXS length=114 xy=1006_2846 region=1 run=R_2006_10_24_09_34_18_
ACAATTGTTCTTTATTATAAATGAAAACCACACTTGTCCAAACAAGAAACAGAAATAATATTCCTGCTAATTGCAGGTACATAATAACAGTTCTCTAACTGAATTATTAAACCA
>ECD97G401A4GSG length=91 xy=0343_3182 region=1 run=R_2006_10_24_09_34_18_
CCTAATATTCATACCTATGTTTAAGACTTGATAACTCTTTATCCATGATCCATGAGATGTGATCATCAGTCTACAAACATAATAGTCTTAA
>ECD97G401AKRDH length=91 xy=0119_1283 region=1 run=R_2006_10_24_09_34_18_
ACAGCTACCCAATGAGCATCACCAGGATCAAATTTGTACCTACTCGTTGCACTCAAAGCATACGAGACATCTGGTCGAGTACATAACATGG
>ECD97G401BHG50 length=95 xy=0491_3990 region=1 run=R_2006_10_24_09_34_18_
ATGATCACATCTCATGGATCATGGATAAGGAGTTATCAAGTCTTAAACATAGGTATGAATATTAAGAGTAATATTTATACTGGATTGACCCGCTA
>ECD97G401AQGVO length=104 xy=0184_1378 region=1 run=R_2006_10_24_09_34_18_
ATGAGATCCCATTAAACATAAGGACAATATTCTTAAAGTATCAGTAGTCGAGCTTTGTTGTGAAGTGGGATAACATTAAAGCATTAAGACTATTATGTATATAG
>ECD97G401BQ6M5 length=104 xy=0602_2255 region=1 run=R_2006_10_24_09_34_18_
CCACACTCTTTCAGATGGTCATCAAACTCTAGGCTTAAATACTCACCACCTAGATCTGATCGAAGAGTTTTAATATTCTTACCTAGTTGGTTTTGTACTTCATT
>ECD97G402HPECN length=91 xy=3042_2389 region=2 run=R_2006_10_24_09_34_18_
TTAAGCCTAGAGTTTGATGACCATCTGAAAGAGTGTGGGATCCGATCCAAACTTACTCCTCCTGGAACACCCCAATGGAATGGTGTATCTG
>ECD97G402F4KWX length=110 xy=2395_1615 region=2 run=R_2006_10_24_09_34_18_
ACTCACTTGTTTATTATGTTAAATGTGTGATTTAATATAATTGCCAACGTCGCGAAAACCTACAGGGTCACACACAAAGGACGGATTGATGAGAGATAGAGTAACTAAGG
>ECD97G401A8CPO length=99 xy=0388_0202 region=1 run=R_2006_10_24_09_34_18_
AGCTTGACTACAGATACTTTAAGAATAGTGTCCTTATGTCTAATGTGATCTCATGATTAAGTCATACTTGATACATTAAACGGACTAGCTATTCTAGGG
>ECD97G402FUGQN length=95 xy=2280_0685 region=2 run=R_2006_10_24_09_34_18_
GTATCCGTAGTCGAGCTTTATTGTGAAGTGGGATAACATTAAAGCATTAAGACTATTATGTTTGTAGACTGATGATCACATCTCATGGATCATAG
>ECD97G401A56PP length=101 xy=0363_1515 region=1 run=R_2006_10_24_09_34_18_
ACTATTGACAGCAGCTTACACACTTAACCGTGTTCCATCCAAAAAGGTTGAGAAGACACTATATGAGATATGGAGTGGTAAGAAACCACATATGTATTACA
>ECD97G402FJLBN length=116 xy=2156_1313 region=2 run=R_2006_10_24_09_34_18_
GTTTAATGTGATCTCATGATTAAGTCATACTTGATACATTAAACGGACTAGCTATTCCAGGGACTTTATTAAACACACATAATAAAGAAAAGCCTTTTATTATTAATAAATAATTG
>ECD97G401BE2J1 length=99 xy=0464_2335 region=1 run=R_2006_10_24_09_34_18_
TTAAATCACGTATTTAACATAATAAACAGTGAGCGGTATCTAGCAACACATCACTGCTACCCAAGACACGAAAATGTCATGTGATCTGACAAATCCTTA
>ECD97G401AJQSQ length=95 xy=0107_3032 region=1 run=R_2006_10_24_09_34_18_
ATAAGTTATTCTCATGGTGATAGTGGTGATCAAACATTGTATGGACCCTAGATGTAGAGTCGATTGCTTTATTGATGATCAAACATTGTCCGTAA
>ECD97G402JVBDL length=101 xy=3930_0455 region=2 run=R_2006_10_24_09_34_18_
ACATTCTATATAGTATTCTCATTAGCGGGTTCAATCCAGTATAAATATTACTCTTAATATTCATACCTATGTTTAAGACTTGATAACTCTTTATCCATGAT
>ECD97G402J5X97 length=112 xy=4051_1085 region=2 run=R_2006_10_24_09_34_18_
TGTGTTTCCTGCTCTAATTCCTCCATAGGTGGATCAATGCTTTGTGATTCTTGAATTTCTTCAAGCTTTACTTTCCTCCCACTGATTCCTTTGGTAAATAAAAATACATTTT
>ECD97G402GE6P3 length=98 xy=2516_0825 region=2 run=R_2006_10_24_09_34_18_
ATTAGGAGTAATATTTATACTAGATTGACCCACTATGAGAATTACTACATAGAATGTTATGCAAAGTGTCATAAGTTATTCTCATGGTGNTAGTGGTG
>ECD97G401E2K4C length=103 xy=1962_2522 region=1 run=R_2006_10_24_09_34_18_
CCTTGTGTTCAATATAGACATAAGGGCAAAAGGGTAATTATACACATAATTATTATCACAGATGGTTTTGTCAGATCACTTGACATTTTCGTGTCTTGGGTAG
>ECD97G402I2J9D length=108 xy=3602_2431 region=2 run=R_2006_10_24_09_34_18_
ATCACTTAAGCGTGTGGTACCTTACCATATTTCATTCCATTTAAGTGCACCGTACCTTACGGTGTTCCTTAGTTGCTCTATCTCTCATCAATCCGTCCTTTGTGTGTG
>ECD97G401ET1AV length=94 xy=1865_0901 region=1 run=R_2006_10_24_09_34_18_
TCAAAGGACTCTGATTTGTGTTTCATTAAATACACATAACCATATCTACTGAAATCATCAGTGAATGTGATGAAGTACTGAAAACCTCCTCTGG
>ECD97G402I16AK length=115 xy=3598_0714 region=2 run=R_2006_10_24_09_34_18_
CATTACCATATTTCGTATTCTACTTAAGTACATTGTACCTTACGATGTTCTACAATTCACTTAAGTGCACCGTACCTTACGGTGTTCCTTAGTTATTCTATCTCCCATCAATCCG
>ECD97G401E34OA length=115 xy=1980_0792 region=1 run=R_2006_10_24_09_34_18_
TTATGTTTGTTTAATAAAGTCCTTAGAATAGCTAGTCTGTTTAATGTATCAAGTGTGACTTAATCATGGGATCCTATTAAACATAAGGACATTATTCTTAAAGTATCCGTAGTAG
>ECD97G402JMZM6 length=111 xy=3835_1120 region=2 run=R_2006_10_24_09_34_18_
TGGTTTTGTACTTCATTCTTCAATTCCTTGAACTTTTCAAAGGACTTTGATTTGTGTTTCATTAAATACACATAACCATATCTACTGAAATCATCAGTAAATATGGTGAAG
>ECD97G401EFYAH length=101 xy=1704_3271 region=1 run=R_2006_10_24_09_34_18_
TACATCTAGGGTCCACAGTGGTTTCAGGTCGAAGAGTGGTATACACCATTATCACCATGAGAATAACTTATGACACTTTGCATAACTTTCTATATAGTATT
>ECD97G401EK4DP length=99 xy=1763_2779 region=1 run=R_2006_10_24_09_34_18_
ATATATTTTGGTACTTGTATCGAATAATAAAAGGCATTCTCTTTATTATGGTTGATTAATAAAGTCCCTGGAATAGATAGTCCGTTTAATGTATTAAGT
>ECD97G402JO5JM length=106 xy=3859_3776 region=2 run=R_2006_10_24_09_34_18_
AATACACTTAAGTGGGCCTTTTAGCTTGAAGCCCACACAAGTGGTTCTATAAATAGAACTCTTGTGCAGAAGCATTCATTGCGGTTGCATTATTTTTGTTTTCTCT
>ECD97G401ESOZD length=90 xy=1849_3815 region=1 run=R_2006_10_24_09_34_18_
AGAATATTAAAACTCTTCGATCAGATCGAGGTGGTGAGTATTTAAGCCTAGAGTTTGATGACCATCTGAATGATGGCCATACTAGAGCAA
>ECD97G401ELA3O length=111 xy=1765_3298 region=1 run=R_2006_10_24_09_34_18_
TGATTGGCTCTAATTCTAGTGGGAGATTGTTGGTGTAAGCCCTAGAGGCCAATAATTTTGGTACTTGTATCGAATTATTTATTAATAATAAAAGGCTTTTTCTTTATTATG
>ECD97G401EOPY6 length=102 xy=1804_2800 region=1 run=R_2006_10_24_09_34_18_
AAATGTCTATGGGCCCAATATTGAACTGGACAAGGATGACATGGTATATGCCTTGTGTTCAATATAGACATAAGGGCAAAAGGGTAATTGTACACATAAGTA
>ECD97G402IL5UK length=122 xy=3415_3210 region=2 run=R_2006_10_24_09_34_18_
AAAAGAGAACGGAATAATATTCCTGCTAATTGCGGGTACATAATAACAGTTCTCTAACTGAATTATTAAACCACTAGGTAAAGTCAATACATAAGTTCTTACGGCTAAAGCAACAACCTTTG
>ECD97G401ES5F2 length=98 xy=1855_0576 region=1 run=R_2006_10_24_09_34_18_
AAAATGTCATGTGATCTGACAAATCCTTTTGTGATAATACTTATGTGTATAGTTACCCTTTTTCCCTTATGTCTATATTGAACACAAGGCATAGACCG
>ECD97G402JBTNF length=101 xy=3708_0329 region=2 run=R_2006_10_24_09_34_18_
GAACTTAAGTGTTTTTGGCATATTATAAGATATGGGCCATATACACTTGAGTGGGCTTTTTAGCTTGCAACCCACACAAGTGGTTCTATAAATAGAACCCT
>ECD97G401D0CEV length=94 xy=1527_0069 region=1 run=R_2006_10_24_09_34_18_
ACTCTTCTGATTATGAATCATATGAGACATGCAGATCTTGTTTAATTGGAAAGATGACAAAGTCTCCATTCACAGGAAAAGGTGAAAGAGCTAA
>ECD97G402GT399 length=110 xy=2686_1183 region=2 run=R_2006_10_24_09_34_18_
TATGGTAAGGTACCATGAGCTTAAGTGATTTTGGGCATATTATAAGATATGGGCCAGAATACACTTAAATGGGCTTTTTAGCTTGAAGCCCACACAAGTGGTTCTATAAA
>ECD97G401E03SD length=96 xy=1945_3035 region=1 run=R_2006_10_24_09_34_18_
ATGAGAATACTATATAGAAAGTTATGCAAGGTGTCATAAGTTATTCTCATGGTGATAATAGTGTATTCCACTCTTCGACCTGAAACCACTATGGAT
>ECD97G402HXTY9 length=97 xy=3138_2675 region=2 run=R_2006_10_24_09_34_18_
GACTGATGATCACATATCATGGATCATGGATAAAGAGTTATCAAGTCTTAAACATAGGTATGAATATTAGGAGTAATATTTATACCGGATTGACCCG
>ECD97G401D8III length=120 xy=1620_0296 region=1 run=R_2006_10_24_09_34_18_
AACTAAGCTTGAGCCAAAATCTGACAAATGCTTATTTATGGGATATCCTAAAGAAAAAAGAGGGTATTACTTCTACAATCCTTCTAAGGGAAAAATGTTTGTCGCTCGAACTAGAGTTTT
>ECD97G401DUU8X length=92 xy=1464_2591 region=1 run=R_2006_10_24_09_34_18_
CGCGCTTTAGTGTGAAGTTGGATAACTATTAAAGCATTAAGACTATTATGTTTGTAGACTGATGATCACATTCTCATGGATCATGGATAAGG
>ECD97G401EYZPA length=100 xy=1921_2732 region=1 run=R_2006_10_24_09_34_18_
TAGACATTTATCCTGTTACGCAGGATGGGCAAATTCCATCTAGGACACTCATGTCCCTCAGCATGCTTTGTGGAGTACCCATTAACTGTCTTTATGGTTA
>ECD97G401CVTSV length=109 xy=1065_2061 region=1 run=R_2006_10_24_09_34_18_
ATGCGTTTCTCATTTATGTGGCCTAATCAACAATGCCAAAGATAAGTTGGATTTAACTTATTAGGTTTCATTCTTTTAGTATTAATGTTATAAATAGGCATTTCAAGAT
>ECD97G401ENK7J length=103 xy=1791_3213 region=1 run=R_2006_10_24_09_34_18_
GTGTTGCTAGATACCGCTCACTGTTTATTATGTTAAATACGTGATTTAATATAATTGCCAACGCCGCGAAAACCTATAGGGTCACACACCAAGGACGGATTGA
>ECD97G402H1WUU length=124 xy=3185_0516 region=2 run=R_2006_10_24_09_34_18_
GGGTATGCCTAATTGGCTCTAGTGCTAGTGGGAGATTGTTGGTGTAAGCCCTAGAGGCCAATACTTTTGGTACTTGTATCGAATTCTTTATTAATAATAAAGGTTTTTTTCTTTATTATGTTTG
>ECD97G402FV8OP length=95 xy=2300_1639 region=2 run=R_2006_10_24_09_34_18_
GTGAGAATACTATATAGAATGTTATGCAAAGTGTCATAAGTTATTCTCATGGTGATAATGATGTATACCACCCTTCGACCTGAAACCACTATGGA
>ECD97G402G5UAS length=115 xy=2819_3346 region=2 run=R_2006_10_24_09_34_18_
ACCTTACGGTGTTCCTTAGTTACTCTATCTATCATCAATTCGTCCTTTTGTGTGTGACCCTGTAGGTTTTCGCGACATTGGCAATTATATTAAATCACGTATTTAACATAATAAA
>ECD97G402GFKOS length=121 xy=2520_2538 region=2 run=R_2006_10_24_09_34_18_
CTTGATCTTGAAATGCCTATTAATAACATTAAGTACAAAAGGGTGAAACCTAACGAGTTAAAACCAACTAGGTAATAATATTAAAACTCTTCGGATCAGATCGAAGTGGTGAGTATTTAAT
>ECD97G402HJB8I length=97 xy=2973_2336 region=2 run=R_2006_10_24_09_34_18_
CCATAGACATTTATCCTGTTACGCAGGATGGGCAAATTCCATCTAGGTCACTCATGTCCCTTAGCATGCTTCGTGGAGTACCCATCAACTGTCTTTA
>ECD97G401DX3VY length=98 xy=1501_2204 region=1 run=R_2006_10_24_09_34_18_
GAATAGATAGTCCATTTAATGTATCAAGTGTGACTTAATCATGAGATCACATTAAACATAAGGACATTATTCTTAAAGTATCCGTAGTCGAGCTTTAT
>ECD97G402GA5VZ length=103 xy=2470_1533 region=2 run=R_2006_10_24_09_34_18_
GCAAAGGAAGCTGTTTGGATCAAAAAGTTCGTTAGTGAACTTGACATAGTTCCTAGCATTGTGGATCCCATTGGTCTCTATTGTGATAACAATGGTGCTATCG
>ECD97G401DRCDZ length=119 xy=1424_2021 region=1 run=R_2006_10_24_09_34_18_
AGCAGGTGCCTTCTTTTGCTATGCCTCCACTAGGCTTTAAAGCAACAACGGTGGGTTTGGGTTTGGCAACTTCCTTGCCTTTCCCTTTATCACCCTGCTTAGTGGCCTTTTTGTTCTGT
>ECD97G402F21BG length=99 xy=2377_3290 region=2 run=R_2006_10_24_09_34_18_
ATGAGCCTGTGACCTACCAAGAGGCCATAACTGGTCCCGAGTCTGAGAAGTGGCTAGAAGCCATGAAATCTGAAATGGATTCCATGTACACAAACCAGG
>ECD97G401DVW1Q length=92 xy=1476_2428 region=1 run=R_2006_10_24_09_34_18_
TGTTATTAATAGGCATTTCAAGATCAAGGACATATAGTCCATTGTTCATTTGTGCAGTAGCATAGAATATATCATTCAAATAAATTGAGCAA
>ECD97G401C7Z1Q length=95 xy=1204_0684 region=1 run=R_2006_10_24_09_34_18_
CTCCTCCTGGAACACCCCAATGGAATGGTGTATCTGAGAGAAGAAATCGAACCCTGTTAGACATGGTCCGATCCATGATGAGTCACGCCGATCTG
>ECD97G401DEMKQ length=108 xy=1279_2616 region=1 run=R_2006_10_24_09_34_18_
TTGTTATTGAAATTAATTTATCTACTTCTACATCATGGGTATTATATACTGGATGCGGTTCTCACATTTGTACTAATGTGCAGGGGATAAAAAGGAGTAGAGATTTGG
>ECD97G401CU5NX length=119 xy=1057_3547 region=1 run=R_2006_10_24_09_34_18_
AAAAGTTCAAGGAATTCAAGAACGAAGTACAAAACCAACTAGGTAAGAATATTAAAACTCTTCGATCAGATCGAGGCGGTGATTATTTAAGCCTAAAGTTTGATGACCATCTGAAAGAG
>ECD97G401EWFDC length=90 xy=1892_1854 region=1 run=R_2006_10_24_09_34_18_
CATTAAAGCATTAAGACTATTATGTTTGTAGACTGATGATCACATCTCATGGGTCATGGATGAAGAGTTATCAAGTCTTAAACATAGGTA
>ECD97G402F4PLA length=109 xy=2396_3580 region=2 run=R_2006_10_24_09_34_18_
GTCCATTGTTCATTTGTGCAGTAGCATAGAATATATCATTCAAATAAATTGAACAACAATTGTTCTTTATTATAAATGAAAACCAAACTTGTCGAAACAAGAAACAGAA
>ECD97G402GJSYU length=97 xy=2568_3284 region=2 run=R_2006_10_24_09_34_18_
ATTCCAATAAGTAATATGTCACCTACATATAATACCAGGAATACGATCATGCTCCCACTAACCTTCTTGTAGACACAAGGCTCATCTTCGTTCTTGA
>ECD97G401DVAOP length=110 xy=1469_2119 region=1 run=R_2006_10_24_09_34_18_
ATTTAATATAATTGCCAATGCCGCGAAAACCTACAGGGTCACACACAAAAGGACGGATTGATGAGAGATAGAGCACTAAGGAACACCGTAAGGTACGGTGCACTTAAGTG
>ECD97G401B8D3V length=99 xy=0798_2265 region=1 run=R_2006_10_24_09_34_18_
GCATGCTTTGTGGAGTACCCATCAACTGTCTTTATGGTTATCCAGTTACGGACAACGTTTGATCAGCAATAAAGCACTCGACTCTACATCTAGGATCCA
>ECD97G401BY56M length=101 xy=0693_2172 region=1 run=R_2006_10_24_09_34_18_
CATTCTATATAGTATTCTCATAGCGGGTAAATCCAGTATAAATATTACTCTTAATATTCATACCTATGTTTAAGACTTGATAACTCCTTATCCATGATCCA
>ECD97G401BBPSY length=102 xy=0426_1488 region=1 run=R_2006_10_24_09_34_18_
TGTAGAATGTTATGCAAAATGTCATAAGTTATTCTCATGGTGATAATAGTGTATACCACCCTTCGACCTGAAACCACTATGGACCCTAGATGTAGAGTCGAA
>ECD97G401B37CA length=90 xy=0750_3480 region=1 run=R_2006_10_24_09_34_18_
AGAATATTAAAACTCTTCGATCAGATCGAGGTGGTGAGTATTTAAGCCTAGAGTTTGATGACCATCTGAATGATGGCCATACTAGAGCAA
>ECD97G401CY13Z length=102 xy=1102_1245 region=1 run=R_2006_10_24_09_34_18_
TATTGAACTGGACAAGGATGCACGGTCTATGCCTTGTGTTCAATATAGACATAAGGGCAAAAGGGTAATTATACACATAATTATTATCACGGAAGGTTTTGT
>ECD97G401B19SV length=98 xy=0728_3469 region=1 run=R_2006_10_24_09_34_18_
TACTATATCTCTCATCAATCCGTCCTTTGTGTGTGACCCTGTAGGTTTTCGTGACGTTGGCAATTATATTAAATCACGCATTTAACATAATAAACAGT
>ECD97G401BUQJ5 length=124 xy=0643_0099 region=1 run=R_2006_10_24_09_34_18_
TGTCTAAACAAGAAACGGAAATAATATTCCTGCTAATTGCAGGTACATAATAACAATTCTCTAACTGAATTATTAAACCACTAGGTAAAGTTAATACATAAGTTCCTACGACTAAAAGTAGAAA
>ECD97G401DIUE7 length=104 xy=1327_2801 region=1 run=R_2006_10_24_09_34_18_
CTTATGACACTTTGCATAACATTCTATATAGTATTCTTAAAGCGGGTCAATCCAGTATAAATATTACTCTTAATATTCATACCTATGTTTAAGACTTGATAACT
>ECD97G401D6UIE length=97 xy=1601_0356 region=1 run=R_2006_10_24_09_34_18_
ATGTCTATATTGAACACAAGGCATAGACCGTGTCATCCTTGTCCAGTTCTATATTGGGCCCATAGACATTTATCCTGTTACGCAGGATGGGCAAATT
>ECD97G401BUBJJ length=110 xy=0638_1117 region=1 run=R_2006_10_24_09_34_18_
AATTTCAACTAAGCTTAAGCCCAAATCTGACAAATGCTTATTTATGGGGTATCCTAAAGAAACAAGAGGATATTATTTCTACAATCCTTCTGAGGGCAAAATGTTTGTCG
>ECD97G401EVFIN length=92 xy=1881_0445 region=1 run=R_2006_10_24_09_34_18_
ATAACTCTTTATCCATGATCCATGAGATGTGATCATCAGTCTACAAACATAATAGTCTTAATGCTTTAATGTTATCCCACTTCACACTAAAG
>ECD97G402I86TR length=99 xy=3678_0317 region=2 run=R_2006_10_24_09_34_18_
ATGACATTTTCGTGACTTGGGTAGCAGTGATGTGTTGCTAGATACCGCTCACTGTTTATTATGTTAAATGCGTGATTTAATATAATTGCCAACGCCGCG
>ECD97G401CRAE3 length=90 xy=1013_3309 region=1 run=R_2006_10_24_09_34_18_
AGAATATTAAAACTCTTCGATCAGATCGAGGTGGTGAGTATTTAAGCCTAGAGTTTGATGACCATCTGAATGATGGCCATACTAGAGCAA
>ECD97G401AUHLL length=109 xy=0230_0519 region=1 run=R_2006_10_24_09_34_18_
TTCTCTCAGATACACCATTCCGTTGGGGTGTTCCAGGAGGAGTTAAGTTGGGATAGAATCCCACACTCTTTCAGATGGTCATCAAACTCTAGGCTTAAATACTCACCAG
>ECD97G402F8P4P length=94 xy=2442_2487 region=2 run=R_2006_10_24_09_34_18_
ACTCCTAATATTCATACCTACGTTTAAGACTTGATAACTCTTTATCCATGATCCATGAGATGTGATCATCAGTCTACAAACATAATAGTCTTAA
>ECD97G401EQOZ6 length=102 xy=1827_0644 region=1 run=R_2006_10_24_09_34_18_
CAAGACACGAAAATGTCATAGTGATCTGACAAAACCTCCTGTGATATAATTATGTGTATAATTACCCCTTTGCCCTTATGTCTATATTGAACACAAGGTATA
>ECD97G401C8BWK length=117 xy=1207_3762 region=1 run=R_2006_10_24_09_34_18_
GAAGTTTATGTGAAACGACAAATTTCAACTAAGCTTAAGCCCAAATCTGACCAATGCTTATTTGTGGGGGTATCCTAAAGAAACAAGAGGATATTATTTCTACAATCCTTCTGAGGG
>ECD97G401EWLNW length=115 xy=1894_1818 region=1 run=R_2006_10_24_09_34_18_
CACCTGCTTCCATTGCGGTAAGACCGGTCACTGGAAGAGGAACTGCCCAAAGTACCTGGAAGATAAGAAGAATGGAGTAGAGACTTCAACTTCAGGTATTTTTGTTATTAATTTA
>ECD97G401CPT7Y length=108 xy=0997_1196 region=1 run=R_2006_10_24_09_34_18_
ATGATCGTGCGTGTACACACTGTTGGTGTAAGCCCTAGAGGCCAATACATTTTGGTACTTGTATCGAATAATAAAAGGCATTCTCTTTATTATGGTTGATTAATAAAG
>ECD97G402FJYT7 length=104 xy=2160_2445 region=2 run=R_2006_10_24_09_34_18_
TTATGGTTATCCAGTTACGGACAACGTTAGATCAGCAATAAAGCACTCGACTCTACATCTAGGATCCATAGTGGTTTCAGGTCGAAGAGTGGTATACACCATTA
>ECD97G402GWRPB length=116 xy=2716_1965 region=2 run=R_2006_10_24_09_34_18_
TAAAAGGATGAAACCTAATGAGTTAAATCCAACTTACCTTTGGCATTGTCGATTAGGCCACATAAATGAGAAACGCATTTCTAAACTCCATAAAGATAGACTCTTGGACTCCTTTG
>ECD97G401BQ6DX length=98 xy=0602_1923 region=1 run=R_2006_10_24_09_34_18_
TAAACATAAGGACATTATTCCTAAAGTATCCGTAGTCGAGCTTTAGTGTGAAGTGGGATAACATTTAAAGCATTAAGACTATTATGTTTGTAGACTGA
>ECD97G401DY7V7 length=101 xy=1514_0805 region=1 run=R_2006_10_24_09_34_18_
AAGCATTTCCCCAACCAAGACTTTACTTGTTGCAGGGTAGGGACATCGTTTCCAATGAGTAATATGTCATCTACATATAACACCAGGAACACGATCATGCT
>ECD97G401EGUCW length=95 xy=1714_3870 region=1 run=R_2006_10_24_09_34_18_
TGTCCAGTTCAATATTGGGCCCATAGACATTTATCCTGTTATGTCAGGATGGGCAAATTCCATCTAGGACACTCATGTCCCTCAACATGCTTTGT
>ECD97G401AXERY length=103 xy=0263_1660 region=1 run=R_2006_10_24_09_34_18_
GATAGCAAGTAAAATCCGAACAGATTTAAGCATTGCAACTGGTGAAAAGGTTTCATCATAGTCAACCCCATGAATTTGTTTATATCCTTTTGCAACCAGTCTT
>ECD97G401CA7GR length=90 xy=0830_2553 region=1 run=R_2006_10_24_09_34_18_
TGGCAATTATATTAAATCACGCATTTAACATAATAAACAGTGAGCGGTATCTAGCAACACATCACTGCTACCCAAGACACGAAAATGTCA
>ECD97G401EB8MC length=103 xy=1662_2066 region=1 run=R_2006_10_24_09_34_18_
TGACACGGTCTATACCTTGTGTTCAATATAGACATAAGGGTAAAGGGGTAATTATACACATAATTATTATCACAGGAGGTTTTGTCAGATCACATGACATTTT
>ECD97G401B7BCE length=90 xy=0786_1180 region=1 run=R_2006_10_24_09_34_18_
ATATTACTCTTAATATTCATACCTATGTTTAAGACTTGATAACTCCTTATCCATGATCCATGAGATGTGATCATCAGTCTATATACATAA
>ECD97G401EVWKL length=95 xy=1886_2067 region=1 run=R_2006_10_24_09_34_18_
CAAAGTGTCATAAGTTATTCTCATGGTGATAATAGTGTATACCACTCTTCGACCTGAAACCACTATGGATCCTAGATGTAGAGTCGAGTGCTTTA
>ECD97G402JQ64S length=90 xy=3883_0842 region=2 run=R_2006_10_24_09_34_18_
TTATTGTGAAGTGAGATAACATTAAAGCATTAAAACTATTATGTATATAGATTGATGATCACATCTCATGGATCATGGATAAGGAGTTAT
>ECD97G402JMK2U length=95 xy=3830_2724 region=2 run=R_2006_10_24_09_34_18_
TTCATGTAAGACATATGTGGTTTCTTACCACTCCATATCTCATATGGTGTCTTCTCAACCTTTTTGGATGGAACACGGTTAAGTGTGTAAGCTGT
>ECD97G401BQ7XD length=119 xy=0602_3919 region=1 run=R_2006_10_24_09_34_18_
ATTTATTAATAATAAAAATGATTTTTTTGATTATGTTTGTTTAATAAAGTCCCTAGAATAACTAGTCCGTTTAATGTATCAAGTGTGACTTAATCATGAGATCCCATTAAACATAAGGG
>ECD97G402JPNO1 length=113 xy=3865_2723 region=2 run=R_2006_10_24_09_34_18_
CCAAAGTACCTGGAAGGTAAGAAGAATGGATTAGAGACTTCAACTTCAGGTATTTTTGTTATTGAAATTAATTTATCTACTTTTGCATCATGGGTATTAGATACTGGATGCGG
>ECD97G402JCZXX length=104 xy=3721_1891 region=2 run=R_2006_10_24_09_34_18_
CTTAGTTGAAATTTGTCGTTTCACATAAACTTCGCAACCCCAAATCTTCATGTAAGACATATGTGGTTTCTTACCACTCCATGTCTCATATGGTGTATTCTCAA
>ECD97G402F5Z5N length=98 xy=2411_2489 region=2 run=R_2006_10_24_09_34_18_
GAATACTATATAGAATGTTATGCAAAGTGTCATAAGTTATTCTCATGGTGATAATGGTGTATACCACCCTTCGACCTGAAACTACTATGGACCCTAGA
>ECD97G402JV81H length=113 xy=3940_3123 region=2 run=R_2006_10_24_09_34_18_
TTCTTACCTAGTTGGTTTTGTACTTCATTCTTGAATTCCTTGAACTTTTCAAAGGACTTTTATTTGTGTTTCATTAAATACACATAACCATATCTATTGAAATCATCAATGAA
>ECD97G401B4NVT length=123 xy=0756_0343 region=1 run=R_2006_10_24_09_34_18_
TATAATTGCCAACGCCGCGAAAACCTATAGGGTCACACACAAAGGACGGAATTGATAAAGAGATAGAGTAACTAAGGAACACCGTAAGGTACGGTGCACTTAAAGTGGGGAGACGAAATATGG
>ECD97G401ATSTS length=96 xy=0222_1182 region=1 run=R_2006_10_24_09_34_18_
TCGAGCTTTAGTGTGAAGTGGGATAACATTAAAGCATTAAGACTATTATGTTTGTAGACTGATGATCACATCTCATGGATCATGGATAAAGGGTTA
>ECD97G401A6MUY length=94 xy=0368_1960 region=1 run=R_2006_10_24_09_34_18_
ATTCGAGAGATAATAGATAGAGGAGATGTGAAATATGTAAAGTACCTACACTGGAAATATTGCTGACCCACTGACAAAGCCTCTTGCGCAGCAG
>ECD97G401DO18R length=100 xy=1398_2057 region=1 run=R_2006_10_24_09_34_18_
TTCGCGACGTTGGCAATTATATTAAATCACACATTTAACATAATAAACAGTGAGCGGTATCTAGCAACACATCACTGCTACCCAAGTCACGAAAATGTCA
>ECD97G401A5M7Q length=103 xy=0357_0820 region=1 run=R_2006_10_24_09_34_18_
CTAGTCTGTTTAATGTATCAAGTGTGACTTAATCATGAGATCACATTAAACATAAGGACACTATTCTTAAAGTATCCGTAGTCGAGCTTTATTGTGAAGTGGG
>ECD97G402IJPKN length=97 xy=3387_3493 region=2 run=R_2006_10_24_09_34_18_
TGATGATCACATCTCATGGATCATGGATAAAGAGTTATCAAGTCTTAAACATAGGTATGAATATTAGGAGTAATATTTATACCGGATTGACCCGCTA
>ECD97G401A6YZ8 length=98 xy=0372_1318 region=1 run=R_2006_10_24_09_34_18_
CTCCCACTTAAGTGCACCGTACCTTACGGTGTTCCTCAGTTACTCTATCTCTCATCAATCCGTCCTTGTGTGTGAGCTATAGGTTTTGTNAGCGTTGG
>ECD97G401CRC5Q length=109 xy=1014_2764 region=1 run=R_2006_10_24_09_34_18_
CAAAACCCTCCCTGTGATAATAATTATGTGTATAATTACCCCTTTGCCCTTATGTCTATATTGAACACAAGGTATAGACCGTGTCATCCTTGTCCAGTTCAATATTGGG
>ECD97G401AXEWA length=102 xy=0263_1816 region=1 run=R_2006_10_24_09_34_18_
TGATGGCCATACTAGATCTATGGGTATTAAGGGTATGCCTGATTGGCTCTAGTGCTAGTGGGAGATTGTTGGTGTAAGCCCTAGAGGCCAATACTTTTGGTA
>ECD97G401DHYAG length=90 xy=1317_2118 region=1 run=R_2006_10_24_09_34_18_
TTATTGTGAAGTGAGATAACATTAAAGCATTAAAACTATTATGTATATAGATTGATGATCACATCTCATGGATCATGGATAAGGAGTTAT
>ECD97G402JMM5O length=98 xy=3831_1322 region=2 run=R_2006_10_24_09_34_18_
ATTCCATTGGGGTGTTCCAGGAGGAGTAAGTTGGGATAGGATCCCACACTCTTTCAGATGGTCATCAAACTCTAAGCTTAAATACTCACCACCTCGAT
>ECD97G401AWFSE length=99 xy=0252_1372 region=1 run=R_2006_10_24_09_34_18_
ACTCATCATGGATCGGACCATGTCTAACAGGGCTCGATTTCTTCTCTCAGATACACCATTCCATTAGGGTGTTCCAGGAGGAGTAAGTTGGGATAGGAT
>ECD97G402JI82D length=102 xy=3792_2835 region=2 run=R_2006_10_24_09_34_18_
TCCAACTTACCTTTGGCATTGTCGATTAGGCCACATAAATGAGAAACGCATTTTCAAACTCCATAAAGATGGACTCTTGGACTCTTTTGATTATGAATCATA
>ECD97G402IEEI5 length=114 xy=3327_1663 region=2 run=R_2006_10_24_09_34_18_
AGAAGTAGAGATTTCGCAAAAGGTGAAGTTGACCTACGAGTTGGCTATGGAGCAAAGGTTGCTGCTTTAGCCGTAGGGACTTATGTATTGACTTTACCTAGTGGTTTAATAATT
>ECD97G401D16HU length=103 xy=1547_3792 region=1 run=R_2006_10_24_09_34_18_
ATAGTGGTTTCAGGTCGAAGGGTGGTATACACCACTATCACCATGAGAATAACTTATGACACTTTGCATAACATTCTATATAGTATTCTCATAACGGGTACAA
>ECD97G402IIYMD length=114 xy=3379_1331 region=2 run=R_2006_10_24_09_34_18_
ATAAAATCCTTTTCTAGGAAACTCCAGTTCGAGCAACAAACACTTTGCCCTCAGAAGGATTATAGAAGTAATACCCTCTTGTTTCTTTAGGATACCCCATAAATAAGCATTTGT
>ECD97G402IMA1I length=109 xy=3417_1748 region=2 run=R_2006_10_24_09_34_18_
TGAAGTCTCTACTCCATTCTTCTTATCTTCCAGGTACTTTTGGCAGTTTCTCTTCCAGTGTCCGGTCTTACCGCAATGGAAGAAGGTGCCTTCTTTTGCTATGCCTCCA
>ECD97G401C85T0 length=92 xy=1217_1590 region=1 run=R_2006_10_24_09_34_18_
AGCAATAAAGCACTCGACTCTACATCTAGGGTCCATAGTGGTTTCAGGTCGAAGAGTGGTATACACCATTATCACCATGAGAATAACTTATG
>ECD97G401A82EX length=106 xy=0396_0743 region=1 run=R_2006_10_24_09_34_18_
TTCCTACGGCTAAAGCAGCAACCTTTGCTCCATTGCCAACTCGTAGGTCAACTTCACCTTTTGCCAAATCTCTACTCCTTTTTAGCCCTTGCACATTGGTACAAAT
>ECD97G402JFK24 length=118 xy=3750_3822 region=2 run=R_2006_10_24_09_34_18_
GTAATGTACGACGCCCTTAAGTGAATTATAGAACATCGTAAGGTACGTTGTACTTAAGTAGAATACGAAATATGGTAAGGTACCATGCGCTTAAATGATTTTGGTATATTATAAGATA
>ECD97G401B8VNI length=106 xy=0804_0428 region=1 run=R_2006_10_24_09_34_18_
AAAGGAATCAGGGGGAGGAAAGTAGAGCTTGAAGAAATTCAAGAATCACAAAGCATCGATACACCTATGGAGGAATTAGAGCAGGAAACACAAGTAGTTGTGGAAG
>ECD97G401A9OZU length=99 xy=0403_1336 region=1 run=R_2006_10_24_09_34_18_
CACCTTTTCCTGTGAATGGGGACTTTGTCATCTTTCCAATTAAACAAGATCTGCATGTCTCATATGATTCATAAATCAAAAAGAGTCCAAGAGTCCATT
>ECD97G402HLVR2 length=95 xy=3002_2192 region=2 run=R_2006_10_24_09_34_18_
AAATATTACTCTTAATATTCATACCTATGTTTAAGACTTGATAACTCTTTATCCATGATCCATGAGATGTGATCATCAGTCTATAAACATAATAG
>ECD97G401ACV86 length=111 xy=0029_3000 region=1 run=R_2006_10_24_09_34_18_
CAAGTACTTTACTTGTTGTAGGGTAGGGATATCGTTTCCTAATGAGTAATATGTCATCTACATATAATACCAGGAAAACGACCATGCTCCCACTAACCTTCTTTGTAGACA
>ECD97G401CKTKS length=109 xy=0940_0554 region=1 run=R_2006_10_24_09_34_18_
CAATTCACTTAAGTGCACCGTACCTTACGGTGTTCCTTAGTTACTCTATCTCTCATCAATCCGTCCTTTGTGTGTGACCCTGTAGGTTTTCGCGTCATTGACAATTATA
>ECD97G401A188G length=100 xy=0318_2478 region=1 run=R_2006_10_24_09_34_18_
CTTGGGTAGCAGTGATGTGTTGCTAGATATCGCTCACTGTTTATTATGTTAAATACGTGATTTAATATAATTGTCAATGCCGCGAAAACCTACAGGGTCA
>ECD97G402HCL4O length=103 xy=2896_3958 region=2 run=R_2006_10_24_09_34_18_
TCGGCCTCGGTTGTAGAATCAGCAACTGTATCTTGCTTTGAACTTTTCCAGCTCACAGCGCCACCGTTTAAGCAAAACACATAACCAGATTGCGATCTAAAGT
>ECD97G402HRHOG length=100 xy=3066_1710 region=2 run=R_2006_10_24_09_34_18_
AGTTATCAAGTCTTAAACATAGGTATGAATATTAAGAGTAATATTTATATTGGATTGACCCGCTATGAGAATACTATATAGAATGTTATGCAAAGTGTCA
>ECD97G402G46IB length=106 xy=2812_1185 region=2 run=R_2006_10_24_09_34_18_
TTCTTCTTATCTTCTAGGTACTTTGGGCAGTTTCTCTTCCAGTGTCTGGTCTTACCGCAATGGAAGCAGGTGTCTTCCTTTGCTATGCCTCCACTAGGCTTCAAAG
>ECD97G402FU87D length=102 xy=2289_0711 region=2 run=R_2006_10_24_09_34_18_
GGACATATAGTCCATTGTTCATTTGTGCAGTAGCATAAAATATATCATTCAAATAAATTGAGCAACAATTGTTCTTTATTATGAATGAAAAACCAAACTTGT
>ECD97G402HFUIX length=108 xy=2933_3255 region=2 run=R_2006_10_24_09_34_18_
ACGGACAACGTTTAGATCAACAATAAGGCACTCGACTCTACATCTAGGGTCCATAGTGGTTTCAGGTCGAAGGGTGGTATACACCATTATCACCATGAGAATAACTTA
>ECD97G402GLIPO length=107 xy=2588_1386 region=2 run=R_2006_10_24_09_34_18_
TGTGATCTCATGATCAAGTCACACTTGATACATTAAACGGACTAGCTATTCTAGGGACTTTATTAAACAAACATAATAAAGAAAAGACCTTTTATTATTAATAAATA
>ECD97G402FW0MJ length=101 xy=2309_0985 region=2 run=R_2006_10_24_09_34_18_
CATGCTTCGTGGAGTACCCATCAACTGTCTTTATGGTTATCCAATTACGGACAACGTTGGATCAGCAATAAAGCACTCGACTCTACATCTAGGGTCCATAG
>ECD97G402GK9P3 length=100 xy=2585_2025 region=2 run=R_2006_10_24_09_34_18_
CCAGTTACGGACAACGTTGGATCAGCAATAAAGCACTCGACTCTACATCTAGGGTCCATAGTGGTTTCAGGTCGAAGAGTCGAATACACTATTATCACCA
>ECD97G402F63HJ length=95 xy=2424_0213 region=2 run=R_2006_10_24_09_34_18_
TTTATTGTGAAGTGGGATAACATTAAAGCATTAAGACTATTATGTTTGTAGACTGATGATCACATCTCATGGATCATGGATAAAGAGTTATCAAG
>ECD97G402FZHOB length=98 xy=2337_1705 region=2 run=R_2006_10_24_09_34_18_
ATGGAATTTGACCATCCTGCGTAACAGGATAAATGTCTATGGCCCCAATATTGAACTGGACAAGGATGACACGGTCTATGCCTTGTGTTCAATATAGA
>ECD97G402IAMT1 length=90 xy=3284_1927 region=2 run=R_2006_10_24_09_34_18_
CATCCATCTGCCATATTTCATAATCATGATATGCAGCGATAGCAAGTAAAGTCCGAACAGATTTAAGCATTGCAACTGGTGAAAAGGTTT
>ECD97G401ADH7Z length=117 xy=0036_2797 region=1 run=R_2006_10_24_09_34_18_
TCGTATTCTACTTAAGTACACCGTACCTTACGATGTTCTTTAATTCACTTAAGGGCACCGTACATTACGGTATTCCTTAATTACTCTATCTCTCATCAATACGTCCTTTGCGTGTGA
>ECD97G402GKIXQ length=122 xy=2577_0076 region=2 run=R_2006_10_24_09_34_18_
AATAGTGTCCTTATTTTTAATGTGATCTCATGATTAAGTCATACTTGATACATTAAACGGACTAGCTATTCTAGGGTCTTTATTAAACAAACATAATAAAGAATTTTTTTTTTATTTATTAA
>ECD97G402FU4S2 length=113 xy=2287_3204 region=2 run=R_2006_10_24_09_34_18_
ATTAAACCTAATGAGTTAAATCTAACTTACCTTTGACATTGTCGATTAGGCCACATAAATGAGAAACGCATTTCTAAACTCCATAAAGATGGACTCTTGGACTCTTTTGATTA
>ECD97G401BH4U2 length=100 xy=0499_1932 region=1 run=R_2006_10_24_09_34_18_
TTTATTGCTGATCCAACGTTGTCCGTAACTGGATAACCATAAAGACAGTTGATGGGTACTCCACAAAGCATGCTGAGGGACATGAGTGACCTAGATGGAA
>ECD97G402F49W2 length=119 xy=2403_1252 region=2 run=R_2006_10_24_09_34_18_
TACCATATTTCGTCTTCCACTTAAGTGCACCGTACCTTACGGTGTTCCTTAGTTACTCTATTTCTCATCAATTCGTCCTTTGTGTGTGACCCTATAGGTTTTCACGACGTTGGCAATTA
>ECD97G402FZK9Q length=98 xy=2338_2268 region=2 run=R_2006_10_24_09_34_18_
TGGATAACCATAAAGACAGTTGATGGGTACTCCACGAAGCATGCTGAGGGACATGAGTGTCCTAGATGGAATTTGCCCATCCTGTGTAACAGGATAAA
>ECD97G401AUEA9 length=95 xy=0229_0355 region=1 run=R_2006_10_24_09_34_18_
TCACCCTTGTCCAGTTCAATATTGGGCCCATAGACATTTATCCTATTACGCAGGATTGGCAAATTCCATCTAGGACACTCATGTCCCTCAGCATG
>ECD97G402GH9F6 length=91 xy=2551_0964 region=2 run=R_2006_10_24_09_34_18_
CATAATTCATAGCATTGTGGATCCCATTGGTCTCTATTGTGATAACAATGGTGCTATCGCACAAGCTAAGGAACCTAGATCTCACCAACGA
>ECD97G402FQN3Q length=94 xy=2236_3828 region=2 run=R_2006_10_24_09_34_18_
GAGATAATAGATAAAGGAGATGTGAAATATGTAAAGTACCTACACTTGACAATATAGTTGACCCACTGACAAAGCCTCTTGCGCAGCAGAAGCA
>ECD97G401AL7WS length=96 xy=0135_3834 region=1 run=R_2006_10_24_09_34_18_
AGTGTAGGTACTTTACATATTTTCACATCTCCTCTATCTATTATCTCTCGAATGAGATGATAACGCCTAAGTATGTGTTTGGATCGTTGGTGAGAT
>ECD97G401ASQJP length=104 xy=0210_0723 region=1 run=R_2006_10_24_09_34_18_
TGACAAATCCTTTTGTGATAATACTTATGTGTGCAATTACCCTTTTCCCTTATGTCTATATTGAACACAAGGCATAGACCGTGTCATCCTTGTCCAGTTCAATA
>ECD97G402JT12L length=112 xy=3915_3179 region=2 run=R_2006_10_24_09_34_18_
ATGGAGCAACAATTGTTCTTTATTATAAATGAAAACCAAACTTGTCCAAACAAGAACGAAAATAATATTCCTGCTAATTGCAGGTACATAATAACAGTTCTCTACTGAATTA
>ECD97G402J0H7T length=105 xy=3989_0935 region=2 run=R_2006_10_24_09_34_18_
ATAATTGTCAATGCCGCGAAAACCTATAGGGTCACACACAAAGGACGGATTGATGAGAGATAGAGTAACTAAGGAACACTGTAAGGTACGGTGCCCTTAAGTGAA
>ECD97G401E5J5Q length=94 xy=1996_1980 region=1 run=R_2006_10_24_09_34_18_
ATATTGGGCCCATAGACATTTATCCTGTTACGCAGGATTGGAAAATTCCATCTAGGACACTCATGTCCCTCAGCATGCTTCGTGGAGTATCCAT
>ECD97G401E11T8 length=89 xy=1956_2110 region=1 run=R_2006_10_24_09_34_18_
GGCATACCCCTAATGCCCATAGATCTAGTATGACCATCATGCTTCTGTTGCGCAAGAGGCTTTGTCAGTGGATCAGCAATATTGTCAAG
>ECD97G402JKHCF length=96 xy=3806_2877 region=2 run=R_2006_10_24_09_34_18_
TAAATATTACTCCTAATATTCATACCTATGTTTAAGACTTGATAACTCTTTATCCATGATCCATGAGATGTGATCATCAATCTACAAACATAATAG
>ECD97G402ISDIS length=111 xy=3486_2274 region=2 run=R_2006_10_24_09_34_18_
AATTACCCTTTTGCCCTTATGTCTATATTGAACACTAAGGTATAGACCGTGTCAGTCCTTGTCTAGTTCAATATTGGGCCCATAGACATTTATCCTGTTACGCAGGATGGG
>ECD97G402JUKM5 length=103 xy=3921_2671 region=2 run=R_2006_10_24_09_34_18_
ACAACGTTTGATCAGCAATAAAGCACTCGACTTTACATCTAGGGTCCATAGTGATTTCAGGTCGAAGGGTGGTATACACCATTATCACCATGAGAATAACTTA
>ECD97G401EKQRP length=101 xy=1759_1523 region=1 run=R_2006_10_24_09_34_18_
CCCCAACCAAGACTTTACATGTTGCAGGGTAGGGATATCGTTTCCAATGAGTAATATGTCATCTACATATAATACCAGGAACACGATCATGCTCCCACTAA
>ECD97G402I60UK length=93 xy=3653_1658 region=2 run=R_2006_10_24_09_34_18_
CTCCTAATATTCATACCTATGTTTAAGACTTGATAACTCTTTATCCATGATCCATGAGATGTGATCATCAGCCTACAAACATAATAGTCTTAA
>ECD97G402JV3OG length=107 xy=3939_0270 region=2 run=R_2006_10_24_09_34_18_
TAGTGTCCTTATGTTTAATGTGCTCTCATGATTAAGTCACACTTAATACATTAAACAGACTATCTATTCCAAGGACTTTATTAATCAACCATAATAAAAGAAAATAG
>ECD97G402IP7CJ length=106 xy=3461_3361 region=2 run=R_2006_10_24_09_34_18_
CCTTCTGTGATAATACTTATGTGTATAATTACCCTTTTGCCCTTATGTCTATATTGAACACAAGGCATAGACCGTGTCATCCTTGTCCAGTTCAATATTGGGCCCG
>ECD97G402FT22U length=103 xy=2275_3460 region=2 run=R_2006_10_24_09_34_18_
CTATATAGAATGTTATGCAAAGTGTCATAAGTTATTCTCATGGTGATAATGGTGTATACCACCCTTCGACCTAAAACCACTATGGACCCTAGATGTAGAGTCG
>ECD97G401EPADU length=104 xy=1811_0576 region=1 run=R_2006_10_24_09_34_18_
GGTCCAAACCTGGTTTGTGTACATGGAATCCATTTCAGATTTCATGGCTTCTAGCCACTTCTCAGGCTCGGGACCAGTTATGGCCTCTTGGTAGGTCACAGACT
>ECD97G401ENV6N length=107 xy=1795_1053 region=1 run=R_2006_10_24_09_34_18_
CCCTAGAATAGCTAGTCCGTTTAATGTATCAAGTATGACTTAATCATGAGATCACATTAAACAAAAGGACACTATTCTTAAAGTATCCGTAGTCGAGCTTTATTGTG
>ECD97G402IYWXR length=103 xy=3561_0173 region=2 run=R_2006_10_24_09_34_18_
GTGTGACTCATCATGGATCGGACCATGTCTAACAGGGTTCGATTTCTTCTCTCAGATACACCATTCCATTGGGGTGTTCCAGGAGGAGTAAGTTGGGATAGGA
>ECD97G401EBNPA length=125 xy=1655_3628 region=1 run=R_2006_10_24_09_34_18_
TGAATACTAAGTACTGTTGGTGTAAGCCATAGAGGCCAATACTTTTGGTACTTATATTGAATTATTTATTAATAATAAAAGGCTTTTTCTTTATTATGTTTGTTTAATAAAGTCCCTAGCAAGTG
>ECD97G402GHZPG length=118 xy=2548_0626 region=2 run=R_2006_10_24_09_34_18_
TCTAGTGCTAGTGGGATATTGTTGGTGTAAGCCCTAGAGGCCAATACTTTTGGTACTTGTATCGAATTATTTATTAATAATAAAAGGCATTTTCTTTATTATGGTTGATTAATAAAGT
>ECD97G401EN343 length=99 xy=1797_3173 region=1 run=R_2006_10_24_09_34_18_
TCGAACCCTGTTGGACATGGTCCGATTCATGATGAGTCACACCAATCTTCCAAACTCCTTTTGAGGACATACACCATTAACATCAGCTTACACACTTAA
>ECD97G402F5C3Z length=103 xy=2404_1293 region=2 run=R_2006_10_24_09_34_18_
TGTATAATTACCCTTTTGCCCTTATGTCTATATTGAACACAAGGCATAGACCGTGTCATCCTTGTCCAGTTCAATATTGGGCCCATAGACATTTATCCTGTTA
>ECD97G402HR6LD length=104 xy=3074_1231 region=2 run=R_2006_10_24_09_34_18_
GAAGCTAGCATCGGTGTATCCAATTACAGCCAACTCTTCCTGACCTCCATATATCAAGAATGAGTCCTTAGTCCTTCTTAAATACTTAAGGATATTCTTGACAG
>ECD97G402H8N0I length=110 xy=3262_0256 region=2 run=R_2006_10_24_09_34_18_
AGGAACATCGTAATGTACGGTGTACTTAAGCTGAATACGAAATATGGTAAGGTACCAAATACTTAAGTGATTTTGGCATATTATGAGATATAGGCCAAAATGCACTTAAG
>ECD97G402H475S length=105 xy=3222_3582 region=2 run=R_2006_10_24_09_34_18_
TTCCGTTTCTTGTTTGGACAAGTTCGGTTTTTCATTCATAATAAAGAACAATTGTTGTTCAATTTATTTGAATGATATATTCTATGCTACTGCTCAAATGAACAA
>ECD97G402FH0JK length=121 xy=2138_1454 region=2 run=R_2006_10_24_09_34_18_
TTAAACCACTAGGTAAAGTCAATACATAAGTTCCTACGGCTAAAGCAACAACCTTTGCTCCATTGCCAACTCGTAGGTCAACTTCACCTTTTGCCAAATCTCTACTCCTTTTTAGTCCCTG
>ECD97G402JJ0CU length=117 xy=3801_1340 region=2 run=R_2006_10_24_09_34_18_
ATCACTTAAGTATTTGGTACCTTACCATATTTCGTCTCCCACTTAAGTGCACCGTACCTTACGGTGTTCCTTAATTATTCTATCTCTCATCAATCCGTCCTTTGTGTGTGACCCGTA
>ECD97G402HQIM0 length=110 xy=3055_1354 region=2 run=R_2006_10_24_09_34_18_
GTGTATGTGGCCCATATTTATAATATGCCAAAATCACTTAAGCGCGTAGTACCTTACCATATTTCGTATTCTACTTAAGTACACCGTACCTTACGATGTTCTACAATTCA
>ECD97G402H2W81 length=113 xy=3196_2627 region=2 run=R_2006_10_24_09_34_18_
AGGAATATTATTTTCATTTCTTGTTTGGACAAGTTTGGTTTTTTAATTTTATAATAAAGAACAATTGTTGCTCAATTTATTTGAATGATATATTCTATGCTACTGCACAAGTG
>ECD97G401EF0ZV length=101 xy=1705_2681 region=1 run=R_2006_10_24_09_34_18_
TAGATGGAATTTGCCAATCCTGCGTAACAGGATAAATGTCTATGGGCCCAATATTGAATTGGACAAGGGTGACACAGTCTATACCTTGTGTTCAATATAGA
>ECD97G402H6O3A length=116 xy=3239_2548 region=2 run=R_2006_10_24_09_34_18_
TGTTATTATATACCTGCAATTAGCAGGAATATTATTTCCGTTTCTTGTTTGGACAAGTTTGGTTTTTCATTTAAAATAAATAACAATTGTTGCTCAATTTATTTGAATGATATATT
>ECD97G401EFVYV length=89 xy=1704_0261 region=1 run=R_2006_10_24_09_34_18_
CTGCATATCATGATTATGAAATAATGCAGATGGATGTCAAAACTGTTTTCCTTAATGGGAATCTTCTTGAGGATGTGTACATGACACAA
>ECD97G401EFYSF length=108 xy=1704_3917 region=1 run=R_2006_10_24_09_34_18_
ATAGGAGGCTTTACCAAAGTCCAAAATTGGTTTGTGTACATGGAATCCATTTCAGATTTCATGGCTTCTAGCCACTTCTCAGACTCGGGACCAGTTATGGCCTCTTTG
>ECD97G402JC08W length=103 xy=3721_3582 region=2 run=R_2006_10_24_09_34_18_
GTGTTGCTAGATACCGCTCACTGTTTATTATGTTAAATGCGTGATTTAATATAATTGCCAACGCCGCTAAAACCTATAGTGTCACACACAAAGGACGGATTGA
>ECD97G401DD6KB length=109 xy=1274_2345 region=1 run=R_2006_10_24_09_34_18_
TATTATGTTAAATACGTGATTTAATATAATTGTCAATGCCGCGAAAACCTATAGGGTCACACACAAAGGATGGATTGATGAGAGATAGAGTAATTAAGGAATACCGTAA
>ECD97G401D6Y6D length=109 xy=1602_2307 region=1 run=R_2006_10_24_09_34_18_
TCTGATGATCAGGAATGGAAAGAGACAGAACAAAAGGCCCACCAAGCAGGGTGATAAAGGGAAAGGCAAGGAAGTTGCCAAACCCAGACCCACTGTTGCTGCTTTGAAG
>ECD97G402G9M3X length=98 xy=2863_0427 region=2 run=R_2006_10_24_09_34_18_
AAGGGACATGAGTGACCTAGATGGAATTTGCCCATCCTGCGTAACAGGATAAATGTCTATGGGCCCAATATTGAACTGGATAAGGATGACACGGTCTA
>ECD97G402JZ82U length=105 xy=3986_1380 region=2 run=R_2006_10_24_09_34_18_
GGAAAAGTTCAAAGCAAGATACAATTGCTGATTCTACAACCGAGGCCGAGTATATTGCTGCCTCAAGTGCAGTAAAGGAAGTTGTTTGGATCAAAAAGTTCATTA
>ECD97G401D5LK5 length=112 xy=1586_3575 region=1 run=R_2006_10_24_09_34_18_
AGTCCATTGTTCATTTGTGCAGAAGCATAAAATATATCATTCAAATAAATTGAGCAACAATTGTTCTTTATTATAAATGAAAAACCAAACTTGTACAAACAAGAAACGAAAA
>ECD97G401C4HQM length=106 xy=1164_0828 region=1 run=R_2006_10_24_09_34_18_
AATGGTATCCCACTTCACAATAAAGCTTGACTACGGATACTTTAAGAATAGTGTCCTTATGTTTAATGTGATCTCATGATTAAGTCATACTTGATACATTAAACGG
>ECD97G401CCSD4 length=99 xy=0848_2602 region=1 run=R_2006_10_24_09_34_18_
ATTGAACACAAGGCATAGACCGTGTCATCCTTGTCCAGTTCAATATTGGGCCCATAGACATTTATCCTGTTATACAGGATGGGCAAATTCCATCTAGGT
>ECD97G401CZVMX length=102 xy=1111_2647 region=1 run=R_2006_10_24_09_34_18_
GTAAGACATATGTGGTTTCTTACCACTCCATATCTCATATGGTGTCTTCTCAACCTTTTTGGATGGAACACGGTTAAGTGTGTAAGCTGCTGTCAATAGCCA
>ECD97G402IACYD length=120 xy=3281_1411 region=2 run=R_2006_10_24_09_34_18_
CCCAAATCTGACAAATGCTTATTTGTGGGGTATCCTAAAGAAACAAGAGGGTATTACCTCTACAATCCTTCAGAGGGCAAAGTAGTTTGTCGCTCGAACTGGAGTTTTCCTGGAAAGGGA
>ECD97G401D166Z length=101 xy=1548_0601 region=1 run=R_2006_10_24_09_34_18_
ATTGAACTGGACAAGGATGACACGGTCTATGCCATGTGTTCAATATAGACATAAGGGCAAAAGGGTAATTGTACACATAAGTATTATCACAGAAGGATTTG
>ECD97G402FJMBP length=99 xy=2156_2611 region=2 run=R_2006_10_24_09_34_18_
CAAAAGTATTCGCCTTTAGGGCTTACACCAACAATCTCCCACTAGCACTAGAGCCAATCAGGCATACCCCTAATGCCCATAGATCTAGTATGGCCATCA
>ECD97G401DTC9C length=120 xy=1447_2254 region=1 run=R_2006_10_24_09_34_18_
TTTAATATTCTTACCTAGTTGGTTTTGTACTTCATTCTTGAATTCCTTGAACTTTTCAAAGGACTCCGATTTCAGTTTCATTAGATACACATAACCGTATCTACTGAAATCATCGGTAAA
>ECD97G402GD19M length=113 xy=2503_1640 region=2 run=R_2006_10_24_09_34_18_
TTTGAAGCCTAGTGGAGGCATAACAAAGGAAGGCACCTGCTTCCATTGCGGTAAGACCGGACACTGGAAGAGAAACTGCCCAAAGTACCTGAAAGATAAGAAGAATGGAGTAG
>ECD97G402FWMX9 length=107 xy=2304_3743 region=2 run=R_2006_10_24_09_34_18_
TCAGAGTTGGGCTCAAGCTTAGTTGAAATTTGCCGTTTCACATAAACTTCGCAACCCCAAATCTTCAGGTAAGACATATGTGGTTTCTTACCACTCCATATCTCATA
>ECD97G402GZK1G length=93 xy=2748_2226 region=2 run=R_2006_10_24_09_34_18_
CTATATAGAAAGTTATGCAAAGTGTCATAAGTTATTCTCATGGTGATAATAGTGTATACCACTCTTCGACCTGAAACCACTATGGATCCTAGA
>ECD97G401CVKVU length=103 xy=1062_2792 region=1 run=R_2006_10_24_09_34_18_
CTTCATGTAAGACATATGTGGTTTCTTACCACTCCATATCTCATATGGTGTCTTATCAACCTTTTTTGGATGGAACACGGTTAAGTGTGTAAGCTGCGGTCAA
>ECD97G401DPARS length=97 xy=1401_0822 region=1 run=R_2006_10_24_09_34_18_
TGTATTAAGTGTGACTTAATCATGAGAGCACATTAAACATAAGGACATTATTCTTAAAGTATCCGTAGTTGAGCTTTAGTGTGAAGTGGGATAACAT
>ECD97G401B4WIB length=104 xy=0758_3329 region=1 run=R_2006_10_24_09_34_18_
ATAGAATACAAAATATGGTAAGGTACCACGCGCTTAAGTGATTTTGGCATATTATAAGATATGGGCCACATACACTTGAGTGGGCTTTTTTAGCTTGCAGCCCA
>ECD97G401C1QLB length=103 xy=1132_3405 region=1 run=R_2006_10_24_09_34_18_
CTACAGAATATTATGCAAAGTGTCATAAGTTATTCTCATGGTGATAGTGGTGTATACCACCCTTCGACCTGAAACCACTATGGACCCTAGATGTAGAGTTGGG
>ECD97G401EZM26 length=98 xy=1929_0272 region=1 run=R_2006_10_24_09_34_18_
TTGGTTTGTGTACATGGAATCCATTTCAGATTTCATGGCTTCTAGCCACTTCTCAGACTCGGGACCAGTTATGGCCTCTTTGTAGGTTACAGGCTCAT
>ECD97G401B6EJ3 length=112 xy=0775_3745 region=1 run=R_2006_10_24_09_34_18_
TGAGAGATAGAACAATTAAGGAACACCGTAAGGTACGGTGCACTTAAGTGGGAGACGAAATATGGTAAGGTACCAAATACTTAAGTGATTTTGGCATATTATGAGATATGGG
>ECD97G402F8GGT length=103 xy=2439_2251 region=2 run=R_2006_10_24_09_34_18_
CTTGTTGCAGGGTAGGGACATTGTTTCCAATGAGTAATATGTCATCTACATATAATACCAGGAAAACGATCATGCTCCCACTAACCTTCTCGTAGACACAAGG
>ECD97G401DEEIX length=106 xy=1277_0375 region=1 run=R_2006_10_24_09_34_18_
GGGCAGTTTCTCTTCCAGTGTCCGATCTTACCGCAATGGAAGCAGGTGCCTACCTTTGCTATGCCTCCACTAGGCTTCAAAGCAGCAACAATGGGTTTGGGTTTGA
>ECD97G402F6XMT length=95 xy=2422_0819 region=2 run=R_2006_10_24_09_34_18_
GTACATACATAGACAAAGTGCTGAGACGCTTTAATATGCATGATTCCAAGAAAGGATTCATACCTATGCAACATGGCCCGTGTCTATCAAAAACA
>ECD97G401C2601 length=107 xy=1149_1731 region=1 run=R_2006_10_24_09_34_18_
CAATCTATATACATAATAGTCTTAATGCTTTAATGTTATCCCACTTTACAACAAAGCTCGACTACGGATACTTTAAGAATAGTGTCCTTATGTTTAATGGGATCTCA
>ECD97G402F3PLK length=95 xy=2385_1990 region=2 run=R_2006_10_24_09_34_18_
TCACATCTCCTCTATCTATTATCTCTCGAATGAGGTGATAACGCCTAAGTATGTGTTTGGATCGTTGGTGAGATCTAGGCTCCTTAGCTTGTGCG
>ECD97G401DIBA4 length=94 xy=1321_2606 region=1 run=R_2006_10_24_09_34_18_
CTTGCTGTAATTGGATACACCGATGCTAGCTTCCAGACAGATAAGGATGACTTTAGATCGCAATCTGGTTATGTGTTTTGCTTAAACGGTGGCG
>ECD97G401BN3I5 length=93 xy=0567_1615 region=1 run=R_2006_10_24_09_34_18_
ATCACAGGAGGTTTTGTCAGATCACATGACATTTTCGTGACTTGGGTAGCAGTGATGTGTTGCTAGATACCGCTCACTGTTTATTATGTTAAA
>ECD97G401BDEN4 length=108 xy=0445_2546 region=1 run=R_2006_10_24_09_34_18_
GACATGGATGGTAAGGTACATACCTATAAGGAAAGACTGGTTGCAAAAGGATATTAAACAAATTCATGGGTATTGACTAATGATTGAAACCTTTTCACCAGTTGCAAT
>ECD97G401EB5EU length=125 xy=1661_2004 region=1 run=R_2006_10_24_09_34_18_
ACAAGAGGGTATTTACTTCTACAATTCTTCTGAGGGCAAAGTGTTTGTCGCTCGAACTGGAGTTTTCCTAGAAAAGGACTTTATTTCCAAAGGAATCAGTGGTAGGAAAGTGGAGCTTTAAGAAA
>ECD97G402J1UGI length=105 xy=4004_2016 region=2 run=R_2006_10_24_09_34_18_
GGGATATTTTGGTGTAAGCCCTAGAGGCCAATACTTTTTGTACTTGTATTGAATTATTTATTAATAATAAAAGGCTTTTTCTTTATTATGTTTGTTTAATAAAGT
>ECD97G401CXPEP length=93 xy=1086_3663 region=1 run=R_2006_10_24_09_34_18_
ATCACATGACATTTTCGTGTCTTGGGTAGCAGTGATGTGTTGCTAGATACCGCTCACTGTTTATTATGATAAATGCGTGATTTAATATAATTG
>ECD97G401B68C3 length=112 xy=0785_1413 region=1 run=R_2006_10_24_09_34_18_
GATGCTTTGTGATTCTTGAATTTCTTCAAGCTCTACTTTCCTCCCACTGATTCCTTTGGAAATAAAAATCCTTTTCTCGGAAAACTCCAGTTCGAGCGACAAACACTTTGCA
>ECD97G402F02HE length=100 xy=2355_1600 region=2 run=R_2006_10_24_09_34_18_
ACATCTAGGGTACATAGTGGTTTCAGGTCAAAGGGTGGTATACACCAGTATCACCATGAGAATAACTTATGACACTTAGCATAACATTCTATATAGTATT
>ECD97G401EHQPY length=118 xy=1725_0756 region=1 run=R_2006_10_24_09_34_18_
GCGAAAACCTACAAGGTCACACACAAAAGGACGGATTGATGAAAGATAGAGTAACTAAGGAACACTGTAAGGTACGGTGCACTTAAGTGAATTGTAGAACATCGTAAGGTACGGTGTA
>ECD97G401CNOG6 length=98 xy=0972_2840 region=1 run=R_2006_10_24_09_34_18_
ACAAAGCTTCTGCACAAGAGCTCTATTTATAGAACCACTTGTGTGGGCTTCAAGCCAAAAAGCCCACTTAAGTGCATTTTGGCCTATATCTCATAATA
>ECD97G401CSPMI length=94 xy=1030_0040 region=1 run=R_2006_10_24_09_34_18_
TAATAAAAGAACAATTGTTGCTCAATTTATTTGAATGATATATTCTATGCTACTGCACAAATGAGAAATGGATTGTATGTCATTGATCTCGAAA
>ECD97G401C22LG length=102 xy=1148_0082 region=1 run=R_2006_10_24_09_34_18_
TATATTGAACACAAGGCATAAACCGTGTCATCCTTGTCCAGTTCAATATTGGGCCCATAGACATTTATCCTGTTATGCAGGATGGGAAAATTCCATCTAGGT
>ECD97G401D80BT length=106 xy=1625_2903 region=1 run=R_2006_10_24_09_34_18_
GTTATTGAAATTAATTTATCTACTTCTGCATCATGGGTATTAGATACTGGATGCGGTTCTCACATTTGTACCAATGTGCAGGGGCTAAAAAGGAGTAGAGATTTGG
>ECD97G401EQ17G length=99 xy=1831_1370 region=1 run=R_2006_10_24_09_34_18_
TTGCCCTTATGTCTATATTGAACACAAGGCATAGACCGTGTCATCCTTGTCCAGTTCAATATTGGGCCCATAGACATTTATCCTGTTACGCAAGATGGG
>ECD97G401BOW7G length=99 xy=0576_3210 region=1 run=R_2006_10_24_09_34_18_
TTCTTAAAGTATCCGTAGTCGAGCTTTAATATGAAGTGGGGATAACATTAAAGCATTAAGACTATTATGTTTGTAGACTGATGATCACATCTCATGGAT
>ECD97G401CE51M length=100 xy=0875_3016 region=1 run=R_2006_10_24_09_34_18_
CTCATGGTGATAATGGTGTATACCACCCTTCGACCTGAAACCACTATGGACCCTAGATGTAGAGTCGAGTGCCTTATTGCTGATCAAACATTGTCCGTAA
>ECD97G401BBDNS length=96 xy=0422_2134 region=1 run=R_2006_10_24_09_34_18_
GGTAATTATACACATAATTATTATCACAGAAGGTTTTGTCAGATCACATGACATTTTCGTGACTTGGGTAGCAGTGATGTGTTGCTAGATACCGCT
>ECD97G402JK5OU length=105 xy=3814_1660 region=2 run=R_2006_10_24_09_34_18_
GTCTAACAGGGTTCGATTTCTTCTCTCAGATACACCATTCCATTGGGGTGTTCCAGGAGGAGTGAGTTGGGATAGGATCCCACACTCTTTCAGATGGTCATCAAA
>ECD97G401BX652 length=105 xy=0682_1848 region=1 run=R_2006_10_24_09_34_18_
TTCGTGTCTTGGGTAGCAGTGATGTGTTGCTAGATACCGCTCACTGTTTATTATGTTTAATACGTGATTTAATATAATTGTCAATGCCGCGAAAACCTACAGGGT
>ECD97G401BOOLF length=98 xy=0574_0241 region=1 run=R_2006_10_24_09_34_18_
GACACGGGCAAAGGGGTAATTATACACATAATTATTATCACAGGAGGTTTTGTCAGATCACATGACATTTTCGTGTCTTGGGTAGCAGTGATGTGTTG
>ECD97G401C8R90 length=104 xy=1213_0406 region=1 run=R_2006_10_24_09_34_18_
TTGTTCTACTTGAGCAGGTTGCTCTTACACAACTACTTGTGTTTCCTGCTCTAATTCCTCCATAGGTGTATCGATACTTTGTGATTCTTGAATTTCTTCAAGTT
>ECD97G401C0XMY length=99 xy=1123_2744 region=1 run=R_2006_10_24_09_34_18_
ATATTGGGCCCATAGACATTTATCCTGTTACGTAGGATGGGCAAATTCCATCTAGGTCACTCATGTCCCTTAGCATGCTTCGTGGAGTACCCATCAACT
>ECD97G401BULBP length=95 xy=0641_1507 region=1 run=R_2006_10_24_09_34_18_
ATTCTTGACAGCTACCCAATGGGCATCACCAGGATCAGATTGGTACCTACTCGTTGCACTTAAAGCATACGAGACATCTGGTCGAGTACATAACA
>ECD97G401EEBCS length=100 xy=1686_0618 region=1 run=R_2006_10_24_09_34_18_
ATAGACATAAGGGCAAAAGGGTAATTATACACATAAGTATTATCACAGAAGGTTTTGTCAGATCACATGACATTTTCGTGTCTTGGGTAGCAGTGATGTG
>ECD97G402H91VQ length=93 xy=3277_3444 region=2 run=R_2006_10_24_09_34_18_
ATCAGCAATATAGCACTCGACTCTACATCTAGGGTCCATAGTGGTTTCAGGTCGAAGAGTGGTATACACCATTATCACCATGAGAATAACTTA
>ECD97G401BW7LF length=89 xy=0671_0801 region=1 run=R_2006_10_24_09_34_18_
GTTGACCCACTAACAAAGCCTCTTGCGCAGCAGAAGCATGATGGCCATACTAGATCAATGGGAATTAGGGGTATGCCTGATTGGCTCTA
>ECD97G401AZ9E6 length=104 xy=0295_3616 region=1 run=R_2006_10_24_09_34_18_
ACAAAACCAACTAGGTAAGAATATTAAAGCTCTTCGATCAGATCGAGGTGGTGAATATTTAAGCCTAGAGTTTGATGACCATCTGAAAGAGTGTGGGATCTTAT
>ECD97G401BJ5E1 length=107 xy=0522_1755 region=1 run=R_2006_10_24_09_34_18_
ACACTTAACCGTGTTCCATCCAAAAAGGTTGAGAAGACACCATATGAGATATGGAGTGGTAAGAAACCACATATATCTTACATGAAGATTTGGGGTTNCGAAGTTTA
>ECD97G401DPIE6 length=108 xy=1403_2544 region=1 run=R_2006_10_24_09_34_18_
TCATATCTTATAATATGCCAAAATCACTTAAGCGCATGATACCTTACCATATTTCGTAGTCTACTTAAGTACACCGTACCTTACGATGTTCTACAATTCACTTAAGTG
>ECD97G401BALUI length=105 xy=0413_2952 region=1 run=R_2006_10_24_09_34_18_
ATTTCTTCTCTCAGATACACCATTCCATTGGGGTGTTCCAGGAGGAGTAAGTTGGGATAGAATCCTACACTCTTTCAGATGGTCATCAAACTGTAGGCTTAAATA
>ECD97G401BVPXP length=104 xy=0654_0891 region=1 run=R_2006_10_24_09_34_18_
GAAAAGCAATTCCCCAACCAAGTCTTTACTTGTTGCAGGGTAGGGACATCGTTTCCTATGAGTAATATGTCATCTACATATAACACCAGGAACACGATCATGCT
>ECD97G401DJGGH length=97 xy=1334_2687 region=1 run=R_2006_10_24_09_34_18_
TTTTCAAAGGACTCTGATTTGTGTTTCATTAAATACACATAACCATATCTACTGAAATCATCAGTAAATGTGATGAAGTATTGAAAACCTCATCTGG
>ECD97G401CNRKS length=99 xy=0973_2762 region=1 run=R_2006_10_24_09_34_18_
TATTAAAGCGTCTTAACACTTTGTCTATGTATGTACTCTGACTTAGGCCAAGCAGTTTTTGTGATCTATCTCTATAGATTCTGATTCCTAATATATAGG
>ECD97G402I5OD3 length=105 xy=3638_0297 region=2 run=R_2006_10_24_09_34_18_
ATCTTATAATATGCCCAAAATCACTTAAGCTCATGGTACCTTACCATATTTCGTATTCTACTCAAGTACATCGTACCTTACGATGCTCTATAACTCACTTAAGGG
>ECD97G401CLSRQ length=105 xy=0951_1108 region=1 run=R_2006_10_24_09_34_18_
TCCTTTGTGTGTGACCCTGTAGGTTTTCGCGACGTTGGCAATTATATTAAATCACGCATTTAACATAATAAACATTGAGCGGTATCTAGTAACACATCACTGCTA
>ECD97G402IVM0S length=105 xy=3523_3002 region=2 run=R_2006_10_24_09_34_18_
AATATTGAACTGGACAAGGGTGACATGGTCTATACCTTGTGTTCAATATAGACATAAGGGCAAAGGGGTAATTATACACATAATTATTATCACAGGAGGTTTTGT
>ECD97G401DIUSL length=95 xy=1327_3283 region=1 run=R_2006_10_24_09_34_18_
AGTATTGGCCTCTAGGGCTTACACCAACAATCTCCCACTAGCACTAGAGCCAATCAGGCATACCCCTAATGCCCATTGATCTAGTATGGCCATCA
>ECD97G402F795Q length=96 xy=2437_2268 region=2 run=R_2006_10_24_09_34_18_
TGGACTCTTTTAATTATGAATCATATGAGACATACAGATCTTGTTGGAAAGATGACAAAGTCGCCATTCACTGGAAAAGGTGAAAGAGATAATGAT
>ECD97G401CFBAP length=98 xy=0877_1631 region=1 run=R_2006_10_24_09_34_18_
GCTTGTGCGATAGCACCATTGTTATCACAATAGAGACCAATGGGATCCACAATGCTAGGAACTATGTCAAGTTCACTAATGAACTTTTTTGATCCAAA
>ECD97G401A84UE length=107 xy=0396_3892 region=1 run=R_2006_10_24_09_34_18_
TTATTATGTTAAATGTGTGATTTAATATAATTGCCAACGTCGCGAAAACCTATAGGGTCACACACAAAGGATGGATTGATGAGAGATAGAATAATTAAGGAACATCG
>ECD97G402HXYHG length=109 xy=3140_0322 region=2 run=R_2006_10_24_09_34_18_
CGCTCACTGTTTATTATGTTAAATGCGTGATTTAATATAATTGCCAACGTCGCGAAAACCTACAGGGTCACACACAAGAACGGATTGATGAGAAATAGAGTAACTAAGG
>ECD97G402IXK5O length=101 xy=3545_3786 region=2 run=R_2006_10_24_09_34_18_
ATTGCAACTGGTGAAAAGGTTTCATCATAGTCAACCCCATGAATTTGTTTATATCCTTTTGCAACCAGTCTTGCCTTATAGGTATGTATCTTACCATCCAT
>ECD97G401BOKNQ length=89 xy=0572_3332 region=1 run=R_2006_10_24_09_34_18_
TTATTAGCTTGTGCGATAGCACCATTGTTATCACATAACCAGATTGCGATCTAATGTCATCCTTATCTGTCTGGAAGCTAGCATCGGTG
>ECD97G401A79VS length=95 xy=0387_0630 region=1 run=R_2006_10_24_09_34_18_
GATAACATTAAAGCATTAAGACTATTATGTTTGTAGACTGATGGTCACATCTCATGGATCATGGATAAAGAGTTATCAAGTCTTAAACATAGGTA
>ECD97G401AX729 length=103 xy=0272_2787 region=1 run=R_2006_10_24_09_34_18_
TAACTTACATATCTTTTGGGCTTCTTCTGGTATGTCAAATCCTTCAGGCTGTGTCATGTACACATCCTCAAGAAGATTCCCAATAAGGAAAGCAATTTTGACA
>ECD97G401AQQR2 length=98 xy=0187_1920 region=1 run=R_2006_10_24_09_34_18_
ACCATGAGAATAACTTATGACACTTTGCATAACATTCTATATAGTATTCTCATAGAGGGTCAATCCAGTATAAATATTACTCTTAATATTCATACCTA
>ECD97G401AML93 length=93 xy=0140_1977 region=1 run=R_2006_10_24_09_34_18_
TTAGGAATCAGAATCTATAGAGATAAATCACAAAATGCTTGGCCTAAGTCAGAGTACATACATAGACAAAGTGCTGAGACGCTTTAATATGCA
>ECD97G402IOOAI length=99 xy=3444_1640 region=2 run=R_2006_10_24_09_34_18_
TTCTATATTGAACACAAGGCATAGACCGTGTCATCCTTGTCCAGTTCAATATTGGGCCCATAGACATTTATCCTGTTACGCAGGATGGGCAAATTCCAT
>ECD97G401A00PD length=113 xy=0304_2111 region=1 run=R_2006_10_24_09_34_18_
CCACTATCGCCACTTTGAAGCCTAGTGGAGGCATAGAAAAAGAAGGCACCTGCTTCCATTGCGGTAAGACCGAACACTGGAAGAGGAACTACCCAAAGTACCTGGAAGATAGG
>ECD97G401CWB45 length=111 xy=1071_1255 region=1 run=R_2006_10_24_09_34_18_
TATTATGATTGATTAATGAAGTCCCTGGGATAGATAGTCCGTTTAATGTATTAAGTGTGACTTAAATCGTGAGAACACATTAAAACATAAGGACACTATTCTTAAAGTATA
>ECD97G402G4SE2 length=109 xy=2807_3404 region=2 run=R_2006_10_24_09_34_18_
TATATGTCCTTGATCTTGAAATGCCTATTTATAACATTAATACTAAAAGAATGAAACCTAATGAGTTAAATCCAACTTACCTTTGACATTGTCGATTAGGCCACATAAA
>ECD97G402G5JYZ length=97 xy=2816_2249 region=2 run=R_2006_10_24_09_34_18_
GTTTTGTCAGATCACATGACATTTTCGTGTCTTGGGTAGCAGTGATGTGTTGCTAGATACCGCTCACTGTTTATTATGTTAAATGCGTGATTTAATA
>ECD97G401C0ZY6 length=97 xy=1124_1680 region=1 run=R_2006_10_24_09_34_18_
CTATATAGTATTCTCCTAGCGGGTCAATCCGGTATAAATATTACTCTTAATATTCATACCTATGTTTAAGACTTGATAACTCCTTATCCATGATCCA
>ECD97G401EDVV1 length=110 xy=1681_1055 region=1 run=R_2006_10_24_09_34_18_
CTTACCATCCATGTCAGTCTTCTTTTTGAAGACCCACTTGCATCCTATAGGGTTAACTCCTACAAGAGCTCTACCAAGGTCCAAACTTGGTTTGTATACATGGAATCCTA
>ECD97G402I2XW5 length=100 xy=3606_3751 region=2 run=R_2006_10_24_09_34_18_
TTTCTATATAGTATTCTCATAGCGGGTCAATCCGGTATAAACATTACTCTTAATATTCATACCTATGTTTAAGACTTGATAACTCTTTATCCATGATCCA
>ECD97G402IDQ6C length=106 xy=3320_0066 region=2 run=R_2006_10_24_09_34_18_
TATAGTCCATTGTTCATTTGTGCAGTTGCATAGAATATATCATTCAAATAAATTGAACAACAATTGTTCTTTATTATGAATGAAAAACCGAACTTGTCCAAACAAG
>ECD97G401BVDIE length=99 xy=0650_1172 region=1 run=R_2006_10_24_09_34_18_
AATAAAGCACTCGACTCTACATCTAGGGTCCATAGTGGTTTCAGGTCGAAGGGTGGTATACATCATTATCACCATGAGAATAACTTATGACACTTTGCA
>ECD97G402FZ38L length=115 xy=2344_2275 region=2 run=R_2006_10_24_09_34_18_
CGCTTTGCCCTCAGAAGGACTGTAGAAGTAATACCCTTTTGTTTCTTTAGGATACCCCACAAATAAGCATTCGTCAGATTTGGGCTCAAGCTTAGTTGAAATTTGTCGTTTCACA
>ECD97G401DKGVV length=114 xy=1346_0745 region=1 run=R_2006_10_24_09_34_18_
GGAAATAAATATTCCTGCTAATTGCTGGTACATAATAACAGTTCTCTAACTGAATTATTAAACCACTAGGTAAAGTCAATTCATAAGTTCCTACGACTAAGGCAGCAACCTTTG
>ECD97G401A6PP2 length=102 xy=0369_1576 region=1 run=R_2006_10_24_09_34_18_
TTAGTTACTCTATCTCTCATCAATCTGTCCTTTTGTGTGTGACCCTGTAGGTTTTCGCGGAATTGACAATTATATTAAATCACGTATTTAACATAATAAACA
>ECD97G401ANH1V length=113 xy=0150_2193 region=1 run=R_2006_10_24_09_34_18_
TTATCTTCCAGGTACTTTAGGCAGTTTCTCTTCCAGTGTCCGGTCTTACCGCAATGGAAGCAGGTGCCTTCTTTTGCTATGCCTCCACTAGGTTTTAAAGCAGCAATAGTGGG
>ECD97G401BBG2B length=125 xy=0423_2449 region=1 run=R_2006_10_24_09_34_18_
[truncated: 546,687 more chars]
