# Supplementary material for: Graph-based clustering and characterization of repetitive sequences in next-generation sequencing data
Source: BMC Bioinformatics. 2010 Jul 15;11:378. doi: 10.1186/1471-2105-11-378 (PMC2912890; doi:10.1186/1471-2105-11-378)
Supplement: Additional file 4 — Software tools for the graph-based characterization of repetitive sequences. A file archive including the R script fgclust for partitioning of sequence reads, the R package SeqGrapheR for interactive visualization of graphs derived from clusters of sequence reads, installation instructions and user manual. [file 1471-2105-11-378-S4.GZ › programs/fgclust_manual.txt]

 Graph-based clustering and characterization of repetitive sequences
####################################################################
all scrips were tested in R version 2.9 and higher
under Debian GNU/Linux 
required packages installed in R:
getopt, methods, igraph, multicore
all packages can be installed from www.r-project.org


fgclust clustering  script usage

Syntax:

fgclust	[options]
  -i.  input file (required)
  -o   output file name (required)
  -m   minimal cluster size  (default 50)
  -l   calculate also graph layout
  -n   number of all reads in data set - including singlets
  -h   print help

Details:

input file must contain pairs of similar reads and corresponding
similarity score in tab delimited format. example of file:
   ECD97G401A6GXS  ECD97G401A8TFM  127
   ECD97G401A8TFM  ECD97G401DKTAE  129
   ECD97G401A152K  ECD97G401D5CBA  184
   ECD97G401B37BF  ECD97G401EZANY  103
   ECD97G401AK0Q7  ECD97G401CV7EH  111
   ECD97G401AGOFB  ECD97G401D7E88  198
   ...

output file name - this is a cluster file with a cluster definition
and consist of a header line having the following format: 
>cluster_name  namber_of_reads
.. followed by the list of sequence names contained in the cluster
example:
  >CL2993 4
  ECD97G402H1C5E  ECD97G402GIWHW  ECD97G401ADBS1  ECD97G402G04YP
  >CL2994 3
  ECD97G401D2PY7  ECD97G401AQ67E  ECD97G401EDCO2
  >CL2995 2
  ECD97G402I4UTV  ECD97G402G11JW
  ...

Output:

Relationship between clusters. Information about conections among 
clusters are saved into three different files in the directory 
named 'connected_clusters'. Clusters CLxxx can be part of connected
component cluster TCLxxx. This grouping is specified in the file
cluster_grouping.txt in the format:
  >TCL2
  CL11 CL45 CL48 CL53 CL82 CL93 CL94 CL97
  >TCL3
  CL39 CL78 CL95 CL104 CL106 CL130
  >TCL4
  CL98 CL116
or in the file cluster_grouping2.txt in the format:
  CL15	TCL1
  CL16	TCL1
  CL17	TCL1
  CL18	TCL1
  CL19	TCL1
  CL20	TCL1
  CL21	singletons
  CL22	TCL1
 CL23	TCL10
A detailed structure of the connected component is stored in the file TCLxxx.gml, 
which is a graph in GML format which also contains information about the size
of CL clusters and the number of connections between them (for specification
see: http://www.infosun.fim.uni-passau.de/Graphlet/GML/gml-tr.html). The .gml files
can be opened using function gmlView() from SegGrapheR R package.
All clusters which have at least minimal size (default is 50 reads) 
are analyzed in detail. 
Layouts of the graphs are calculated if the -l option is used. This step
can take a considerable amount of time. Graphs and their layouts are 
stored in two different formats: *.GL is representation of a R object GL
which is the list containing the  graph G as an igraph class and 3D layout
of the graph L as a matrix. The second graph format is a simple tab-delimited
file with a weighted edge list with reads id. Note that this file format
is actually the same as the input file. Graphs are stored in separate 
directories which are created in the current working directory. If layouts
are to be calculated, a postscipt file with actual images is created.
Some basic graph characteristics are saved in the file clustersSummary.csv. 
