# Supplementary material for: Graph-based clustering and characterization of repetitive sequences in next-generation sequencing data
Source: BMC Bioinformatics. 2010 Jul 15;11:378. doi: 10.1186/1471-2105-11-378 (PMC2912890; doi:10.1186/1471-2105-11-378)
Supplement: Additional file 4 — Software tools for the graph-based characterization of repetitive sequences. A file archive including the R script fgclust for partitioning of sequence reads, the R package SeqGrapheR for interactive visualization of graphs derived from clusters of sequence reads, installation instructions and user manual. [file 1471-2105-11-378-S4.GZ › programs/README.txt]

List of files:

fgclust4.4.r		script for graph-based clustering
fgclust_manual.txt	fgclust manual

SeqGrapheR_0.4.1.tar.gz	R package SeqGrapheR - see manual for installation instructions
SeqGrapheR_manual.pdf`		SeqGrapheR manual

all scrips were tested in R version 2.9 and higher
under Debian GNU/Linux

data	directory containing graph in GL format and corresponding sequences in fasts format. This graph file can be loaded to SeqGrapheR program

check the authors website for program updates:
http://w3lamc.umbr.cas.cz/lamc/resources.php
